# Supplementary material for: Effects of Arbuscular Mycorrhizal Fungi and Metal-Tolerant Pseudomonas fluorescens on Mitigating Cadmium and Zinc Stress in Tomato
Source: Plants (Basel). 2025 Oct 31;14(21):3353. doi: 10.3390/plants14213353 (PMC12611042; doi:10.3390/plants14213353)
Supplement: Supplementary file 1 [file plants-14-03353-s001.zip]

Archive with 3 entries (2 files):
- plants-3851958_supplementary_rev1/
- plants-3851958_supplementary_rev1/02_Supplementary Materials_revR1.docx
- plants-3851958_supplementary_rev1/03_Supplementary Tables.xlsx
