# Supplementary material for: Effects of Arbuscular Mycorrhizal Fungi and Metal-Tolerant Pseudomonas fluorescens on Mitigating Cadmium and Zinc Stress in Tomato
Source: Plants (Basel). 2025 Oct 31;14(21):3353. doi: 10.3390/plants14213353 (PMC12611042; doi:10.3390/plants14213353)
Supplement: Supplementary file 1 [file plants-14-03353-s001.zip › plants-3851958_supplementary_rev1/03_Supplementary Tables.xlsx]

## Sheet: Legend
Table S1	Exudate profiling dataset
Table S2	VIP markers related to Cd-inducted stress analysis
Table S3	VIP markers related to Zn-inducted stress analysis
Table S4	Loading features of DIABLO model for Cd-induced stress model
Table S5	Loading features of DIABLO model for Zn-induced stress model
Table S6	Network analysis for Cd-inducted stress model
Table S7	Network analysis for Zn-inducted stress model
Name	Description
HM-ES-1	Control
HM-ES-2	Control
HM-ES-3	Control
HM-ES-10	Cd
HM-ES-11	Cd
HM-ES-12	Cd
HM-ES-19	Zn
HM-ES-20	Zn
HM-ES-21	Zn
HM-ES-28	AMF
HM-ES-29	AMF
HM-ES-30	AMF
HM-ES-37	Cd+AMF
HM-ES-38	Cd+AMF
HM-ES-39	Cd+AMF
HM-ES-46	Zn+AMF
HM-ES-47	Zn+AMF
HM-ES-48	Zn+AMF
HM-ES-55	PGPR
HM-ES-56	PGPR
HM-ES-57	PGPR
HM-ES-64	Cd+PGPR
HM-ES-65	Cd+PGPR
HM-ES-66	Cd+PGPR
HM-ES-73	Zn+PGPR
HM-ES-74	Zn+PGPR
HM-ES-75	Zn+PGPR

## Sheet: Table S1
ID	Metabolite name	Ontology	Average Rt(min)	Average Mz	Adduct type	Formula	INCHIKEY	SMILES	Total score	S/N average	MS1 isotopic spectrum	MS/MS spectrum	HM-ES-10-r001	HM-ES-10-r002	HM-ES-11-r001	HM-ES-11-r002	HM-ES-12-r001	HM-ES-12-r002	HM-ES-19-r001	HM-ES-19-r002	HM-ES-1-r001	HM-ES-1-r002	HM-ES-20-r001	HM-ES-20-r002	HM-ES-21-r001	HM-ES-21-r002	HM-ES-28-r001	HM-ES-28-r002	HM-ES-29-r001	HM-ES-29-r002	HM-ES-2-r001	HM-ES-2-r002	HM-ES-30-r001	HM-ES-30-r002	HM-ES-37-r001	HM-ES-37-r002	HM-ES-38-r001	HM-ES-38-r002	HM-ES-39-r001	HM-ES-39-r002	HM-ES-3-r001	HM-ES-3-r002	HM-ES-46-r001	HM-ES-46-r002	HM-ES-47-r001	HM-ES-47-r002	HM-ES-48-r001	HM-ES-48-r002	HM-ES-55-r001
M1102	Saikogenin D	Triterpenoids	16.875	473.349	[M+H]+	C30H48O4	QGNVMEXLLPGQEV-UHFFFAOYSA-N	OCC12C(=C3C=CC4C5(C)CCC(O)C(C)(CO)C5CCC4(C)C3(C)CC1O)CC(C)(C)CC2	83.4	19.49	473.34842:12127 474.35177:14452 475.35513:5344	93.06975:270 473.34726:6032	444409	441672	635518	622759	349198	339630	517708	546214	411078	415117	610915	643123	499775	524496	520884	520434	521307	541191	548109	560579	509424	518571	447866	447883	417864	425395	525090	534012	419334	415417	1938660	1846293	581300	588865	488597	500469	350029
M845	LEUCINE	Leucine and derivatives	1.729	132.102	[M+H]+	C6H13NO2	ROHFNLRQFUQHCH-UHFFFAOYNA-N	CC(C)CC(N)C(O)=O	82	543.44	132.10231:213785 133.10566:34405 134.10902:6802	86.09595:6123 132.1021:412	6601522	6479830	9793658	10491503	2439478	2296242	4579924	4969756	5533405	5395560	3264076	3466352	4236820	4317007	9578427	9009976	4180891	3844738	7340894	7190110	10754649	9570011	9407629	9022685	1161180	1190231	5362170	5425723	6894503	5963743	923705	946312	394693	375732	1790041	1861478	7268622
M1074	Quercetin 3-gentiobioside	Flavonoid-3-O-glycosides	21.906	649.13	[M+Na]+	C27H30O17	FDRQPMVGJOQVTL-UHFFFAOYSA-N	O=C1C(OC2OC(COC3OC(CO)C(O)C(O)C3O)C(O)C(O)C2O)=C(OC=4C=C(O)C=C(O)C14)C=5C=CC(O)=C(O)C5	87.9	1152.15	649.12933:4291 650.13268:10715 651.13604:8016	649.13013:1846	201879	201244	343640	342989	309534	317167	190421	193711	179866	178624	151045	149816	134568	144601	203300	212604	254165	253592	119195	121930	164081	164161	330979	332947	364945	372229	486133	522915	114223	120126	643217	682849	478865	488813	447704	475207	471443
M276	3-(((2S,3R,4R,5R,6R)-3,4-dihydroxy-6-(hydroxymethyl)-5-(((2S,3R,4R,5R,6R)-3,4,5-trihydroxy-6-methyltetrahydro-2H-pyran-2-yl)oxy)tetrahydro-2H-pyran-2-yl)oxy)-2-(3,4-dihydroxyphenyl)-5,7-dihydroxy-4H-c hromen-4-one	Flavonoid-3-O-glycosides	21.906	633.156	[M+Na]+	C27H30O16	SKOCCRDVSSOREC-IFHHWCCPSA-N	O=C1C(OC2OC(CO)C(OC3OC(C)C(O)C(O)C3O)C(O)C2O)=C(OC=4C=C(O)C=C(O)C14)C=5C=CC(O)=C(O)C5	83	1863.89	633.15399:4730 634.15734:8321 635.1607:7082	633.15369:23983	412885	410249	550764	557982	489872	507607	438754	441338	402906	402934	359672	379977	331584	342802	394690	440644	507258	507203	312579	324565	400120	391347	537482	541544	612252	631999	761880	764113	316240	319355	1350778	1456011	706842	728105	687364	691258	646408
M977	Oleaside A	O-glycosyl compounds	5.708	539.272	[M+Na]+	C30H44O7	DFDVWAJDFYYBAC-UHFFFAOYSA-N	O=C1OCC(=C1)C2CCC34C(=O)C2(C)CCC3C5(C)CCC(OC6OC(C)C(O)C(OC)C6)CC5CC4	83.5	401.55	539.27155:4590 540.2749:5161 541.27826:0	539.26959:1283	0	0	0	5256	326017	346745	10321	10898	0	0	44713	63238	16936	16800	12175	10957	412246	407746	5888	11797	165430	165243	39745	31969	56102	49741	5268	5260	17405	19226	330128	286951	203735	215132	56912	55466	75828
M772	Hispiduloside	Flavonoid-7-O-glycosides	18.962	485.116	[M+Na]+	C22H22O11	GCLAFEGUXXHIFT-IWLDQSELSA-N	O=C1C=C(OC=2C=C(OC3OC(CO)C(O)C(O)C3O)C(OC)=C(O)C12)C=4C=CC(O)=CC4	82.8	1556.74	485.11606:15033 486.11941:21457 487.12277:13481	484.79883:257 485.1152:4691 485.34293:319	363084	352849	393926	413219	400004	410788	400586	407048	334483	348860	356436	369062	321929	333345	347997	359540	435964	437219	305334	311727	382810	394254	413321	420288	472925	491796	548240	578401	294640	308407	816065	924133	526739	540706	526668	566095	507991
M976	Oleanonic acid	Triterpenoids	19.573	455.338	[M+H]+	C30H46O3	FMIMFCRXYXVFTA-FUAOEXFOSA-N	O=C(O)C12CCC(C)(C)CC2C3=CCC4C5(C)CCC(=O)C(C)(C)C5CCC4(C)C3(C)CC1	80.3	10.27	455.33679:7372 456.34014:5494 457.3435:6275	455.34012:998	177410	179158	178834	176065	176042	187727	234589	224767	200641	197472	197319	209210	211208	199918	192550	208077	235625	227198	201438	197783	216580	215238	191255	189722	204080	197178	185283	184958	185609	180539	461856	446124	212266	222843	173341	173237	189095
M55	(2R)-2,5,7,8-tetramethyl-2-[(4R,8R)-4,8,12-trimethyltridecyl]-3,4-dihydro-2H-chromen-6-ol	Tocopherols	21.482	453.358	[M+Na]+	C29H50O2	GVJHHUAWPYXKBD-IEOSBIPESA-N	OC=1C(=C(C=2OC(C)(CCC2C1C)CCCC(C)CCCC(C)CCCC(C)C)C)C	81.3	382.88	453.35806:8846 454.36141:8190 455.36477:0	453.35666:2483	274361	274563	288488	287115	261090	266784	318025	339257	264070	282496	278014	274165	294462	293468	298754	305485	314271	328619	274176	272265	313723	317008	324847	308229	288435	311915	285226	290338	270057	263239	849961	838356	351880	342946	286992	293587	296273
M1207	Wulignan A1	Aryltetralin lignans	17.393	365.139	[M+Na]+	C20H22O5	PSFZYOUCEGTRJM-RMDKCXRXSA-N	O=C1C2=CC(O)=C(OC)C=C2C(C3=CC=C(O)C(OC)=C3)C(C)C1C	80.2	945.13	365.13766:18750 366.14101:0 367.14437:0	365.13824:9317	414602	432547	468763	429213	518634	503977	366863	359606	386642	419374	352511	347835	366398	386690	413798	398590	391890	392738	551042	513576	407849	383608	453152	459321	371132	424681	520985	499410	384163	366444	596790	564150	437967	486906	479251	506210	546647
M1079	quinine	Cinchona alkaloids	9.577	325.201	[M+H]+	C20H24N2O2	LOUPRKONTZGTKE-VOMFEXJBSA-N	OC(C=1C=CN=C2C=CC(OC)=CC21)C3N4CCC(C3)C(C=C)C4	84.7	209.9	325.20065:60244 326.204:25380 327.20736:0	325.10504:281 325.20001:11156	1457729	1489415	3303384	3412114	1562814	1577672	1776795	1677811	1567397	1629714	2182236	2227995	1445561	1524768	2523395	2648898	3147375	3246024	1920472	1995886	3286796	4535644	2394023	2296236	2590392	2479086	2211288	2223478	1717161	1571006	2811222	2859187	2860570	2861391	2660244	2592274	3030194
M249	2-acetoxy-4-pentadecylbenzoic acid	Acylsalicylic acids	22.537	413.269	[M+Na]+	C24H38O4	FMPIFABORGZGFA-UHFFFAOYSA-N	CCCCCCCCCCCCCCCC1=CC(OC(C)=O)=C(C=C1)C(O)=O	86	201.51	413.2691:82013 414.27245:63751 415.27581:10519	301.13962:259 413.26816:7026	7218448	7234794	4969870	5004998	6242012	5672114	7009440	7108166	6049912	6228602	5879839	6076010	6387900	5859773	5559542	5974830	7848586	7955591	6164554	5696159	7619348	7656180	6766257	6758249	7503738	7492976	9257709	9342782	6241526	6050423	16111591	15818826	8493357	8407183	8844751	9063374	7357978
M184	1-(3,4-Dimethoxycinnamoyl)piperidine	Cinnamic acids and derivatives	16.008	276.161	[M+H]+	C16H21NO3	RDNRIBOBEOTFJG-VQHVLOKHSA-N	O=C(C=CC1=CC=C(OC)C(OC)=C1)N2CCCCC2	80.4	22.11	276.16089:8235 277.16424:0 278.1676:0	276.15924:527	27028	28930	31392	34482	38493	33147	135527	140649	131695	128837	87343	91573	32722	34283	112303	113891	234204	244245	87967	91813	170594	171806	201622	210845	146112	146746	81209	83385	103574	106395	1200508	1205348	697093	708061	634709	651531	350845
M532	beta-uridine	Pyrimidine nucleosides	13.027	245.08	[M+H]+	C9H12N2O6	DRTQHJPVMGBUCF-UHFFFAOYSA-N	O=C1C=CN(C(=O)N1)C2OC(CO)C(O)C2O	90.4	35.01	245.08038:10822 246.08373:0 247.08709:0	245.07971:665 245.1006:355	198796	192272	274260	276112	558101	576023	275158	281904	231521	221658	399358	421089	283516	272672	301500	283107	1900502	1855439	269444	264620	360005	366242	385237	387065	304690	309837	682849	717089	254382	265912	1426450	1419966	1635837	1645924	644757	683629	535097
M585	CocamidoprpylBetaine	Alpha amino acids	12.392	343.298	[M+H]+	C19H38N2O3	MRUAUOIMASANKQ-UHFFFAOYSA-N	CCCCCCCCCCCC(=O)NCCC[N+](C)(C)CC([O-])=O	85.9	43.35	343.29745:8174 344.3008:7633 345.30416:0	240.23253:5576 343.29724:493	254696	249909	379852	369623	312044	332377	327434	320803	614982	615155	879681	877135	241001	240593	405246	411950	382438	368452	630459	633103	346757	358485	237517	253590	317769	326518	599590	594684	435906	430210	4128572	3938293	368750	371945	624117	637133	314989
M389	6-Hydroxy-7-methoxycoumarin	Hydroxycoumarins	3.104	215.017	[M+Na]+	C10H8O4	SYTYLPHCLSSCOJ-UHFFFAOYSA-N	O=C1OC=2C=C(OC)C(O)=CC2C=C1	90.4	23.76	215.03204:2651 216.03539:0 217.03875:0	215.01833:1164	206251	211317	1095861	798253	1276213	1257549	972548	957317	1345268	1614518	890236	375911	1097419	1092484	1154024	1144763	775139	974929	1016601	155083	227496	646146	1685472	194912	158984	1129014	1783541	1291728	257699	523612	125657	335600	77180	104394	33594	50318	90597
M1	?-Gentiobiose	O-glycosyl compounds	4.83	381.081	[M+H]+	C12H22O11	DLRVVLDZNNYCBX-CQUJWQHSSA-N	OCC1OC(OCC2OC(O)C(O)C(O)C2O)C(O)C(O)C1O	99.8	118.1	381.08099:14496 382.08434:0 383.0877:0		11073	16518	0	0	0	0	11196	17778	94240	84951	5475	0	75459	67612	5626	11279	5910	11195	32775	21117	17906	25387	23777	19760	65678	110472	0	5664	0	0	0	0	0	0	0	0	61664
M2	(-)-epicatechin	Catechins	5.806	291.086	[M+H]+	C15H14O6	PFTAWBLQPZVEMU-UKRRQHHQSA-N	OC=1C=C(O)C2=C(OC(C3=CC=C(O)C(O)=C3)C(O)C2)C1	100	80.98	291.08609:35216 292.08944:9476 293.0928:9485		95855	99476	248715	327128	76460	72399	111147	113145	101953	107756	65201	80429	104772	84631	258004	263126	171746	171798	111298	106586	416951	335950	235977	243845	281982	274042	120948	135683	72410	90480	300459	267227	274016	306692	259468	275525	160799
M3	(-)-Riboflavin	Flavins	4.703	377.145	[M+H]+	C17H20N4O6	AUNGANRZJHBGPY-SCRDCRAPSA-N	O=C1N=C(O)C2=NC3=CC(=C(C=C3N(C2=N1)CC(O)C(O)C(O)CO)C)C	100	21.35	377.14502:370045 378.14837:78525 379.15173:18558		0	0	36463	43670	432513	487296	84045	80484	10569	5100	152608	164889	124105	130496	81309	75542	761705	732999	25740	24982	409539	486863	131343	123914	170927	162737	45340	46684	87472	100869	833244	725352	638730	778621	284279	277008	203124
M4	(-)Catechin	Catechins	3.205	291.088	[M+H]+	C15H14O6	PFTAWBLQPZVEMU-HIFRSBDPSA-N	OC=1C=C(O)C2=C(OC(C3=CC=C(O)C(O)=C3)C(O)C2)C1	99.5	77.85	291.08752:15352 292.09087:0 293.09423:0		16727	0	22712	16906	55941	72692	16717	27424	5068	0	22147	16110	10365	11240	10191	12024	71652	71642	44251	55117	4760	16489	0	5243	37499	41921	15957	5462	21462	33598	160539	144124	56890	61118	17873	40231	32412
M5	(+)-Corypalmine	Protoberberine alkaloids and derivatives	10.565	364.136	[M+H]+	C20H23NO4	BMCZTYDZHNTKPR-MRXNPFEDSA-N	OC=1C=C2C(=CC1OC)C3N(CC4=C(OC)C(OC)=CC=C4C3)CC2	85.9	217.87	364.13623:15453 365.13958:8842 366.14294:23654		124833	72410	88802	137953	82062	79305	72996	120494	73644	80301	97444	103404	77004	87465	75557	74964	135592	144871	86645	86931	112904	113044	83423	51211	60616	67757	66185	57615	96839	94755	130105	126190	122566	110931	97000	98143	119188
M6	(+)-Pinoresinol	Furanoid lignans	7.159	381.14	[M+H]+	C20H22O6	HGXBRUKMWQGOIE-AFHBHXEDSA-N	OC1=CC=C(C=C1OC)C2OCC3C(OCC23)C4=CC=C(O)C(OC)=C4	93.5	121.85	381.1402:13730 382.14355:6411 383.14691:0		178952	185444	229466	131357	125111	59094	194950	210682	239911	49442	192635	204786	283376	180768	225911	216707	206058	221466	194790	198737	252223	147641	214340	233248	270412	190534	209838	196158	96448	194625	292844	294033	246974	259381	278659	295194	251367
M7	(+/-)-alpha-lipoic acid amide	Lipoamides	9.759	228.035	[M+ACN+H]+	C8H15NOS2	FCCDDURTIIUXBY-SSDOTTSWSA-N	O=C(N)CCCCC1SSCC1	82.7	585.06	228.03458:102088 229.03793:13457 230.04129:0		437293	460773	868353	891187	483378	476510	373489	417640	273444	246713	302788	328951	315350	332066	511569	500179	319373	282433	441400	477384	794271	822065	823444	713938	376348	438708	463909	534162	661106	667852	346117	343898	248442	225210	307958	340226	732211
M8	(10R,13S)-17-((Z)-5,5-diphenylpenta-2,4-dien-2-yl)-10,13-dimethyl-2,3,4,7,8,9,10,11,12,13,14,15,16,17-tetradecahydro-1H-cyclopenta[a]phenanthren-3-ol	3-hydroxysteroids	14.064	493.339	[M+H]+	C36H44O	WIDIORLKUZCAMX-AYWBWVJBSA-N	OC1CC2=CCC3C(CCC4(C)C(C(=CC=C(C=5C=CC=CC5)C=6C=CC=CC6)C)CCC34)C2(C)CC1	99.9	82.94	493.33902:5201 494.34237:0 495.34573:0		45603	41832	18383	22838	5326	6018	44578	45223	27396	13431	28999	24642	21334	28487	56752	54496	44098	53554	44572	35646	33741	5914	34557	18548	26560	25573	0	16516	39011	28216	169335	163402	29471	29387	10598	6135	11686
M9	(1R,2E,8S,10R,11S)-10,11-dihydroxy-6-(methoxymethyl)-1,10-dimethyl-5-oxo-4,14-dioxatricyclo[9.2.1.0?,?]tetradeca-2,6-dien-8-yl acetate	Butenolides	1.719	407.117	[M+H]+	C18H24O8	OPAWQGXUUDQIPB-SFNIKPSXSA-N	O=C1OC2=CC3(OC(O)(CC3)C(O)(C)CC(OC(=O)C)C2=C1COC)C	96.5	68.16	407.11697:5204 408.12032:0 409.12368:0		8373	14720	13300	9453	5350	0	5269	5684	7104	0	14066	13732	5787	5643	0	0	15027	15984	16016	12640	0	0	15063	11446	17936	18549	0	5025	13176	6109	5077	8059	5417	5189	23870	18324	20854
M10	(1R,2R,4aS,8aS)-1-((S)-3-hydroxy-3-methylpentyl)-2,5,5,8a-tetramethyldecahydronaphthalen-2-ol	Diterpenoids	19.363	333.278	[M+ACN+H]+	C20H38O2	VWPNQCLIQCRCCG-HHUCQEJWSA-N	OC(C)(CC)CCC1C(O)(C)CCC2C(C)(C)CCCC12C	99.8	140.62	333.27838:61673 334.28173:19839 335.28509:0		540671	695221	306171	335295	369107	343306	573204	592820	640045	668150	619783	603906	548741	528741	491784	510091	611139	628237	365668	503759	720777	681403	499042	489847	234681	236469	273479	273250	623354	602458	292941	303952	184715	195371	161426	157141	209584
M11	(1R,2R,5R,5'S,6S,8aS)-6-(acetyloxy)-2,5,8a-trimethyl-5''-oxo-octahydro-2H-dispiro[naphthalene-1,2':5',3''-bis(oxolane)]-5-ylmethyl acetate	Diterpene lactones	3.991	437.24	[M+H]+	C24H36O7	JZNGEGWFNPRYBH-URQJKXJZSA-N	O=C(OCC1(C)C(OC(=O)C)CCC2(C)C1CCC(C)C32OC4(COC(=O)C4)CC3)C	91.7	35.2	437.23962:551577 438.24297:111467 439.24633:20184		165529	40228	524512	223109	784261	4247946	848120	667544	535906	547236	1629654	1690924	169036	744932	753856	813588	7126360	7425586	122773	353434	520820	3067391	2076716	1969518	1166664	290988	424054	1057278	123789	343947	13180880	13263274	6630456	6568834	968400	1010908	1501471
M12	(1R,3aR,3bS,4aR,6S,7S,7aR,8R,8aR,9aR)-1,4a,8-tris(acetyloxy)-2,2,3b,6,8a-pentamethyl-4,9-dioxo-tetradecahydro-1H-cyclopenta[a]s-indacen-7-yl butanoate	Diterpenoids	6.362	563.299	[M+2H]2+	C30H42O10	JQCBBCVOQHOGTI-HROOPKDASA-N	O=C(OC1C2C(=O)C3(C)C(OC(=O)C)C4C(OC(=O)CCC)C(C)CC4(OC(=O)C)C(=O)C3(C)C2CC1(C)C)C	86	191.23	563.29877:23524 564.30212:7661 565.30548:0		43875	43331	34160	38839	26380	22514	49439	61348	77613	90559	80719	74827	39846	30232	85156	87245	40332	42148	64662	53460	43178	80661	56820	46004	49672	51036	35125	27322	26155	30294	46515	50161	62234	61052	18177	18830	80668
M13	(1R,3E,5R,7S,11R,12R,13S,14S)-1,13-bis(acetyloxy)-3,6,6,14-tetramethyl-10-methylidene-2-oxotricyclo[10.3.0.0?,?]pentadec-3-en-11-yl acetate	Diterpenoids	18.721	483.228	[M+H]+	C26H36O7	WFMPZQDIRPRCNA-PNWNLVJFSA-N	O=C(OC1C(=C)CCC2C(C=C(C(=O)C3(OC(=O)C)CC(C)C(OC(=O)C)C13)C)C2(C)C)C	95.8	64.4	483.22803:3817 484.23138:0 485.23474:0		0	0	915	2585	0	5421	0	0	0	0	0	0	0	5078	0	0	0	5484	0	0	10177	0	5128	5575	0	16519	5180	5925	0	0	0	0	5062	5577	10555	10180	11600
M14	(1R,4aS,10aR)-7-(2-hydroxypropan-2-yl)-1,4a-dimethyl-9-oxo-3,4,10,10a-tetrahydro-2H-phenanthrene-1-carboxylic acid	Diterpenoids	11.377	369.204	[M+H]+	C20H26O4	MXPXAZNVQUWDFH-NSISKUIASA-N	O=C(O)C1(C)CCCC2(C3=CC=C(C=C3C(=O)CC12)C(O)(C)C)C	100	183.17	369.2045:254354 370.20785:50645 371.21121:24230		1263319	1332677	1414858	1427514	1013239	1078075	1483551	1444321	1521901	1497326	1680577	1752788	1616600	1671909	2085410	2140023	2097618	2125375	1514974	1454235	1537735	1648227	1179174	1192222	1378101	1501004	1886981	1988457	1186572	1125841	1942393	1931401	1855066	1823760	1504245	1614887	1866627
M15	(1R,4aS,5R,8aS)-5-(5-hydroxy-3-methylpentyl)-1,4a-dimethyl-6-methylidene-3,4,5,7,8,8a-hexahydro-2H-naphthalene-1-carboxylic acid	Diterpenoids	19.948	323.258	[M+H]+	C20H34O3	NSRKLZRKJJQJLD-KXBJDGJWSA-N	O=C(O)C1(C)CCCC2(C)C(C(=C)CCC12)CCC(C)CCO	100	11.66	323.258:128010 324.26135:47554 325.26471:7161		191352	180372	54835	50415	254944	262348	98648	97116	156747	180385	302528	330424	64023	65499	52772	64645	85592	74087	78536	76528	47568	41583	83085	78296	88313	80721	614135	644201	74934	92747	242565	234707	259211	256607	309697	304222	158129
M16	(1r,5R,7S)-2-(1H-indol-4-yl)-5,7-dimethyl-1,3-diazaadamantan-6-one	Indoles and derivatives	5.859	296.185	[M+2H]2+	C18H21N3O	DMDBJWPXOHROAS-ZNXRZULTSA-N	O=C1C2(C)CN3CC1(C)CN(C2)C3C=4C=CC=C5NC=CC54	97.6	17.94	296.18546:103455 297.18881:8354 298.19217:0		5551	0	24067	17149	271019	279582	76426	73386	74042	61971	120044	133857	58267	47658	80595	66070	472607	461538	40141	44833	236287	265712	127182	124559	74309	69280	55144	49073	29765	27873	842488	785446	377273	392294	90526	85984	124625
M17	(1R,5S)-3-((3-benzyl-7-hydroxy-4-methyl-2-oxo-2H-chromen-8-yl)methyl)-3,4,5,6-tetrahydro-1H-1,5-methanopyrido[1,2-a][1,5]diazocin-8(2H)-one	Cytisine and derivatives	7.383	469.208	[M+H]+	C29H28N2O4	DHCSEHRBYOAURX-RTWAWAEBSA-N	O=C1OC2=C(C=CC(O)=C2CN3CC4C5=CC=CC(=O)N5CC(C3)C4)C(=C1CC=6C=CC=CC6)C	99.6	52.37	469.20764:23541 470.21099:8831 471.21435:0		0	0	0	0	0	0	0	0	0	0	0	0	0	0	0	0	0	0	0	0	15666	28736	0	0	0	0	0	0	0	0	229457	211316	27527	34872	0	0	12196
M18	(1R,7R)-7-ethenyl-1,4a,7-trimethyl-3,4,4b,5,6,9,10,10a-octahydro-2H-phenanthrene-1-carboxylic acid	Diterpenoids	18.01	303.231	[M+H]+	C20H30O2	MHVJRKBZMUDEEV-WANGQUDJSA-N	O=C(O)C1(C)CCCC2(C)C3C(=CC(C=C)(C)CC3)CCC12	100	6.81	303.23132:50485 304.23467:8616 305.23803:34045		212571	246049	71453	74578	75406	51767	260861	256308	270125	374018	284368	292416	219567	226361	196888	229345	321852	309383	241104	309523	343332	460794	291408	305917	60734	55852	63266	56513	282993	377939	0	0	0	0	0	0	0
M19	(1R,9S,10S)-3,4-dihydroxy-11,11-dimethyl-5-(propan-2-yl)-16-oxatetracyclo[7.5.2.0?,??.0?,?]hexadeca-2(7),3,5-triene-8,15-dione	Diterpene lactones	8.391	345.193	[M+H]+	C20H24O5	SWVDNEGGBBYXGS-UWVAXJGDSA-N	O=C1OC2C(=O)C=3C=C(C(O)=C(O)C3C14CCCC(C)(C)C24)C(C)C	99.3	8.24	345.19308:38994 346.19643:11070 347.19979:7866		93229	89349	165144	160941	86787	83473	153604	164066	125900	126795	131325	138145	76761	69324	185006	200056	148493	157509	101551	106125	135750	145959	243083	244886	142687	153060	115983	123415	60642	74173	212802	207431	131863	146019	128912	110201	254355
M20	(1S,11R,14R)-14-(hydroxymethyl)-3-(3-{[(1R,4R)-4-(hydroxymethyl)-5,7-dimethyl-6,8-dioxo-2,3-dithia-5,7-diazabicyclo[2.2.2]octan-1-yl]methyl}-1H-indol-1-yl)-18-methyl-15,16-dithia-10,12,18-triazapentacyclo[12.2.2.0?,??.0?,??.0?,?]octadeca-4(9),5,7-triene-13,17-dione	Pyrroloindoles	20.024	749.09	[M+2H]2+	C31H30N6O6S4	ZRZWBWPDBOVIGQ-OEORQBFISA-N	O=C1N(C)C2(SSC1(N(C2=O)C)CO)CC3=CN(C=4C=CC=CC43)C56C=7C=CC=CC7NC6N8C(=O)C9(SSC8(C(=O)N9C)C5)CO	80.9	566.39	749.09039:31830 750.09374:29058 751.0971:14653		150201	149923	154178	153379	209228	209712	155192	155854	148800	151925	0	0	164932	170548	160593	179401	187686	189160	142905	151668	162299	166721	174256	166546	158701	169009	199521	186528	165185	157987	182724	174549	186223	195414	178146	182593	181608
M21	(1S,2R,4S,9R,10R,14S,15S,17S)-9-(furan-3-yl)-1-hydroxy-15-[(1R)-1-hydroxy-2-methoxy-2-oxoethyl]-10,14,16,16-tetramethyl-7,18-dioxo-3,8-dioxapentacyclo[12.3.1.0?,?.0?,??.0?,??]octadecan-17-yl 2-methylpropanoate	Limonoids	19.644	589.413	[M+H]+	C31H40O11	ADDLXGZBTXNVDS-PSKLQRDRSA-N	O=C1OC(C2=COC=C2)C3(C)CCC4C5(OC5C6(O)C(=O)C4(C)C(C(O)C(=O)OC)C(C)(C)C6OC(=O)C(C)C)C3C1	92.1	1249.53	589.41296:215879 590.41631:92219 591.41967:37023		406909	415704	442362	440610	390239	376061	489447	478093	391142	400221	465695	472041	461574	466913	475783	496436	511108	513245	462956	449101	510020	515228	514924	511808	475584	486230	472507	475755	429110	427384	1384392	1330648	541618	535686	452241	455519	454138
M22	(1S,2S,8aR)-1-[(Z)-5-hydroxy-3-methylpent-3-enyl]-2,5,5,8a-tetramethyl-3,4,4a,6,7,8-hexahydro-1H-naphthalen-2-ol	Diterpenoids	18.496	331.287	[M+H]+	C20H36O2	LEOHDQKUMQKLMP-NDXZNEAXSA-N	OCC=C(C)CCC1C(O)(C)CCC2C(C)(C)CCCC12C	86.6	65.2	331.2868:351386 332.29015:104805 333.29351:13877		305118	259406	405871	442368	312185	355228	1552822	1362767	961735	1123228	66793	60048	494469	537417	1224885	1430504	1797742	1748879	776583	930738	1401036	1443241	1257908	1201428	1425943	1217397	582188	568141	958282	1076366	1919722	2113931	2081157	1968807	1949961	1880530	1522580
M23	(1S,2S)-2-(methylamino)-1-phenylpropan-1-ol hydrochloride	Phenylpropanes	4.752	224.07	[M+H]+	C10H16ClNO	BALXUFOVQVENIU-KXNXZCPBSA-N	Cl.OC(C=1C=CC=CC1)C(NC)C	92.8	3.85	224.07033:30726 225.07368:174788 226.07704:24941		0	5709	0	0	63284	105352	79711	51980	35323	50758	0	5161	84058	69283	75576	91550	14074	17396	34015	26431	286118	279567	52319	86146	85378	85880	81682	78410	0	0	85380	58423	57296	75077	77246	61869	239728
M24	(1S,5S)-N-(1-(3,4-dimethoxyphenyl)-2-methylpropyl)-8-oxo-4,5,6,8-tetrahydro-1H-1,5-methanopyrido[1,2-a][1,5]diazocine-3(2H)-carboxamide	Cytisine and derivatives	1.759	426.238	[M+H]+	C24H31N3O4	QXANIAZAMPJWCV-LEMITICQSA-N	O=C1C=CC=C2N1CC3CN(C(=O)NC(C4=CC=C(OC)C(OC)=C4)C(C)C)CC2C3	99.8	118.39	426.23828:10822 427.24163:0 428.24499:17063		46660	45819	34159	40645	0	0	0	0	30699	30846	14567	6323	0	5211	25145	39185	15338	20861	14652	25985	68724	42113	48831	59104	0	0	36838	38876	21917	27754	0	0	0	0	5496	0	20922
M25	(1S,9S,E)-4,11,11-trimethyl-8-methylenebicyclo[7.2.0]undec-4-ene	Sesquiterpenoids	19.072	205.196	[M+H-H2O]+	C15H24	NPNUFJAVOOONJE-BLOBHPOZSA-N	C=C1CCC=C(C)CCC2C1CC2(C)C	100	40.3	205.19604:33692 206.19939:6099 207.20275:0		222786	207114	225004	231651	190362	202890	214371	209169	231304	239137	186298	209444	212166	221712	191845	225394	258874	257553	225860	229064	276400	261019	253514	245161	200473	194272	211566	245975	217831	234389	360531	340838	266172	240680	210508	193675	194237
M26	(2-AMINOETHYL)PHOSPHONATE	Organic phosphonic acids	1.533	126.04	[M+H]+	C2H8NO3P	QQVDJLLNRSOCEL-UHFFFAOYSA-N	NCCP(O)(O)=O	94.3	82.36	126.04002:9518 127.04337:0 128.04673:50082		19852	19910	38983	41844	0	12332	25244	21969	22378	21873	30336	23511	16664	19307	40015	42456	27306	33659	25237	30779	5478	0	80605	78309	33763	16428	69504	55897	34793	24564	33113	26981	23805	30723	62109	77204	48219
M27	(20R)-Protopanaxatriol	Triterpenoids	19.474	499.365	[M+H]+	C30H52O4	SHCBCKBYTHZQGZ-DLHMIPLTSA-N	OC1CC2C3(C)CCC(O)C(C)(C)C3C(O)CC2(C)C4(C)CCC(C14)C(O)(C)CCC=C(C)C	97.7	286.38	499.36456:56364 500.36791:22691 501.37127:10435		154568	129699	118361	121065	120385	119913	202490	171134	133617	132944	133510	161498	141256	146423	146012	155240	148186	187806	226023	144424	142714	199671	142576	144889	135714	147486	116612	116003	151503	136215	336806	316182	150674	146039	115218	114914	128071
M28	(2E,4E,12Z)-N-(2-methylpropyl)octadeca-2,4,12-trienamide	N-acyl amines	21.804	334.31	[M+H]+	C22H39NO	PCWWIOUZYOPZHT-VBUSEHTESA-N	OC(=NCC(C)C)C=CC=CCCCCCCC=CCCCCC	100	166.31	334.31003:26629 335.31338:8921 336.31674:0		32723	35916	34474	41672	47379	43782	41443	39981	43629	40089	37749	40410	40644	35738	43032	42577	46301	44585	40593	31402	66979	60626	46567	48262	39570	46359	54698	64917	29692	36550	160948	153238	59045	63367	44465	50548	46137
M29	(2E,4E,8E)-7,13-dihydroxy-4,8,12-trimethyltetradeca-2,4,8-trienoic acid	Sesquiterpenoids	15.411	297.206	[M+H]+	C17H28O4	RCKDDMWGRIYLCN-WRHFRISWSA-N	O=C(O)C=CC(=CCC(O)C(=CCCC(C)C(O)C)C)C	100	9.28	297.20569:76390 298.20904:19863 299.2124:0		124999	131471	238462	234838	266303	253176	154570	149678	134410	135506	0	0	202307	185727	175059	177857	205144	207947	139635	148297	127160	136691	189218	192653	137233	127107	244936	244838	138071	135031	346393	348410	337964	356890	321044	325173	263351
M30	(2E,4E)-N-(2-methylpropyl)-6-thiophen-2-ylhexa-2,4-dienamide	N-acyl amines	20.304	250.088	[M+H]+	C14H19NOS	KNGBXFMEGLRFHV-PRKJJMSOSA-N	OC(=NCC(C)C)C=CC=CCC=1SC=CC1	99.7	73.75	250.08823:181277 251.09158:45840 252.09494:0		21411	14528	5322	5153	6188	5271	18349	11696	16817	17591	39910	46514	0	0	19584	23495	0	0	35068	24783	12898	14805	5271	0	5184	12314	15403	24640	0	0	1101542	1008414	19648	14272	0	0	0
M31	(2E,4E)-N-(2-methylpropyl)dodeca-2,4-dienamide	N-acyl amines	16.691	252.234	[M+H]+	C16H29NO	BBRMJCAPNGJKEM-AQASXUMVSA-N	OC(=NCC(C)C)C=CC=CCCCCCCC	99.8	47.43	252.23384:88043 253.23719:13987 254.24055:8563		424701	432152	546110	558974	454820	454747	452414	481066	545251	536606	436090	409851	444106	439850	449644	439372	457343	490870	496991	487492	439721	472671	419974	415200	319119	326213	420567	426279	475705	460464	964541	927876	523120	541000	366150	358211	370064
M32	(2E,4E)-N-[2-(4-hydroxyphenyl)ethyl]dodeca-2,4-dienamide	1-hydroxy-2-unsubstituted benzenoids	15.588	316.227	[M+H-H2O]+	C20H29NO2	VVRNYAJXAUQHEN-BNFZFUHLSA-N	OC(=NCCC1=CC=C(O)C=C1)C=CC=CCCCCCCC	100	102.13	316.22702:202347 317.23037:50928 318.23373:520513		42731	39436	43552	41912	504752	505932	52075	53499	43003	41879	33819	33116	28389	28267	36573	40832	41371	44054	83272	91095	93161	90830	97298	95415	1408633	1357477	213629	218368	29837	34146	180859	178437	56544	60865	51637	47297	46660
M33	(2E,6E,10E)-13-[(2R)-6-hydroxy-2,8-dimethyl-3,4-dihydrochromen-2-yl]-2,6,10-trimethyltrideca-2,6,10-trienoic acid	Tocotrienols	19.017	427.284	[M+H]+	C27H38O4	QOFWRHWADNWKSU-LRXIOGKNSA-N	O=C(O)C(=CCCC(=CCCC(=CCCC1(OC=2C(=CC(O)=CC2CC1)C)C)C)C)C	100	26.43	427.28409:14313 428.28744:0 429.2908:10745		41510	38863	36299	37389	35840	28659	55177	53080	35140	24854	67710	75984	71464	66912	60776	63777	62447	74946	36673	43518	78276	55721	46280	55137	60972	59880	54152	58961	45370	52351	93965	83670	50548	43917	49528	34167	26250
M34	(2E,6E,10E)-14-[(2S,3R,4S,5S,6R)-4,5-dihydroxy-6-(hydroxymethyl)-3-[(2S,3R,4S,5S,6R)-3,4,5-trihydroxy-6-(hydroxymethyl)oxan-2-yl]oxyoxan-2-yl]oxy-4-hydroxy-2,6,10,14-tetramethylhexadeca-2,6,10,15-tetraenoic acid	Sophorolipids	9.577	661.351	[M+H]+	C32H52O14	ISQUNAAALVXWGI-PGEVILJJSA-N	O=C(O)C(=CC(O)CC(=CCCC(=CCCC(OC1OC(CO)C(O)C(O)C1OC2OC(CO)C(O)C(O)C2O)(C=C)C)C)C)C	95.2	66.01	661.35083:4934 662.35418:0 663.35754:0		0	0	6240	5348	0	0	0	0	0	0	11059	5803	0	0	10812	5279	22307	23391	5962	0	11803	11507	0	0	5301	0	0	0	0	0	19177	19421	12859	6148	0	5193	0
M35	(2E)-6-{13,17-dihydroxy-7,7,12,16-tetramethyl-6-[(3,4,5-trihydroxyoxan-2-yl)oxy]pentacyclo[9.7.0.0?,?.0?,?.0??,??]octadecan-15-yl}-2-methylhept-2-enoic acid	Cucurbitacin glycosides	9.576	643.378	[M+H-H2O]+	C35H56O9	LIFSGPPJRHEFEY-DJKKODMXSA-N	O=C(O)C(=CCCC(C)C1CC(O)C2(C)C3CCC4C(C)(C)C(OC5OCC(O)C(O)C5O)CCC64CC36CC(O)C12C)C	98.8	125.99	643.37781:17133 644.38116:8549 645.38452:0		6206	13816	38845	38437	5306	5068	14804	14937	26849	29037	56147	54330	13537	21347	42042	42848	82583	87266	30565	36500	47523	43724	11805	12606	27393	34207	5924	6463	7114	11579	45834	45393	40650	37421	23206	26700	28499
M36	(2R,2'S,4'aS,5'R,5''S,6'R,8'aS)-2'-(acetyloxy)-5''-(furan-3-yl)-6'-methyl-2'',8'-dioxo-octahydrodispiro[oxirane-2,1'-naphthalene-5',3''-oxolane]-8'a-ylmethyl acetate	Diterpene lactones	14.634	499.167	[M+H]+	C24H28O9	UWRDCNVTKORVMI-QSQWZJICSA-N	O=C(OCC12C(=O)CC(C)C3(C(=O)OC(C4=COC=C4)C3)C2CCC(OC(=O)C)C51OC5)C	97.6	461.88	499.16711:34962 500.17046:9402 501.17382:0		182139	185806	167745	180064	280460	293067	190295	183734	137747	129875	159485	166974	121123	120241	205780	198721	156493	158220	182986	141497	193529	173363	148304	132198	188188	253561	242006	267258	203055	192973	223618	219684	190968	189579	166465	186990	214861
M37	(2R,3R,4R,5R)-2-(((1S,6aR,7aS,9aR,10R,12R,13S,14aR,15aS)-1-hydroxy-13-(2-hydroxypropan-2-yl)-3,3,9a,10,15a-pentamethyloctadecahydro-1H-12,14a-epoxycyclopropa[1',8a']naphtho[2',1':4,5]indeno[2,1-b]oxepin-4-yl)oxy)tetrahydro-2H-pyran-3,4,5-triol	Cucurbitacin glycosides	9.576	643.378	[M+H-H2O]+	C35H56O9	MKQCLTNEQAMHGK-ACVNTFKSSA-N	OC1COC(OC2CCC34CC54CCC6(C)C7C(C)CC8OC7(OC8C(O)(C)C)CC6(C)C5C(O)CC3C2(C)C)C(O)C1O	99.6	125.99	643.37781:17133 644.38116:8549 645.38452:0		6206	13816	38845	38437	5306	5068	14804	14937	26849	29037	56147	54330	13537	21347	42042	42848	82583	87266	30565	36500	47523	43724	11805	12606	27393	34207	5924	6463	7114	11579	45834	45393	40650	37421	23206	26700	28499
M38	(2R,3R,4S,5R,6R)-2-[[7-[(2R,3R,4R,5S)-3,4-dihydroxy-5-(hydroxymethyl)oxolan-2-yl]oxy-2-ethenyl-2,4b,8,8-tetramethyl-4,4a,5,6,7,8a,9,10-octahydro-3H-phenanthren-3-yl]oxy]-6-methyloxane-3,4,5-triol	Diterpene glycosides	7.219	605.328	[M+2H]2+	C31H50O10	LABWQTNVUKYYIP-ANNCGNFZSA-N	OCC1OC(OC2CCC3(C)C4C(=CC(C=C)(C)C(OC5OC(C)C(O)C(O)C5O)C4)CCC3C2(C)C)C(O)C1O	99.9	121.18	605.32837:8459 606.33172:0 607.33508:0		34461	41217	44674	52531	33667	26818	47586	54696	75353	65202	40481	34674	11060	5510	41171	49383	28589	32392	43258	47221	39984	49228	47845	47576	21021	26497	28860	32591	25624	21081	12204	10731	12613	18407	11290	6569	54769
M39	(2R,3R,4S,5R)-2-(6-amino-9H-purin-9-yl)-5-(hydroxymethyl)tetrahydrofuran-3,4-diol	Purine nucleosides	8.621	290.085	[M+H]+	C10H13N5O4	OIRDTQYFTABQOQ-KQYNXXCUSA-N	OCC1OC(N2C=NC=3C(=NC=NC32)N)C(O)C1O	98.2	73.49	290.08524:5003 291.08859:0 292.09195:0		16790	11423	13675	12331	24022	22722	24142	12313	10885	11744	19529	23932	11382	16430	6853	11026	25349	24050	26150	25419	0	6343	0	0	28266	16619	19174	10681	17632	6693	66437	68414	17424	17966	5386	5372	17036
M40	(2R,3R,4S,5S,6R)-2-[(2E)-4-hydroxy-3,7-dimethylocta-2,6-dienoxy]-6-(hydroxymethyl)oxane-3,4,5-triol	Terpene glycosides	11.377	350.224	[M+H-2H2O]2+	C16H28O7	PBPYEEMQIFDGSQ-MIYBPCGNSA-N	OCC1OC(OCC=C(C)C(O)CC=C(C)C)C(O)C(O)C1O	96.4	984.64	350.22406:346399 351.22741:51719 352.23077:12533		1670021	1645112	1815292	1805155	1221850	1232665	1750570	1736297	1873544	1853890	2176308	2361870	2273778	2335973	2738344	2691928	2542559	2541676	2033157	1960711	1664597	1712459	1318067	1221018	1893966	2167915	2282297	2542304	1410183	1404901	2086838	2065649	2006000	1879926	1455172	1591342	2212365
M41	(2R,3R,4S,5S,6R)-2-[(E)-5-[(1R,4aS,5S,6R,8aS)-6-hydroxy-5,8a-dimethyl-2-methylidene-5-[[(2R,3R,4S,5S,6R)-3,4,5-trihydroxy-6-(hydroxymethyl)oxan-2-yl]oxymethyl]-3,4,4a,6,7,8-hexahydro-1H-naphthalen-1-yl]-3-methylpent-2-enoxy]-6-(hydroxymethyl)oxane-3,4,5-triol	Diterpene glycosides	6.837	685.332	[M+H]+	C32H54O13	QIOMMMCQFIBVKA-PPQBIMEKSA-N	OCC1OC(OCC=C(C)CCC2C(=C)CCC3C(C)(COC4OC(CO)C(O)C(O)C4O)C(O)CCC23C)C(O)C(O)C1O	89.2	204.33	685.33154:54070 686.33489:22740 687.33825:6655		0	0	0	0	32937	30512	0	0	0	0	5229	5846	0	0	0	0	76923	78399	0	0	43613	54470	0	0	0	0	0	0	0	0	112531	109442	85743	76635	20016	12572	0
M42	(2R,3R,4S,5S,6R)-2-[(Z)-hex-3-enoxy]-6-(hydroxymethyl)oxane-3,4,5-triol	Fatty acyl glycosides of mono- and disaccharides	5.601	285.16	[M+H-H2O]2+	C12H22O6	OZIPFYKAIOOVEJ-ODWUMMNUSA-N	OCC1OC(OCCC=CCC)C(O)C(O)C1O	97.9	5.02	285.16013:41686 286.16348:20333 287.16684:0		0	0	0	0	133828	128286	17797	13756	0	0	43901	43814	16768	5501	6287	5106	217875	220231	0	0	44961	98179	38579	41538	16675	22732	12842	18694	0	0	345986	371311	233979	192787	27566	11520	31846
M43	(2R,3R)-2-(3,4-dihydroxyphenyl)-3,5,7-trihydroxy-2,3-dihydro-4H-chromen-4-one	Flavanonols	1.547	305.072	[M+H]+	C15H12O7	CXQWRCVTCMQVQX-LSDHHAIUSA-N	O=C1C=2C(O)=CC(O)=CC2OC(C3=CC=C(O)C(O)=C3)C1O	99.7	11.74	305.07208:5417 306.07543:0 307.07879:17937		0	0	29162	26824	0	0	14831	0	0	0	21620	18751	0	0	10185	9297	25456	16485	0	5668	6016	18270	10006	8820	17110	17007	20429	15283	0	5216	29201	30207	14685	16420	29718	27875	5895
M44	(2R,3R)-2-(acetoxymethyl)-5-(4-(3-bromo-4-methoxybenzyl)-3,5-dioxo-4,5-dihydro-1,2,4-triazin-2(3H)-yl)tetrahydrofuran-3,4-diyl diacetate	Glycosylamines	17.958	570.058	[M+H]+	C22H24BrN3O10	YJUGKYOFRZOMIJ-IDGBJLRDSA-N	O=C(OCC1OC(N2N=CC(=O)N(C2=O)CC3=CC=C(OC)C(Br)=C3)C(OC(=O)C)C1OC(=O)C)C	88.7	195.28	570.05774:29847 571.06109:7906 572.06445:35763		33337	43228	52363	53329	29477	30393	54794	53348	35790	35112	50168	49347	44171	45035	51692	59147	62022	50916	37267	49371	53050	59999	50470	52309	48343	46227	55231	55795	53855	55955	183006	175755	62451	58127	43286	40468	41272
M45	(2R,3R)-3,7-dihydroxy-6-methoxy-2-phenyl-2,3-dihydrochromen-4-one	6-O-methylated flavonoids	6.334	304.122	[M+H]+	C16H14O5	GUMFPOIJOXLCLA-JKSUJKDBSA-N	O=C1C2=CC(OC)=C(O)C=C2OC(C=3C=CC=CC3)C1O	98.4	90.15	304.12247:9712 305.12582:0 306.12918:5431		0	0	5012	0	0	0	0	5486	0	0	0	0	0	0	41118	40013	0	0	0	0	50542	57305	54265	24482	5925	33971	0	0	0	0	91727	9607	76256	120908	19735	72932	0
M46	(2R,3R)-3,7,4'-Trihydroxy-5-methoxy-8-prenylflavanone	8-prenylated flavanones	4.703	393.118	[M+H]+	C21H22O6	CTUJEHJOZXGIIE-VQTJNVASSA-N	O=C1C=2C(OC)=CC(O)=C(C2OC(C3=CC=C(O)C=C3)C1O)CC=C(C)C	88.3	102.02	393.11752:89143 394.12087:22682 395.12423:12513		0	0	0	0	75027	83558	5629	5768	0	0	20684	21250	17325	17039	5191	5227	204812	183035	0	0	95248	107251	19223	13431	32201	31801	0	0	5409	0	238278	211537	199727	199401	57872	66844	32229
M47	(2R,3S,4S,5R,6R)-2-(hydroxymethyl)-6-[4-(4-hydroxy-2,6,6-trimethylcyclohexen-1-yl)butan-2-yloxy]oxane-3,4,5-triol	Fatty acyl glycosides of mono- and disaccharides	19.823	375.242	[M+H]+	C19H34O7	QOLJILMTPKQQQA-KWEBYEANSA-N	OCC1OC(OC(C)CCC2=C(C)CC(O)CC2(C)C)C(O)C(O)C1O	98.9	165.62	375.24152:19460 376.24487:0 377.24823:0		39506	40091	45813	42970	37863	33765	44812	48203	38576	33088	48847	49463	52073	44108	48029	52761	60117	59955	46064	40261	49261	49804	49153	41950	49438	49533	48063	53671	45251	35833	109576	109650	54952	40953	46895	43686	35569
M48	(2R,3S,4S,5R,6R)-2-[[(2R,3R,4R,5S)-3,4-dihydroxy-5-(hydroxymethyl)oxolan-2-yl]oxymethyl]-6-[(2E)-3,7-dimethylocta-2,6-dienoxy]oxane-3,4,5-triol	Terpene glycosides	8.323	466.269	[M+H]+	C21H36O10	AWDKYYYAAQQLEF-XRSPUIAPSA-N	OCC1OC(OCC2OC(OCC=C(C)CCC=C(C)C)C(O)C(O)C2O)C(O)C1O	98.7	297.21	466.26862:206735 467.27197:65024 468.27533:15914		78059	70144	5669	10634	98137	100211	76538	78827	7028	17858	93296	149047	5292	0	16079	19837	81527	89171	0	0	268667	297368	42965	44901	172031	164807	45819	45661	0	0	2104046	2050551	248819	269173	107582	110696	80467
M49	(2R,3S,4S,5R,6R)-2-[[(2R,3R,4R)-3,4-dihydroxy-5-(hydroxymethyl)oxolan-2-yl]oxymethyl]-6-[4-(4-hydroxyphenyl)butan-2-yloxy]oxane-3,4,5-triol	Fatty acyl glycosides of mono- and disaccharides	5.056	483.186	[M+H]+	C21H32O11	DJDISCKFJXDADJ-COUYJTLKSA-N	OC1=CC=C(C=C1)CCC(OC2OC(COC3OC(CO)C(O)C3O)C(O)C(O)C2O)C	99.5	119.64	483.18616:10353 484.18951:0 485.19287:0		36133	32401	69403	66952	21700	26559	0	0	59618	69964	5349	5608	71825	53105	0	0	0	0	44470	51066	60683	67131	0	0	0	0	0	0	11313	14082	61258	64668	0	0	34561	35511	31928
M50	(2R,3S,4S,5R,6S)-2-(hydroxymethyl)-6-[4-[[(3S,4S)-4-(hydroxymethyl)-5-[3-methoxy-4-[(2S,3R,4S,5S,6R)-3,4,5-trihydroxy-6-(hydroxymethyl)oxan-2-yl]oxyphenyl]oxolan-3-yl]methyl]-2-methoxyphenoxy]oxane-3,4,5-triol	Lignan glycosides	23.128	723.15	[M+H]+	C32H44O16	PBLWZMSRSJTRHJ-HVZZXTKSSA-N	OCC1OC(OC2=CC=C(C=C2OC)CC3COC(C4=CC=C(OC5OC(CO)C(O)C(O)C5O)C(OC)=C4)C3CO)C(O)C(O)C1O	99.2	1268.79	723.14966:138553 724.15301:120266 725.15637:108639		223269	226591	381076	376312	340927	356423	201032	204806	197782	200024	149950	152949	147909	148038	233969	259688	277390	275295	112149	126712	164063	166223	353767	350596	406273	399487	552133	555939	118406	120679	802031	842782	530665	532954	452054	487868	497046
M51	(2R,3S,4S,5S,6R)-2-[[7-hydroxy-4-[(Z)-5-hydroxy-3-methylpent-3-enyl]-4a,8,8-trimethyl-3-methylidene-2,4,5,6,7,8a-hexahydro-1H-naphthalen-2-yl]oxy]-6-(hydroxymethyl)oxane-3,4,5-triol	Diterpene glycosides	19.246	502.335	[M+H]+	C26H44O8	JECOCDKQCZSANH-RFKAOMIISA-N	OCC=C(C)CCC1C(=C)C(OC2OC(CO)C(O)C(O)C2O)CC3C(C)(C)C(O)CCC13C	99.6	123.59	502.33533:16912 503.33868:0 504.34204:0		27878	32761	34854	36496	26856	25672	30910	35906	20112	13941	20864	35783	32100	39613	40827	37146	50954	40865	23478	15897	40517	38246	44002	46991	40318	46697	49189	35799	30397	38193	102149	92502	44251	41017	41491	34004	40768
M52	(2R,4aR,7S,8S,8aR)-8-[(Z)-5-hydroxy-3-methylpent-3-enyl]-4,4,7,8a-tetramethyl-2,3,4a,5,6,8-hexahydro-1H-naphthalene-2,7-diol	Diterpenoids	13.942	342.302	[M+H]+	C20H36O3	JNELTBHOLOQEJH-LPULDKDHSA-N	OCC=C(C)CCC1C(O)(C)CCC2C(C)(C)CC(O)CC12C	99.6	237.58	342.3024:36157 343.30575:10482 344.30911:0		24279	26206	63927	67937	36088	39106	33406	38696	51534	44645	35828	33283	39485	8623	50354	51377	18003	62575	12889	24981	5115	0	43187	50761	53968	50222	230936	224850	11902	0	53524	58781	13075	17238	5583	11048	45363
M53	(2R,7S,13R,14R,16S,19R,20S)-19-(furan-3-yl)-11-hydroxy-9,9,13,20-tetramethyl-4,8,15,18-tetraoxahexacyclo[11.9.0.0?,?.0?,??.0??,??.0??,??]docos-10-ene-5,12,17-trione	Steroid lactones	14.63	523.134	[M+H]+	C26H28O9	SNGHLUWTFLYPMT-UBTUHEMNSA-N	O=C1OCC23C(=C(O)C(=O)C4(C)C2CCC5(C)C(OC(=O)C6OC645)C7=COC=C7)C(OC3C1)(C)C	99.5	113.99	523.13391:8233 524.13726:0 525.14062:5521		33467	34682	22733	34459	47195	49134	27799	26541	17502	18379	17366	18807	11117	5106	32950	32604	19794	25786	11214	18595	29824	34232	18599	20665	30683	31072	40330	45845	34143	28852	44111	36945	35305	36537	32986	28332	33843
M54	(2R)-2-(2-((11aS)-5-(3-methoxyphenyl)-1,3-dioxo-11,11a-dihydro-1H-imidazo[1',5':1,6]pyrido[3,4-b]indol-2(3H,5H,6H)-yl)benzamido)-4-methylpentanoic acid	Leucine and derivatives	6.358	581.24	[M+H]+	C33H32N4O6	AAQMEKVMBSHQSI-KRYHRGCLSA-N	O=C(O)C(NC(=O)C=1C=CC=CC1N2C(=O)N3C(C=4C=CC=C(OC)C4)C=5NC=6C=CC=CC6C5CC3C2=O)CC(C)C	100	84.27	581.24048:7855 582.24383:0 583.24719:0		0	0	0	5151	0	0	5436	5381	19340	17526	17011	5361	0	0	26786	25021	0	0	5443	5294	5357	11523	0	0	10863	0	0	0	0	0	5242	0	11424	5315	0	0	19348
M56	(2R)-3-(3,4-dihydroxyphenyl)-1-[2,4-dihydroxy-3-[(2S,3R,4R,5S,6R)-3,4,5-trihydroxy-6-(hydroxymethyl)oxan-2-yl]phenyl]-2-hydroxypropan-1-one	2'-Hydroxy-dihydrochalcones	5.025	453.141	[M+H]+	C21H24O11	LNVWGAALAQOWHF-IUOSPEFCSA-N	O=C(C1=CC=C(O)C(=C1O)C2OC(CO)C(O)C(O)C2O)C(O)CC3=CC=C(O)C(O)=C3	99.6	155.99	453.14124:25058 454.14459:7179 455.14795:0		5705	6691	69173	75441	6297	11835	29934	32818	36896	35164	0	11502	36869	33566	87162	91808	36502	25309	17649	24949	149513	171368	105010	105709	66573	50968	46045	54815	0	0	69958	65233	43362	49826	65631	52228	94310
M57	(2R)-6-methylpiperidine-2-carboxylic acid	L-alpha-amino acids	6.338	144.102	[M+H]+	C7H13NO2	IHLDCUQUFBWSJU-PRJDIBJQSA-N	O=C(O)C1NC(C)CCC1	99.5	49.99	144.10242:9092 145.10577:9727 146.10913:0		1473	10967	23288	15865	10946	11568	0	16390	77991	15287	0	0	5077	0	17665	18365	47495	29663	28998	12806	155151	148212	31557	53783	107051	112852	31924	41787	29290	14880	46983	21468	45869	8594	106749	55008	29182
M58	(2R)-methyl 3-methyl-2-(2-((4-methyl-2-oxo-2H-chromen-7-yl)oxy)acetamido)pentanoate	Isoleucine and derivatives	17.542	362.17	[M+H]+	C19H23NO6	YKWVIQPJNXTICW-KKIBXBACSA-N	O=C1OC=2C=C(OCC(=O)NC(C(=O)OC)C(C)CC)C=CC2C(=C1)C	92.4	110.45	362.16992:63065 363.17327:13960 364.17663:39592		364582	384722	457484	469240	429383	428778	421155	385395	374849	366446	359415	408734	389534	429084	386801	378144	406871	472995	387789	357748	371195	389092	394744	388478	355390	359605	403234	444131	398951	395862	621715	595003	490942	435978	389800	380154	399743
M59	(2S,3R,4R,5R,6R)-2-methyl-6-[[(2R,3S,4S,5R,6R)-3,4,5-trihydroxy-6-[(E)-7-hydroxy-3,7-dimethyloct-3-enoxy]oxan-2-yl]methoxy]oxane-3,4,5-triol	Fatty acyl glycosides of mono- and disaccharides	20.161	481.265	[M+H]+	C22H40O11	VUGMGEQWBOCMAV-QLEKUEJFSA-N	OC1C(O)C(OCC2OC(OCCC(=CCCC(O)(C)C)C)C(O)C(O)C2O)OC(C)C1O	99.9	103.59	481.26541:17666 482.26876:5573 483.27212:0		78056	70700	91808	85858	64065	60751	71957	75697	66874	70470	80687	90251	98998	91291	82308	97904	111070	115343	85546	73426	83001	108234	103707	101124	102433	95564	114245	121222	94586	100162	232199	217733	114685	129342	95852	95586	95907
M60	(2S,3R,4S,5R,6R)-4,5-dihydroxy-2-methyl-6-(((2R,3S,4S,5R,6S)-3,4,5-trihydroxy-6-((5-hydroxy-6-methoxy-2-(4-methoxyphenyl)-4-oxo-4H-chromen-7-yl)oxy)tetrahydro-2H-pyran-2-yl)methoxy)tetrahydro-2H-pyran -3-yl acetate	Flavonoid-7-O-glycosides	26.961	687.177	[M+H]+	C31H36O16	PXJGTASAGKWQQJ-NUBBFWLOSA-N	O=C(OC1C(O)C(O)C(OCC2OC(OC3=CC=4OC(=CC(=O)C4C(O)=C3OC)C=5C=CC(OC)=CC5)C(O)C(O)C2O)OC1C)C	88.1	86.39	687.17743:11695 688.18078:0 689.18414:7980		5679	0	5430	0	0	0	0	0	0	0	0	0	0	0	0	5452	4958	10586	0	0	22856	15806	5475	5522	5404	0	11097	0	0	16847	255346	229198	16544	11632	0	5200	0
M61	(2S,3R,4S,5R)-2-(((4S,5aS,7S,11aR,12aS)-4,7-dihydroxy-3-((2R,5S)-5-(2-hydroxypropan-2-yl)-2-methyltetrahydrofuran-2-yl)-2a,5a,8,8-tetramethylhexadecahydrocyclopenta[a]cyclopropa[e]phenanthren-9-yl)oxy)-4,5-dihydroxytetrahydro-2H-pyran-3-yl acetate	Cucurbitacin glycosides	19.826	665.406	[M+H-2H2O]+	C37H60O10	KILZIJKCZIGLFJ-QSOLLAMVSA-N	O=C(OC1C(OCC(O)C1O)OC2CCC34CC54CCC6(C)C(C(O)CC6(C)C5CC(O)C3C2(C)C)C7(OC(CC7)C(O)(C)C)C)C	85.6	68.61	665.40607:5427 666.40942:0 667.41278:0		0	0	0	0	0	0	0	0	0	0	0	0	0	0	0	16756	5488	5182	0	0	0	5630	0	5698	17589	6547	19918	19817	0	0	26677	28020	17730	10771	6336	0	18286
M62	(2S,3R,4S,5S,6R)-2-[4-[(3R,4S)-4-hydroxy-4-[(4-hydroxy-3-methoxyphenyl)methyl]-3-(hydroxymethyl)oxolan-2-yl]-2-methoxyphenoxy]-6-(hydroxymethyl)oxane-3,4,5-triol	Lignan glycosides	17.996	556.051	[M+H]+	C26H34O12	OXHVZEZYYQQCRJ-ZLNFVOGTSA-N	OC1=CC=C(C=C1OC)CC2(O)COC(C3=CC=C(OC4OC(CO)C(O)C(O)C4O)C(OC)=C3)C2CO	89.8	97.15	556.0509:15760 557.05425:0 558.05761:8283		6353	11449	23099	28473	0	5425	20426	14375	17898	11836	20658	22025	20931	13007	25239	26184	28152	32612	17629	14362	25229	28864	26139	19532	21850	19949	27302	23934	29868	21000	94395	96788	30128	31211	18652	20015	18687
M63	(2S,3R,4S,5S,6R)-2-[4-[[(3S,4R,5S)-3-hydroxy-5-(4-hydroxy-3-methoxyphenyl)-4-(hydroxymethyl)oxolan-3-yl]methyl]-2-methoxyphenoxy]-6-(hydroxymethyl)oxane-3,4,5-triol	Lignan glycosides	5.985	561.316	[M+H]+	C26H34O12	SXGSYHDLSPXCMU-CTQTXEDXSA-N	OC1=CC=C(C=C1OC)C2OCC(O)(CC3=CC=C(OC4OC(CO)C(O)C(O)C4O)C(OC)=C3)C2CO	94.8	243.82	561.31561:38309 562.31896:12099 563.32232:0		0	0	0	0	20760	22893	0	0	0	0	0	0	0	0	0	0	46500	39800	0	0	5173	39030	0	0	0	0	0	0	0	0	32894	31472	6020	12091	0	0	0
M64	(2S,3R,5S,9R)-2,3-dihydroxy-14-(hydroxymethyl)-5,9-dimethyl-14-{[(2S,3R,4S,5S,6R)-3,4,5-trihydroxy-6-(hydroxymethyl)oxan-2-yl]oxy}tetracyclo[11.2.1.0?,??.0?,?]hexadecane-5-carboxylic acid	Diterpene glycosides	21.151	553.262	[M+H]+	C26H42O11	QUCGBWQRLWOVBR-BBJJSLPGSA-N	O=C(O)C1(C)CCCC2(C)C3CCC4CC3(CC4(OC5OC(CO)C(O)C(O)C5O)CO)C(O)C(O)C12	100	7037.21	553.26184:494463 554.26519:213575 555.26855:43991		2412468	2400589	2429175	2470640	2302906	2316464	2659104	2664888	2360336	2384717	2467721	2495360	1764701	1761156	2475625	2633546	2347550	2367388	2244284	2228362	3010711	3054092	2034540	2003458	2218648	2269085	3295924	3341340	2910910	2922614	3302920	3303784	3368951	3347433	3637284	3631288	2833111
M65	(2S,3R)-2-(((S)-7-acetamido-1,2,3-trimethoxy-9-oxo-5,6,7,9-tetrahydrobenzo[a]heptalen-10-yl)amino)-N-(4-(1,1-dioxido-1,2-thiazinan-2-yl)phenyl)-3-methylpentanamide	Isoleucine and derivatives	26.679	729.297	[M+H]+	C37H46N4O8S	PZEAYKDDQCGSQU-REZAABISSA-N	O=C1C=C2C(=CC=C1NC(C(=O)NC3=CC=C(C=C3)N4CCCCS4(=O)=O)C(C)CC)C5=C(OC)C(OC)=C(OC)C=C5CCC2NC(=O)C	96.5	314.37	729.29669:27882 730.30004:15099 731.3034:0		32606	29428	66989	61071	14187	13540	107023	105723	117389	112718	119582	117288	70011	59050	5930	19050	72693	79035	90262	98596	115100	117148	80208	86200	41317	47335	122855	125982	65073	72085	127130	125240	160588	158730	165650	166751	80493
M66	(2S,3S)-2-(3,4-dihydroxyphenyl)-3,5,7-trihydroxy-6-methyl-2,3-dihydrochromen-4-one	Flavanonols	1.745	319.091	[M+H]+	C16H14O7	KPCWWZLBHGSXPW-CVEARBPZSA-N	O=C1C2=C(O)C(=C(O)C=C2OC(C3=CC=C(O)C(O)=C3)C1O)C	100	60.88	319.09119:8367 320.09454:0 321.0979:13366		19746	19286	10880	0	6385	11535	6816	6786	6345	6458	12850	14288	5620	11855	0	6916	22580	23150	0	6202	0	0	15223	21610	18266	18956	5068	5232	29519	24934	13510	13898	5977	0	38038	42877	11725
M67	(2S,3S)-2-(3,4,5-trihydroxyphenyl)-3,4-dihydro-2H-chromene-3,5,7-triol	Epigallocatechins	1.816	306.999	[M+H-H2O]+	C15H14O7	XMOCLSLCDHWDHP-WFASDCNBSA-N	OC=1C=C(O)C2=C(OC(C3=CC(O)=C(O)C(O)=C3)C(O)C2)C1	94.3	371.97	306.99936:71754 308.00271:6784 309.00607:0		395523	396946	397807	405452	0	0	46108	49317	146466	157454	68959	69617	66440	70028	237222	248620	0	0	268912	283503	313971	348144	415786	411557	0	0	528153	560728	176268	172882	0	0	0	11774	0	0	103907
M68	(2S,3S)-3,5,7-trihydroxy-2-((2R,3R)-3-(4-hydroxy-3-methoxyphenyl)-2-(hydroxymethyl)-2,3-dihydrobenzo[b][1,4]dioxin-6-yl)chroman-4-one	Flavonolignans	1.577	483.122	[M+H]+	C25H22O10	SEBFKMXJBCUCAI-HVHOJJEHSA-N	O=C1C=2C(O)=CC(O)=CC2OC(C3=CC=C4OC(CO)C(OC4=C3)C5=CC=C(O)C(OC)=C5)C1O	94.8	101.77	483.12186:6550 484.12521:0 485.12857:0		0	0	0	0	0	0	0	0	0	0	0	0	0	0	0	0	0	0	0	0	28024	29187	0	0	0	0	0	0	0	0	0	0	0	0	0	0	11914
M69	(2S,3S)-3,5,7-trihydroxy-2-(4-hydroxyphenyl)-2,3-dihydrochromen-4-one	Flavanonols	15.41	289.18	[M+H]+	C15H12O6	PADQINQHPQKXNL-CABCVRRESA-N	O=C1C=2C(O)=CC(O)=CC2OC(C3=CC=C(O)C=C3)C1O	90.3	8.08	289.17953:49204 290.18288:13446 291.18624:0		82268	85815	70481	72879	39196	36250	148957	150286	168145	138191	95012	101111	118186	88178	130045	132879	113650	125800	123397	113345	124864	133556	184438	163054	85084	76059	125873	123425	133224	127700	176114	181429	64141	61059	80893	74837	168106
M70	(2S,3S)-3,5,7-trihydroxy-2-(4-hydroxyphenyl)-8-(3-methylbut-2-enyl)-2,3-dihydrochromen-4-one	8-prenylated flavanones	10.632	357.099	[M+H]+	C20H20O6	IPWPEUJWMOPJDG-MOPGFXCFSA-N	O=C1C2=C(O)C=C(O)C(=C2OC(C3=CC=C(O)C=C3)C1O)CC=C(C)C	99.9	111.78	357.0993:70381 358.10265:15484 359.10601:0		54620	63586	438067	424561	0	0	81825	82894	77408	68466	196147	192899	36182	31119	53473	49798	52824	62277	64229	73513	457198	453369	187736	180027	0	6515	0	5331	266229	256120	25436	22601	42139	49224	146839	150317	0
M71	(2S,3S)-3,5,7-trihydroxy-6-methyl-2-(3,4,5-trihydroxyphenyl)-2,3-dihydrochromen-4-one	Epigallocatechins	2.497	335.075	[M+H]+	C16H14O8	NZRLODDQFPZTPM-CVEARBPZSA-N	O=C1C2=C(O)C(=C(O)C=C2OC(C3=CC(O)=C(O)C(O)=C3)C1O)C	100	4.89	335.07538:15310 336.07873:0 337.08209:0		60330	47005	69238	79111	37343	47760	79653	82888	119038	108664	158815	170875	113081	104863	113239	106566	107026	99020	124979	116500	95046	92578	91445	102348	56836	49529	147763	152606	94548	94316	11816	0	75006	68267	79208	73745	81480
M72	(2S)-2-phenyl-7-[(2S,3R,4S,5S,6R)-3,4,5-trihydroxy-6-(hydroxymethyl)oxan-2-yl]oxy-2,3-dihydrochromen-4-one	Flavonoid-7-O-glycosides	19.675	402.941	[M+H]+	C21H22O8	HPMCYOSTTZQBAP-ZRWXNEIDSA-N	O=C1C2=CC=C(OC3OC(CO)C(O)C(O)C3O)C=C2OC(C=4C=CC=CC4)C1	84.3	216.41	402.94107:26997 403.94442:0 404.94778:32489		49330	50884	55155	57056	43111	35994	53683	54343	47880	40377	60463	64208	53980	61041	62521	59943	66348	70045	54850	49429	65401	63698	54620	61362	52233	65751	74395	75365	57931	55853	158579	153844	77445	68081	59774	50746	51986
M73	(2S)-8,9-dimethoxy-2-(3-(((2R,3R,4S,5S,6S)-3,4,5-trihydroxy-6-((((2S,3R,4S,5S)-3,4,5-trihydroxytetrahydro-2H-pyran-2-yl)oxy)methyl)tetrahydro-2H-pyran-2-yl)oxy)prop-1-en-2-yl)-1,2,12,12a-tetrahydrochromeno[3,4-b]furo[2,3-h]chromen-6(6aH)-one	Rotenoid O-glycosides	5.421	705.243	[M+H]+	C34H40O16	CMQOKNQYLSMKJC-ZIYIFGDVSA-N	O=C1C2=CC=C3OC(C(=C)COC4OC(COC5OCC(O)C(O)C5O)C(O)C(O)C4O)CC3=C2OC6COC7=CC(OC)=C(OC)C=C7C16	99.3	138.72	705.24298:19797 706.24633:8341 707.24969:0		19304	23386	21221	21891	22722	27302	23425	22623	40313	34917	35039	35539	51245	46802	58026	49846	27398	26915	29927	28870	43485	45537	39940	47028	32209	30083	44164	43092	11789	17625	11735	0	19802	18624	11684	15746	57398
M74	(2Z,6E,10Z)-12-acetyloxy-10-(acetyloxymethyl)-6-methyl-2-(4-methylpent-3-enyl)dodeca-2,6,10-trienoic acid	Acyclic diterpenoids	12.458	459.206	[M+H]+	C24H36O6	HIKQPXPTFKUOGM-POVULIOGSA-N	O=C(O)C(=CCCC(=CCCC(=CCOC(=O)C)COC(=O)C)C)CCC=C(C)C	84.5	105.97	459.20554:12684 460.20889:0 461.21225:0		0	0	17945	27024	11341	15691	33450	26410	0	0	0	0	5044	5407	57695	50877	52081	56806	0	5533	67499	77334	47832	46432	52375	53441	0	0	26233	13191	82943	98787	79726	78764	104083	100959	44118
M75	(2Z)-2-[(E)-6-(hydroxymethyl)-2,4,8,10-tetramethyldodec-2-enylidene]-4-methylpentanedioic acid	Acyclic diterpenoids	18.506	397.295	[M+H]+	C23H40O5	NNPPLRJHBQPBAQ-UKRBZAIKSA-N	O=C(O)C(=CC(=CC(C)CC(CO)CC(C)CC(C)CC)C)CC(C(=O)O)C	100	29.15	397.29538:55298 398.29873:16199 399.30209:0		50448	46097	39300	30759	116008	107960	205557	207097	109005	105960	38105	37847	72580	80516	87277	97146	183935	179295	86712	90180	156436	159980	117380	111114	128501	129302	161558	160428	57342	61367	193872	189419	225467	231733	322117	335297	181526
M76	(2Z)-2-benzylidene-6-methoxy-1-benzofuran-3(2H)-one	Aurone flavonoids	8.323	291.041	[M+H]+	C16H12O3	LKWWJGGLULNRBP-DHDCSXOGSA-N	O=C1C(OC2=CC(OC)=CC=C21)=CC=3C=CC=CC3	100	44.84	291.04126:27313 292.04461:0 293.04797:0		5425	12220	0	0	26199	19624	0	0	0	0	11267	12851	0	0	0	0	0	0	0	0	18190	18812	0	0	10294	27775	0	0	0	0	301914	299056	35055	34101	0	0	0
M77	(3,4,5-trihydroxy-6-methyloxan-2-yl) 2-(methylamino)benzoate	Hexoses	3.483	298.129	[M+H]+	C14H19NO6	XLGJBANZFAQPOK-UHFFFAOYSA-N	O=C(OC1OC(C)C(O)C(O)C1O)C=2C=CC=CC2NC	100	82.15	298.1286:5668 299.13195:0 300.13531:0		0	0	31705	30424	0	0	0	0	0	0	0	0	0	0	4809	5435	0	0	0	0	10091	41094	43169	53640	0	0	0	0	0	0	0	6497	0	1424	16294	5832	0
M78	(3beta)-lup-20(29)-ene-3,28-diol	Triterpenoids	24.432	443.39	[M+H]+	C30H50O2	FVWJYYTZTCVBKE-ROUWMTJPSA-N	OCC12CCC(C(=C)C)C2C3CCC4C5(C)CCC(O)C(C)(C)C5CCC4(C)C3(C)CC1	100	81.14	443.38968:115434 444.39303:37713 445.39639:48285		1268946	741864	328616	68519	71020	70888	1600640	2712489	233372	1248230	1849528	1477683	2204520	2190554	951726	997547	1437020	1430069	333251	1124476	4055440	3626676	494266	566557	521495	568514	0	0	2774209	1934201	0	0	0	0	0	0	0
M79	(3beta)-stigmast-5-en-3-ol	Stigmastanes and derivatives	22.478	437.364	[M+H]+	C29H50O	KZJWDPNRJALLNS-VJSFXXLFSA-N	OC1CC2=CCC3C(CCC4(C)C(CCC34)C(C)CCC(CC)C(C)C)C2(C)CC1	81.3	408.34	437.36392:34210 438.36727:13710 439.37063:0		52406	48335	67400	73424	176900	185485	53794	51622	61259	65106	0	0	53966	55073	74241	79342	76991	79169	51074	49968	59369	56245	82142	82667	86045	85270	165622	159017	50374	54397	213969	223369	189218	197510	161984	167780	169013
M80	(3R,3aS,4S,8aR)-3-hydroxy-3-isopropyl-6,8a-dimethyl-1,2,3,3a,4,5,8,8a-octahydroazulen-4-yl 4-hydroxybenzoate	Sesquiterpenoids	6.512	381.201	[M+H]+	C22H30O4	CYSHNJQMYORNJI-YUVXSKOASA-N	O=C(OC1CC(=CCC2(C)CCC(O)(C(C)C)C12)C)C3=CC=C(O)C=C3	100	18.58	381.20062:46825 382.20397:9553 383.20733:7150		0	0	11772	13783	72060	67232	51539	39964	17121	17090	48613	41112	17474	23969	44552	54289	164743	167485	27796	25832	83484	139557	52325	42992	44447	62409	26136	19494	17858	11939	415634	412055	159439	155739	110688	80386	55526
M81	(3R,4S,5R,6R)-5-hydroxy-6-((4-hydroxy-3-(4-hydroxy-3-(3-methylbut-2-en-1-yl)benzamido)-8-methyl-2-oxo-2H-chromen-7-yl)oxy)-3-methoxy-2,2-dimethyltetrahydro-2H-pyran-4-yl carbamate	Coumarins and derivatives	6.38	613.252	[M+H]+	C31H36N2O11	YJQPYGGHQPGBLI-KGSXXDOSSA-N	O=C(OC1C(O)C(OC=2C=CC=3C(O)=C(NC(=O)C4=CC=C(O)C(=C4)CC=C(C)C)C(=O)OC3C2C)OC(C)(C)C1OC)N	88.9	223.45	613.25214:45784 614.25549:13448 615.25885:7798		0	0	0	0	19269	20042	0	0	0	0	0	0	0	0	0	0	69736	75710	0	0	26819	38623	0	0	0	0	0	0	0	0	107140	121989	66164	64698	12417	5969	0
M82	(3S,10R,13R,14R,17R)-17-((2R,E)-5,6-dimethylhept-3-en-2-yl)-10,13-dimethyl-2,3,4,9,10,11,12,13,14,15,16,17-dodecahydro-1H-cyclopenta[a]phenanthren-3-ol	Ergosterols and derivatives	17.123	419.316	[M+H]+	C28H44O	DNVPQKQSNYMLRS-QRFHLYGJSA-N	OC1CC2=CC=C3C(CCC4(C)C3CCC4C(C=CC(C)C(C)C)C)C2(C)CC1	85.5	8.73	419.31598:69478 420.31933:21695 421.32269:25480		662390	424781	273034	234361	181174	173469	852262	516697	487545	545398	209229	208665	627329	1161966	660677	668737	715726	730928	724144	748511	1051327	707322	407982	618072	231590	219801	5139	5974	622579	614974	0	0	0	0	0	0	0
M83	(3S,10R,13R)-10,13-dimethyl-17-octyl-2,3,4,7,8,9,10,11,12,13,14,15,16,17-tetradecahydro-1H-cyclopenta[a]phenanthren-3-yl 3-cyclohexylpropanoate	Steroid esters	24.886	547.438	[M+H]+	C36H60O2	WXDLBYTWLXNNTA-SBLAIGBDSA-N	O=C(OC1CC2=CCC3C(CCC4(C)C(CCCCCCCC)CCC34)C2(C)CC1)CCC5CCCCC5	99.5	152.45	547.43756:26958 548.44091:10696 549.44427:0		58113	50353	59153	54103	54544	57368	49177	63167	63496	63432	69360	63458	52678	63470	65109	63179	72385	70979	65311	57973	87893	71146	64727	68462	69926	68989	66422	66250	57595	55829	233159	218852	73358	78790	77890	83646	54485
M84	(3S,10R,13R)-10,13-dimethyl-17-octyl-2,3,4,7,8,9,10,11,12,13,14,15,16,17-tetradecahydro-1H-cyclopenta[a]phenanthren-3-yl dodecanoate	Steroid esters	26.834	591.501	[M+H]+	C39H68O2	MXGAOIRJBACCEY-NFJFEVKESA-N	O=C(OC1CC2=CCC3C(CCC4(C)C(CCCCCCCC)CCC34)C2(C)CC1)CCCCCCCCCCC	94	18.56	591.50122:150419 592.50457:65179 593.50793:13802		740575	749615	580144	589934	1204054	1193050	807438	792882	807461	815899	617496	608578	687320	696694	791351	886256	886424	921508	751647	717956	896707	860334	752922	774648	937195	971402	1377943	1362818	573530	599095	962422	970130	1046676	1032039	1439846	1494020	1163714
M85	(3S,3'R,3'aS,6'S,6aS,6bS,7'aR,9R,11bR)-3-hydroxy-3',6',10,11b-tetramethylspiro[1,2,3,4,6,6a,6b,7,8,11a-decahydrobenzo[a]fluorene-9,2'-3a,4,5,6,7,7a-hexahydro-3H-furo[3,2-b]pyridine]-11-one	Jerveratrum-type alkaloids	19.839	426.36	[M+H]+	C27H39NO3	CLEXYFLHGFJONT-GDMKTYFQSA-N	O=C1C2=C(C)C3(OC4CC(C)CNC4C3C)CCC2C5CC=C6CC(O)CCC6(C)C15	100	162.46	426.36026:9967 427.36361:5719 428.36697:0		47440	81074	51640	65434	63611	33608	133707	131757	108934	102813	96233	23124	91193	111302	102410	117464	114165	115477	144089	119383	137527	147300	102447	108242	98435	99420	66892	61788	129344	125622	236286	230804	97797	92252	74638	68234	66051
M86	(3S,6S,6aR,7R,7aR,8S,9R,10S,11aR,12R,13S,14R)-1-ethyl-3-(hydroxymethyl)-6,8,10,13-tetramethoxytetradecahydro-1H-3,6a,12-(epiethane[1,1,2]triyl)-7,9-methanonaphtho[2,3-b]azocine-11a,12-diol	Aconitane-type diterpenoid alkaloids	13.197	468.304	[M+H]+	C25H41NO7	YOTUXHIWBVZAJQ-TYKVCMGYSA-N	OCC12CN(CC)C3C4(O)C(OC)C1C3(C(OC)CC2)C5CC6C(OC)CC4(O)C5C6OC	98.4	109.85	468.30447:18260 469.30782:0 470.31118:0		25779	39717	31673	34345	33984	25103	51882	38491	32316	23940	33456	34865	18310	43492	39016	40145	52225	34638	25031	31518	47979	33661	41895	32304	42455	45371	29505	27985	29868	37665	167024	161072	47665	48547	37325	19694	44069
M87	(3S,6S)-3,6-di-sec-butylpiperazine-2,5-dione	Alpha amino acids and derivatives	3.182	249.159	[M+H]+	C12H22N2O2	ZRLVJNQOEORYIS-QLEHZGMVSA-N	O=C1NC(C(=O)NC1C(C)CC)C(C)CC	99.9	31.13	249.15875:189258 250.1621:32856 251.16546:6911		1406750	1458699	1183648	1187052	1938322	1941051	1722201	1858808	1441353	1484542	1976290	2043647	2179829	2272378	1703659	1574687	1547071	1382652	2270900	2279035	530836	579090	826418	787235	1418486	1514597	1392829	1462838	2492148	2348904	2891431	3007158	1129346	1257258	1104369	1080860	1107936
M88	(3S)-5-[(1R,2R,8aS)-2-hydroxy-2,5,5,8a-tetramethyl-3,4,4a,6,7,8-hexahydro-1H-naphthalen-1-yl]-3-methylpentanoic acid	Diterpenoids	18.025	325.273	[M+H]+	C20H36O3	KHCCSRVJJDOANA-ZOSGAXDSSA-N	O=C(O)CC(C)CCC1C(O)(C)CCC2C(C)(C)CCCC12C	100	98.54	325.27316:22326 326.27651:7983 327.27987:0		152469	131828	71132	59873	37527	38989	125525	159550	181596	165591	78740	199330	174463	148581	168690	151748	153435	157131	180420	82089	220074	251056	158275	173146	78393	69721	63678	63675	216863	200502	118061	113769	54741	54795	33309	34265	34960
M89	(3S)-5-[(1S,8aR)-2,5,5,8a-tetramethyl-4-oxo-4a,6,7,8-tetrahydro-1H-naphthalen-1-yl]-3-methylpentanoic acid	Diterpenoids	23.403	663.372	[M+H]+	C20H32O3	JJGYRVZPUJUFTR-DRWSLCSESA-N	O=C(O)CC(C)CCC1C(=CC(=O)C2C(C)(C)CCCC12C)C	99.9	117.51	663.37195:9583 664.3753:6683 665.37866:0		19627	19956	20002	25152	45162	49942	28123	23683	0	0	6283	5405	0	0	28962	23013	5903	5576	0	5217	23468	29774	0	6114	29275	23555	34617	34927	26576	23169	11475	10620	26781	21072	27603	26151	49239
M90	(4,7,7-trimethyl-3-bicyclo[2.2.1]heptanyl) (E)-3-(4-hydroxy-3-methoxyphenyl)prop-2-enoate	Coumaric acids and derivatives	16.006	331.19	[M+H]+	C20H26O4	PKAIECBWQZFYRP-SOFGYWHQSA-N	O=C(OC1CC2CCC1(C)C2(C)C)C=CC3=CC=C(O)C(OC)=C3	100	39.54	331.19006:281262 332.19341:70834 333.19677:12882		59575	61244	80836	91899	92961	93066	247254	237998	176415	175648	150411	159917	72705	76568	185146	190306	448333	444474	127194	127834	286379	280586	350718	346296	170937	170946	204858	211878	156205	153374	1876556	1918748	1458417	1474846	1404679	1408886	833591
M91	(4,8,8-trimethyldecahydro-1,4-methanoazulen-9-yl)methanol	Sesquiterpenoids	15.604	223.206	[M+H]+	C15H26O	VZJHQHUOVIDRCF-UHFFFAOYSA-N	OCC1C2CCC3C2C(C)(C)CCCC13C	100	2.86	223.20625:34068 224.2096:6568 225.21296:0		143634	137393	0	5309	0	0	269729	274530	334784	325932	303118	311081	186097	196624	249129	251344	379704	378266	277165	288280	385384	393490	260767	271292	17412	11771	30970	29493	278411	262086	0	0	0	0	0	0	0
M92	(4aR,5aS,9R)-9-ethynyl-9a,11b-dimethylhexadecahydrocyclopenta[1,2]phenanthro[8a,9-b]oxirene-3,9-diol	Estrogens and derivatives	17.012	353.213	[M+H]+	C21H30O3	ODMURDDTNPVMMD-DRLLMQHUSA-N	C#CC1(O)CCC2C3CC4OC54CC(O)CCC5(C)C3CCC21C	99.2	3.03	353.2132:9934 354.21655:0 355.21991:0		42355	41384	53212	53219	50476	44314	48141	55215	33113	45796	43249	45344	51105	51287	46141	44337	48558	44707	63615	51077	44373	48589	47370	43967	31580	45544	50568	47668	47320	49764	61739	59522	63751	56133	34660	37185	41052
M93	(4aR,5S)-9,9a-dihydroxy-3,4a,5-trimethyl-5,6,7,8,8a,9-hexahydro-4H-benzo[f][1]benzofuran-2-one	Terpene lactones	7.298	267.158	[M+H]+	C15H22O4	WVFNARDJAJTRAI-ZRGNYTFBSA-N	O=C1OC2(O)C(=C1C)CC3(C)C(C)CCCC3C2O	100	1.8	267.15836:14261 268.16171:5396 269.16507:0		177326	157799	66969	60458	0	5451	257531	201562	195672	257492	246607	363244	214842	189921	246949	202030	201814	238636	297530	157347	237046	159187	90113	140308	117450	132419	23223	17180	97296	240840	92113	101727	69151	63730	124894	82862	56335
M94	(4aR)-5-hydroxy-6-methoxy-1,1-dimethyl-7-propan-2-yl-2,3,4,9,10,10a-hexahydrophenanthrene-4a-carboxylic acid	Diterpenoids	15.75	347.221	[M+H]+	C21H30O4	QQNSARJGBPMQDI-MZVUKIKXSA-N	O=C(O)C12C=3C(O)=C(OC)C(=CC3CCC1C(C)(C)CCC2)C(C)C	100	3.84	347.22128:63995 348.22463:16755 349.22799:5212		130103	135379	148653	161979	105731	97745	200351	183930	183070	165693	223332	227083	151513	140004	138160	133839	337898	335240	193139	190705	185532	159937	197550	176846	136969	128530	93558	99685	205948	176264	459033	442670	142366	123743	181289	179407	85379
M95	(4aS)-6,7-dihydroxy-1,1,4a-trimethyl-3,4,10,10a-tetrahydro-2H-phenanthren-9-one	Diterpenoids	17.544	292.201	[M+H]+	C17H22O3	JMBKXUYCBVKSSY-OMOCHNIRSA-N	O=C1C2=CC(O)=C(O)C=C2C3(C)CCCC(C)(C)C3C1	91.7	11.44	292.20108:50748 293.20443:11374 294.20779:5545		302322	294218	397589	337602	363288	312871	264951	264211	261258	297307	231029	238098	259038	266178	266423	256740	304415	310729	246481	242840	258351	246063	280362	278925	296200	317666	325404	344522	251845	248806	381241	397800	377173	357642	373857	305403	347662
M96	(5E)-4-[(E)-3-(4-hydroxyphenyl)prop-2-enoyl]oxy-2-methyl-5-[2-[(2R,3R,4S,5S,6R)-3,4,5-trihydroxy-6-(hydroxymethyl)oxan-2-yl]oxyethylidene]cyclopentene-1-carboxylic acid	Coumaric acids and derivatives	17.53	530.979	[M+H]+	C24H28O11	CBJNLOVRAFQEQH-VUIINJGZSA-N	O=C(O)C=1C(=CCOC2OC(CO)C(O)C(O)C2O)C(OC(=O)C=CC3=CC=C(O)C=C3)CC1C	93.8	67.24	530.97906:5422 531.98241:0 532.98577:0		16494	11039	27140	26391	10661	0	11283	5755	17754	17830	0	0	10776	11079	11091	5877	12043	12717	5760	5404	5279	0	0	10414	0	0	0	0	10747	10564	69038	60059	20615	20534	0	0	0
M97	(5E)-6,10-dimethyl-5,9-undecadien-2-one	Acyclic monoterpenoids	10.578	217.159	[M+H]+	C13H22O	HNZUNIKWNYHEJJ-FMIVXFBMSA-N	O=C(C)CCC=C(C)CCC=C(C)C	99.9	58.7	217.15869:6662 218.16204:0 219.1654:7892		5201	0	5255	5543	0	0	0	22994	13906	10510	5671	17164	5800	5523	43785	68599	17532	11923	851	17282	80007	92362	30192	18865	19964	2408	0	0	0	5187	64425	61406	22981	5546	27808	37492	0
M98	(5R)-5-hydroxy-1-(4-hydroxy-3-methoxyphenyl)decan-3-one	Gingerols	3.077	333.158	[M+H]+	C17H26O4	NLDDIKRKFXEWBK-CQSZACIVSA-N	O=C(CCC1=CC=C(O)C(OC)=C1)CC(O)CCCCC	95.9	4.31	333.1579:19345 334.16125:15896 335.16461:0		161063	140211	183487	183298	32823	33371	75019	78654	70767	48654	75168	90737	48276	49519	123440	126815	58874	66507	90631	93033	194989	250075	225526	202214	11395	5910	126993	131463	86896	87424	0	631	0	0	2792	0	86679
M99	(5S,10S,13S)-17-acetyl-10,13-dimethyl-2,3,4,5,6,7,8,9,10,11,12,13,14,15-tetradecahydro-1H-cyclopenta[a]phenanthren-3-yl decanoate	Steroid esters	25.304	493.37	[M+H]+	C31H50O3	LSIDWNBKDSCZRU-SWRMLIGDSA-N	O=C(OC1CCC2(C)C(CCC3C4CC=C(C(=O)C)C4(C)CCC32)C1)CCCCCCCCC	100	171.8	493.37006:13496 494.37341:6021 495.37677:0		5661	5409	29636	28411	24439	29402	0	0	0	0	0	0	0	0	5709	11221	5524	5333	0	0	0	0	15131	20113	19835	21351	44912	43659	0	0	76901	75749	64901	67914	50422	49851	55647
M100	(6aR,8aS)-11-(3-acetamido-2-methylpropyl)-6a,8a,9-trimethyl-10-oxo-1,3,4,5,6,6a,6b,7,8,8a,8b,9,10,12,12a,12b-hexadecahydropentaleno[2,1-a]phenanthren-4-yl acetate	Steroid esters	16.158	496.344	[M+H]+	C31H45NO4	KESBUZBXJMXUNA-SFXPRKOZSA-N	O=C(OC1CC2=CCC3C4CC5=C(C(=O)C(C)C5C4(C)CCC3C2(C)CC1)CC(C)CNC(=O)C)C	98.8	400.5	496.34381:51556 497.34716:19570 498.35052:0		128892	136315	130520	138184	195722	200933	224080	224299	252742	243534	186504	188887	119219	133308	436639	440254	238236	235450	269005	275994	79702	70527	150414	137674	395146	354980	363303	359225	221849	228766	536207	511466	243716	252841	198221	195056	177238
M101	(6E,10E)-3,7,11,15-tetramethylhexadeca-1,6,10,14-tetraene-3,5,9-triol	Acyclic diterpenoids	22.234	361.252	[M+H]+	C20H34O3	ORFNMFQBYRQSRP-IUBLYSDUSA-N	OC(C=C(C)CCC=C(C)C)CC(=CC(O)CC(O)(C=C)C)C	99.3	110.12	361.2525:6660 362.25585:0 363.25921:0		0	0	0	0	0	0	0	0	0	0	0	0	0	0	0	0	0	0	0	0	0	0	0	0	0	0	23609	20471	0	0	7721	40022	43831	29851	31252	33277	37011
M102	(6E)-2,6,10-trimethyldodeca-6,11-diene-2,3,10-triol	Sesquiterpenoids	2.074	295.167	[M+H]+	C15H28O3	BGUYVWYUIXKRDO-XYOKQWHBSA-N	OC(CCC(=CCCC(O)(C=C)C)C)C(O)(C)C	100	3.54	295.16702:71247 296.17037:13349 297.17373:0		727776	725486	935839	945976	435038	387184	352777	379393	365733	365771	388721	400419	314824	312705	479997	465071	260685	280144	306629	344189	774190	786982	799163	779532	96897	70925	567247	633710	318229	327671	100791	98144	18736	35254	89811	94397	348800
M103	(6S,6aS,13S,13aR)-N-(benzo[d][1,3]dioxol-5-ylmethyl)-2,3,4,6,6a,7,8,9,10,12,13,13a-dodecahydro-1H-6,13-methanodipyrido[1,2-a:3',2'-e]azocine-1-carboxamide	Aloperine and related alkaloids	11.375	410.224	[M+ACN+H]+	C24H31N3O3	CMDLPOPJXJYAMB-UHFFFAOYSA-N	O=C(NCC1=CC=C2OCOC2=C1)N3CCCC4=CC5CC(CN6CCCCC65)C43	81.9	288.94	410.22421:19676 411.22756:6122 412.23092:0		165520	162655	162732	168069	151008	148943	174728	181650	171555	176241	189271	209718	218461	218566	220132	213938	212132	216640	196936	188520	144089	155468	141369	130025	156615	200356	187016	206845	155691	157830	179411	170450	181065	164904	153546	163436	198057
M104	(8Z,8'Z)-8,8'-bis(((3,4-dimethoxyphenethyl)amino)methylene)-1,1',6,6'-tetrahydroxy-5,5'-diisopropyl-3,3'-dimethyl-[2,2'-binaphthalene]-7,7'(8H,8'H)-dione	Lignans, neolignans and related compounds	14.633	867.38	[M+H]+	C50H56N2O10	KXCCPUJITGZBSJ-DQWRGTGXSA-N	O=C1C(O)=C(C=2C=C(C(=C(O)C2C1=CNCCC3=CC=C(OC)C(OC)=C3)C=4C(O)=C5C(=CNCCC6=CC=C(OC)C(OC)=C6)C(=O)C(O)=C(C5=CC4C)C(C)C)C)C(C)C	100	1696.99	867.38049:124245 868.38384:80173 869.3872:32986		549025	550551	611161	625408	692417	769015	479734	494517	395598	402797	397318	390637	314160	309997	545827	560183	438978	454501	332351	342754	527057	551272	442862	453078	596606	546948	830526	823142	517881	511248	909883	899774	760953	770229	701233	697713	789899
M105	(9Z,12E)-15,16-dihydroxyoctadeca-9,12-dienoic acid	Lineolic acids and derivatives	15.163	313.238	[M+H-H2O]+	C18H32O4	LKLLJYJTYPVCID-JVVXYUKTSA-N	O=C(O)CCCCCCCC=CCC=CCC(O)C(O)CC	100	680.88	313.23785:6567025 314.2412:1481092 315.24456:169824		233181	213518	118155	122210	155955	178858	3480396	3467852	12350288	12610083	6192889	6150560	6104444	6015748	1022752	1037399	2848537	2627997	9074485	9142805	844896	910552	33932548	34462988	301229	129756	672135	682115	1404682	1395438	2915762	2906121	2050325	2097026	2492811	2240150	38472540
M106	(9Z,12Z)-N-(3-Methoxybenzyl)octadeca-9,12-dienamide	Anisoles	21.649	422.298	[M+H]+	C26H41NO2	BMQBTHWVNBJSPS-NQLNTKRDSA-N	O=C(NCC=1C=CC=C(OC)C1)CCCCCCCC=CCC=CCCCCC	99.5	253.21	422.29752:40311 423.30087:13285 424.30423:0		148360	145605	203354	210076	204356	212819	150942	141449	135355	132634	210994	235738	149607	151676	157987	174387	123138	117821	191564	185371	136875	133731	72603	72023	104987	110684	257303	282598	69633	69255	307862	281474	145768	143406	129438	110151	88547
M107	(9Z,12Z)-N-Benzyloctadeca-9,12-dienamide	N-acyl amines	20.02	370.303	[M+H]+	C25H39NO	YJWLCIANOBCQGW-HZJYTTRNSA-N	O=C(NCC=1C=CC=CC1)CCCCCCCC=CCC=CCCCCC	96.3	93.83	370.30313:41157 371.30648:11363 372.30984:0		340169	326025	353950	353169	406091	408423	300395	314306	292992	297825	72636	76788	371774	360355	335289	366144	351420	351404	294992	304137	326097	328265	384595	347601	329655	357190	363864	397009	347474	314214	291661	261624	337738	303210	341013	324830	374773
M108	(E,2S,3R,4R,5S)-4-acetyloxy-2-amino-3,5,14-trihydroxyicos-6-enoic acid	Long-chain fatty acids	2.29	431.942	[M+H]+	C22H41NO7	OOEOVXMORBPOKC-LNBSYBDWSA-N	O=C(O)C(N)C(O)C(OC(=O)C)C(O)C=CCCCCCCC(O)CCCCCC	96.5	184.39	431.94199:16897 432.94534:0 433.9487:0		80664	76250	54171	48996	2161	909	196	2405	107395	107130	0	0	0	0	95012	26295	5524	5765	0	0	17405	73165	153051	143692	5038	7179	75504	68589	0	0	2581	6738	11918	6727	0	0	255984
M109	(E,2S,3R)-5-[3-hydroxy-2-(hydroxymethyl)phenyl]pent-4-ene-2,3-diol	Cinnamic acids and derivatives	4.458	242.14	[M+H]+	C12H16O4	MCAIMPGCWVIODY-PHTUBKJSSA-N	OC1=CC=CC(C=CC(O)C(O)C)=C1CO	99.9	189.28	242.13974:21316 243.14309:0 244.14645:0		33299	36111	0	0	0	0	59080	45995	171408	138818	122528	201304	220887	217889	93161	60862	89216	109379	0	0	127954	110226	32928	39851	43606	46681	0	0	88859	77768	0	0	0	0	0	0	0
M110	(E)-(3S,10R,13R)-10,13-dimethyl-17-octyl-2,3,4,7,8,9,10,11,12,13,14,15,16,17-tetradecahydro-1H-cyclopenta[a]phenanthren-3-yl 2,3-diphenylacrylate	Steroid esters	17.542	615.414	[M+H]+	C42H56O2	SLEOSPFLNGKQLW-OPWTWDCDSA-N	O=C(OC1CC2=CCC3C(CCC4(C)C(CCCCCCCC)CCC34)C2(C)CC1)C(=CC=5C=CC=CC5)C=6C=CC=CC6	98.6	329.19	615.41418:35940 616.41753:19690 617.42089:29576		116094	103030	125633	130567	116496	119221	123710	121817	117735	109578	105589	109853	117461	108702	119844	111836	127003	129270	118522	127771	113998	102311	111578	113678	90818	88138	116104	115375	111112	116026	221307	215153	146565	151377	98497	91150	95224
M111	(E)-10a-(2-(allyloxy)styryl)-10,10-dimethyl-3,4,10,10a-tetrahydropyrimido[1,2-a]indol-2-ol	Indoles and derivatives	15.162	375.208	[M+H]+	C24H26N2O2	RKCDDZGORIEKDI-FYWRMAATSA-N	OC1=NC2(C=CC=3C=CC=CC3OCC=C)N(C=4C=CC=CC4C2(C)C)CC1	99.7	11.93	375.20822:63963 376.21157:18054 377.21493:0		0	0	0	0	0	0	29642	26538	107276	99946	59030	65840	57355	55260	0	0	17108	19314	106488	83963	0	0	287810	275170	0	0	0	0	0	0	5463	10991	0	0	0	5005	325180
M112	(E)-2-decylpent-2-enedioic acid	Long-chain fatty acids	10.259	271.19	[M+H]+	C15H26O4	BWSQDEWKZUMVIG-ACCUITESSA-N	O=C(O)C(=CCC(=O)O)CCCCCCCCCC	100	80.29	271.1897:384435 272.19305:55495 273.19641:8868		2888816	2753022	2506808	2268404	2634398	2526385	2452819	2648472	2429962	2111461	2194096	2296719	1848600	1926282	1957264	1919940	1327376	1346479	2506870	2696406	2169380	2184346	1979079	2118936	1745299	1804320	2288400	2340069	2307157	2139125	5573774	5634245	2078393	2113174	2535174	2648697	2813639
M113	(E)-3-(4-methoxyphenyl)-1-[2,4,6-trimethoxy-3-(3-methylbut-2-enyl)phenyl]prop-2-en-1-one	3-prenylated chalcones	21.148	397.203	[M+H]+	C24H28O5	GGNVSANPVOEGII-GXDHUFHOSA-N	O=C(C=CC1=CC=C(OC)C=C1)C2=C(OC)C=C(OC)C(=C2OC)CC=C(C)C	99.6	101.59	397.20303:14306 398.20638:0 399.20974:0		51171	45686	39498	37617	32560	30797	66492	69344	61835	59010	68896	68035	40260	47554	49809	62131	55474	48564	60967	54925	88331	87332	37313	35277	32330	29897	56700	58963	93876	89143	61174	60380	56897	64781	60883	67150	42699
M114	(E)-4-(4-methoxybenzylidene)-3-phenylisoxazol-5(4H)-one	Anisoles	17.51	302.072	[M+H]+	C17H13NO3	HGIIHVJCDPYWBJ-RVDMUPIBSA-N	O=C1ON=C(C=2C=CC=CC2)C1=CC3=CC=C(OC)C=C3	95.1	184.99	302.07202:23811 303.07537:0 304.07873:0		53649	57257	0	5184	100702	108794	26940	30418	67996	72118	49750	40521	11118	0	31778	21239	42268	32374	95030	82995	0	17712	76093	81262	43205	57427	164207	170012	12378	16410	109679	109752	151801	136832	128475	137894	103107
M115	(E)-5-(3-hydroxy-2,3-dimethyl-2-bicyclo[2.2.1]heptanyl)-2-methylpent-2-enoic acid	Sesquiterpenoids	1.767	291.138	[M+ACN+H]+	C15H24O3	QPVGQZZKAUMQSM-BJMVGYQFSA-N	O=C(O)C(=CCCC1(C)C2CCC(C2)C1(O)C)C	99.4	2.04	291.1384:13083 292.14175:0 293.14511:17315		876	0	5276	14567	736	841	32647	26609	862	8092	0	5219	0	0	187	176	8019	21258	2120	0	12074	33727	15122	14630	6878	22162	757	165	0	6481	29326	49043	60011	61842	102908	95381	1178
M116	(E)-5-(4-methoxy-5-methyl-6-oxopyran-2-yl)-3-methylhex-4-enoic acid	Medium-chain fatty acids	7.529	267.123	[M+H]+	C14H18O5	MPAYQRIVOSEDQH-WEVVVXLNSA-N	O=C1OC(=CC(OC)=C1C)C(=CC(C)CC(=O)O)C	100	76.73	267.12338:26835 268.12673:5489 269.13009:10482		50694	52052	103133	95304	11505	22919	99188	86961	44653	41750	40690	49457	35893	52277	130904	152893	137761	160181	25729	72637	232994	59752	125618	131949	275378	246552	52432	33535	39026	18182	354078	314427	216925	213752	215715	201475	144387
M117	(E)-5-hydroxy-N-[3-[5-[3-[[(E)-5-hydroxy-3-methylpent-2-enoyl]amino]propyl]-3,6-dioxopiperazin-2-yl]propyl]-3-methylpent-2-enamide	Alpha amino acids and derivatives	24.081	470.299	[M+ACN+H]2+	C22H36N4O6	CNQCBOHTKBVCFM-WXUKJITCSA-N	OC(=NCCCC1N=C(O)C(N=C1O)CCCN=C(O)C=C(C)CCO)C=C(C)CCO	99.7	92.68	470.29929:6783 471.30264:7170 472.306:0		0	0	0	0	0	0	0	0	0	0	0	0	0	0	0	0	0	0	0	0	0	0	0	0	0	0	21205	5990	0	0	13227	21981	33985	33533	34328	31478	5799
M118	(R,E)-2-((1-(6-acetyl-7,9-dihydroxy-8,9b-dimethyl-1,3-dioxo-1,9b-dihydrodibenzo[b,d]furan-2(3H)-ylidene)ethyl)amino)-N-(2-(3-isopropyl-1,2,4-oxadiazol-5-yl)ethyl)acetamide	Alpha amino acid amides	10.343	561.234	[M+H]+	C27H30N4O8	FWQOFYXNBFEBBX-OEJOPCPASA-N	O=C1C=C2OC3=C(C(=O)C)C(O)=C(C(O)=C3C2(C(=O)C1=C(NCC(=O)NCCC4=NC(=NO4)C(C)C)C)C)C	86.2	232.84	561.23358:19325 562.23693:7968 563.24029:7598		0	0	0	0	19901	20340	0	0	0	0	42628	37142	0	0	0	0	307666	312437	0	0	0	0	0	0	0	0	0	0	0	0	132543	135469	159175	155664	0	0	0
M119	(R)-1-((3-(2,3-dihydrobenzo[b][1,4]dioxin-6-yl)-4-oxo-2-(trifluoromethyl)-4H-chromen-7-yl)oxy)-1-oxopropan-2-aminium 2,2,2-trifluoroacetate	Isoflavones	18.984	572.075	[M+H]+	C23H17F6NO8	OQZPEMYSKKTIIE-HNCPQSOCSA-N	O=C([O-])C(F)(F)F.O=C(OC1=CC=C2C(=O)C(C=3C=CC=4OCCOC4C3)=C(OC2=C1)C(F)(F)F)C(C)[NH3+]	98.2	86.16	572.07477:12530 573.07812:0 574.08148:39517		0	0	19430	24478	0	0	12709	14463	5251	0	19239	22027	14887	24781	25905	15735	21240	22468	5450	0	21737	5757	15191	14411	14651	18886	20938	21834	12221	14146	65284	66174	22779	27404	12288	6129	12252
M120	(R)-3-(4-methoxyphenyl)-4-oxo-4H-chromen-7-yl 2,6-diaminohexanoate dihydrobromide	4'-O-methylisoflavones	7.311	419.163	[M+H]+	C22H24N2O5	WSXZMNZWXLNIPA-LJQANCHMSA-N	O=C(OC1=CC=C2C(OC=C(C2=O)C=3C=CC(OC)=CC3)=C1)C(N)CCCCN	99.5	91.13	419.1626:9852 420.16595:0 421.16931:0		46595	50796	69484	75176	19936	13236	27581	37247	53034	48710	40216	35044	11255	16251	75755	73465	53204	49854	40283	46372	77353	105712	48483	35201	28880	91699	23566	27030	29796	32723	171538	101683	107375	101486	185929	224499	86104
M121	(R)-4-aminoisoxazolidin-3-one	Alpha amino acids and derivatives	1.526	125.027	[M+H]+	C3H6N2O2	DYDCUQKUCUHJBH-UWTATZPHSA-N	O=C1NOCC1N	99.1	7.38	125.02664:25231 126.02999:44441 127.03335:232640		83214	90877	45186	45659	104366	112040	47720	45526	72657	80185	83519	88294	35332	37594	76942	75232	201416	201565	55911	60268	154399	185020	200154	182530	185312	196503	97079	97575	100825	78899	201339	191188	108141	128305	282836	292960	50006
M122	(R)-4-isobutyl-N-(4-methoxyphenyl)-1,5-dioxo-1,2,3,3a,4,5-hexahydropyrrolo[1,2-a]quinazoline-3a-carboxamide	Alpha amino acid amides	1.763	430.161	[M+H]+	C23H25N3O4	GRMZCIPHHBSLFF-HSZRJFAPSA-N	O=C1C=2C=CC=CC2N3C(=O)CCC3(C(=O)NC4=CC=C(OC)C=C4)N1CC(C)C	99.9	140.72	430.16101:59209 431.16436:18631 432.16772:0		12881	20027	15965	22609	27701	34622	20735	18267	23450	27892	16897	29985	27103	35269	25685	31389	12548	18127	29751	24385	122707	136219	71010	67046	31572	28978	38596	39246	0	0	31979	26995	6227	12801	34074	39162	105555
M123	(S,E)-clovamide	Tyrosine and derivatives	9.557	360.111	[M+H]+	C18H17NO7	GPZFXSWMDFBRGS-UXONFWTHSA-N	O=C(O)C(NC(=O)C=CC1=CC=C(O)C(O)=C1)CC2=CC=C(O)C(O)=C2	99.9	147.91	360.1109:11421 361.11425:6566 362.11761:18006		0	0	61636	62354	0	0	0	0	0	0	0	0	0	0	5396	5422	0	0	0	0	76144	77614	68605	75550	0	0	0	0	21316	19573	5531	0	0	0	5380	0	54231
M124	(S,S)-asperphenamate	Phenylalanine and derivatives	8.741	507.225	[M+H]+	C32H30N2O4	CVULDJMCSSACEO-VMPREFPWSA-N	O=C(OCC(NC(=O)C=1C=CC=CC1)CC=2C=CC=CC2)C(NC(=O)C=3C=CC=CC3)CC=4C=CC=CC4	97.8	69.36	507.22473:6128 508.22808:0 509.23144:6054		0	0	0	0	0	0	0	0	0	0	0	0	0	0	28533	17329	0	0	0	0	47279	68481	15855	10541	751	10630	0	0	0	0	57573	51612	5330	5505	28084	5181	50332
M125	(S)-1-carbamoylpyrrolidine-2-carboxylic acid	Proline and derivatives	2.516	159.092	[M+ACN+H]+	C6H10N2O3	RTNFBJXLYMERBB-BYPYZUCNSA-N	O=C(N)N1CCCC1C(=O)O	88.6	4.41	159.09229:22158 160.09564:5542 161.099:0		43045	217217	372729	397000	0	0	132182	36355	24047	24224	67377	23955	17052	21814	346388	329718	131692	110692	142959	35941	74414	97292	197741	410674	0	0	54979	308215	15639	19972	6984	5533	0	0	0	0	447628
M126	(S)-2-(((S)-7-acetamido-1,2,3-trimethoxy-9-oxo-5,6,7,9-tetrahydrobenzo[a]heptalen-10-yl)amino)-4-(methylthio)-N-(2-(2-oxopyrrolidin-1-yl)ethyl)butanamide	Monoterpenoids	8.192	627.281	[M+2H]2+	C32H42N4O7S	PMKXOQVXLVOSJT-ZCYQVOJMSA-N	O=C1C=C2C(=CC=C1NC(C(=O)NCCN3C(=O)CCC3)CCSC)C4=C(OC)C(OC)=C(OC)C=C4CCC2NC(=O)C	94.4	189.79	627.28149:19260 628.28484:6115 629.2882:0		34416	34083	147077	156050	0	0	65967	56200	53561	56758	119982	111821	28714	28846	58539	68788	67608	54225	34663	34177	116651	130225	113735	97018	11450	24971	90969	91957	22097	36301	24644	23465	30004	14216	67757	97095	82023
M127	(S)-2-((1S,4S)-4-(((S)-2-((tert-butoxycarbonyl)amino)-3-phenylpropanamido)methyl)cyclohexanecarboxamido)-3-phenylpropanoic acid	Phenylalanine and derivatives	3.65	552.318	[M+H]+	C31H41N3O6	ZYBXFVWSQYBVRU-CQJMVLFOSA-N	O=C(OC(C)(C)C)NC(C(=O)NCC1CCC(C(=O)NC(C(=O)O)CC=2C=CC=CC2)CC1)CC=3C=CC=CC3	95.3	127.24	552.31775:8332 553.3211:0 554.32446:6703		0	0	45623	52401	0	0	0	0	0	0	0	0	0	0	0	0	0	0	0	0	3574	5481	61752	71705	0	0	65657	64841	0	0	0	0	0	0	0	0	0
M128	(S)-2-(3-(2,5-dimethyl-1H-pyrrol-1-yl)propanoyl)-6,7-dimethoxy-N-methyl-1,2,3,4-tetrahydroisoquinoline-3-carboxamide	Alpha amino acid amides	1.766	400.221	[M+H]+	C22H29N3O4	OOAFHWZQYGAPFW-SFHVURJKSA-N	O=C(NC)C1N(C(=O)CCN2C(=CC=C2C)C)CC3=CC(OC)=C(OC)C=C3C1	99.9	136.43	400.22101:29304 401.22436:37080 402.22772:24361		123597	122660	101664	97416	33990	35301	29547	27029	62125	68856	43804	38906	17257	15644	55054	31361	15126	30916	69025	78776	197925	196578	176461	170511	5909	5365	78885	90642	65542	67744	0	0	5835	6667	19173	34935	74355
M129	(S)-2-(3-(4-fluorophenyl)-7-hydroxy-4-oxo-4H-chromene-2-carboxamido)-5-guanidinopentanoic acid	Isoflavones	3.175	457.152	[M+H]+	C22H21FN4O6	IGUYXYURIISSQA-HNNXBMFYSA-N	O=C(O)C(NC(=O)C=1OC2=CC(O)=CC=C2C(=O)C1C=3C=CC(F)=CC3)CCCNC(=N)N	99.6	264.79	457.15219:28938 458.15554:6249 459.1589:0		318045	340251	203212	194346	339460	343082	206145	200758	358597	401995	244620	278393	262237	279008	204939	195411	156869	153884	317164	287672	110081	122915	166763	166597	226657	230004	309020	353599	177423	170257	232887	240528	134783	140096	51683	84290	224427
M130	(S)-3-(2,3-dihydrobenzo[b][1,4]dioxin-6-yl)-4-oxo-2-(trifluoromethyl)-4H-chromen-7-yl 2-(((benzyloxy)carbonyl)amino)-3-phenylpropanoate	Isoflavones	26.804	668.165	[M+H]+	C35H26F3NO8	SNZNSNULJBXKRP-SANMLTNESA-N	O=C(OCC=1C=CC=CC1)NC(C(=O)OC2=CC=C3C(=O)C(C=4C=CC=5OCCOC5C4)=C(OC3=C2)C(F)(F)F)CC=6C=CC=CC6	82.8	83.66	668.16541:12105 669.16876:0 670.17212:5758		0	0	10361	16416	0	0	2068	164	0	0	5165	0	3295	0	0	6638	17358	10918	0	159	26721	13133	176	2889	1657	3815	37251	22262	2860	0	227188	214737	28613	37803	160	0	0
M131	(S)-3-(4-hydroxyphenyl)chroman-7-ol	Isoflavanols	1.748	265.087	[M+H]+	C15H14O3	ADFCQWZHKCXPAJ-GFCCVEGCSA-N	OC1=CC=C(C=C1)C2COC3=CC(O)=CC=C3C2	96.4	94.22	265.08679:12682 266.09014:0 267.0935:14602		73512	78552	66906	60055	44127	37785	29328	34035	39272	38881	36929	42208	26535	33852	49018	60938	22933	28345	57174	62236	127262	150634	102468	114496	18417	24531	80313	68282	56016	62073	16218	6500	5949	12046	35076	47296	79249
M132	(S)-4-methyl-2-(1H-pyrrol-1-yl)pentanoic acid	Alpha amino acids and derivatives	5.929	182.119	[M+H-H2O]+	C10H15NO2	CCIUIWFXXDCCOJ-VIFPVBQESA-N	O=C(O)C(N1C=CC=C1)CC(C)C	99.9	137.83	182.11899:11924 183.12234:0 184.1257:0		0	0	19269	33122	0	0	26748	33996	5327	0	0	5608	0	0	61393	64793	45614	33736	0	0	76540	98154	39804	38186	39044	46498	0	0	5419	0	72984	62560	32178	20607	100288	90604	19307
M133	(S)-7-(2-(2-(hydroxymethyl)pyrrolidin-1-yl)-2-oxoethoxy)-2-methyl-3-phenyl-4H-chromen-4-one	Isoflavones	5.603	416.138	[M+H]+	C23H23NO5	XWQGRJXKNVHATI-KRWDZBQOSA-N	O=C1C2=CC=C(OCC(=O)N3CCCC3CO)C=C2OC(=C1C=4C=CC=CC4)C	99.6	103.12	416.13788:11148 417.14123:0 418.14459:0		0	5247	0	0	0	0	0	0	0	0	0	0	0	0	11282	0	11937	11015	11866	16233	0	0	0	0	0	0	0	0	37176	29987	0	0	0	0	0	0	145672
M134	(S)-methyl 2-((2S,3S,4S,5R,6S)-6-((5,6-dihydroxy-4-oxo-2-phenyl-4H-chromen-7-yl)oxy)-3,4,5-trihydroxytetrahydro-2H-pyran-2-carboxamido)-3-methylbutanoate	Flavonoid-7-O-glycosides	1.737	560.186	[M+H]+	C27H29NO12	WKBWYWJYOAONEI-SOIQTVDQSA-N	O=C1C=C(OC2=CC(OC3OC(C(=O)NC(C(=O)OC)C(C)C)C(O)C(O)C3O)=C(O)C(O)=C12)C=4C=CC=CC4	80.7	68.56	560.18634:4958 561.18969:0 562.19305:0		0	0	11426	0	0	0	0	0	0	0	0	5074	0	0	5251	5977	0	0	5084	5587	13011	19225	5372	11357	0	0	23476	21141	0	0	0	0	0	0	0	0	0
M135	(Z)-(3S,10R,13R)-10,13-dimethyl-17-octyl-2,3,4,7,8,9,10,11,12,13,14,15,16,17-tetradecahydro-1H-cyclopenta[a]phenanthren-3-yl 2-methylbut-2-enoate	Steroid esters	18.81	491.379	[M+H]2+	C32H52O2	WXCCRMLNFFAMJC-DIKJPAQWSA-N	O=C(OC1CC2=CCC3C(CCC4(C)C(CCCCCCCC)CCC34)C2(C)CC1)C(=CC)C	99.9	31.56	491.37906:374879 492.38241:104975 493.38577:10853		834022	806900	886022	902592	724248	737126	977102	791658	839520	811119	966447	951895	1131533	1123021	1007669	1012354	1128790	1119868	926236	940416	1023207	1018424	945562	967674	896457	900213	1056360	1086607	952836	972066	2363356	2311170	1074892	1082989	819146	846828	788726
M136	(Z)-2-benzylidene-9-(quinolin-4-yl)-8,9-dihydro-2H-furo[2,3-f]chromene-3,7-dione	Aurone flavonoids	2.426	420.13	[M+H]+	C27H17NO4	BQKXJCBALVIMOT-UCQKPKSFSA-N	O=C1OC2=CC=C3C(=O)C(OC3=C2C(C=4C=CN=C5C=CC=CC54)C1)=CC=6C=CC=CC6	92.6	235.35	420.12982:35957 421.13317:7755 422.13653:0		0	0	0	0	0	0	0	0	0	0	0	0	0	0	41514	54440	0	0	0	0	140782	244865	0	0	0	0	0	0	0	0	48481	41752	0	0	0	0	99638
M137	(Z)-2-methyl-4-[(2R,3R,4S,5S,6R)-3,4,5-trihydroxy-6-(hydroxymethyl)oxan-2-yl]oxybut-2-enenitrile	Fatty acyl glycosides of mono- and disaccharides	1.209	298.069	[M+ACN+H]+	C11H17NO6	ZMELGIPFIBWPHX-GMLQCYRESA-N	N#CC(=CCOC1OC(CO)C(O)C(O)C1O)C	100	121.93	298.06909:10535 299.07244:0 300.0758:0		0	0	16743	18996	0	0	27977	23427	21136	22895	47939	47018	21785	30405	25077	25842	13825	18811	42640	46230	13094	10628	35834	33322	0	0	35492	31812	36035	45305	0	0	0	0	0	0	54799
M138	(Z)-2-octylpent-2-enedioic acid	Medium-chain fatty acids	1.766	281.115	[M+ACN+H]+	C13H22O4	NIXDINZDFZJZHG-LUAWRHEFSA-N	O=C(O)C(=CCC(=O)O)CCCCCCCC	100	16.59	281.11548:155343 282.11883:42593 283.12219:35615		484689	496808	400181	389110	259625	265123	210386	230251	301970	297853	237511	229096	213763	219383	348932	331445	226542	222337	330122	331761	991001	1032975	609309	593485	127452	124697	447693	447256	294294	285260	150615	158542	142439	135352	216245	230467	468969
M139	(Z)-2,6-dimethyl-7-(4-methyl-5-oxooxolan-2-yl)-3-[[3,4,5-trihydroxy-6-(hydroxymethyl)oxan-2-yl]oxymethyl]hept-5-enoic acid	Saccharolipids	7.162	469.207	[M+H]+	C21H34O10	QOIHIEPXTNMSSM-WMZJFQQLSA-N	O=C(O)C(C)C(COC1OC(CO)C(O)C(O)C1O)CC=C(C)CC2OC(=O)C(C)C2	99.5	56.42	469.20703:18183 470.21038:6957 471.21374:6512		0	0	0	0	0	0	0	0	0	0	0	0	0	0	0	0	0	0	0	0	39844	52062	0	0	5272	166	0	0	0	0	171135	193330	22864	30851	11600	0	11278
M140	(Z)-3-(4-hydroxyphenyl)-N-[4-[[(E)-3-(4-hydroxyphenyl)prop-2-enoyl]amino]butyl]prop-2-enamide	Coumaric acids and derivatives	1.77	381.18	[M+H]+	C22H24N2O4	PYVBFDCHJDMSMM-MFUUIURDSA-N	OC(=NCCCCN=C(O)C=CC1=CC=C(O)C=C1)C=CC2=CC=C(O)C=C2	100	13.64	381.18036:15084 382.18371:19983 383.18707:13251		62354	79561	57632	50645	18553	19122	19516	22935	20722	29518	14632	22904	19737	15275	33904	21544	7181	20153	36509	37550	103435	111046	123194	135212	0	0	50643	69599	33352	35851	0	0	0	0	0	11929	37090
M141	(Z)-3-aminonon-5-enoic acid	Beta amino acids and derivatives	8.137	172.077	[M+H]+	C9H17NO2	FBJHAMGGVKCNEB-PLNGDYQASA-N	O=C(O)CC(N)CC=CCCC	80.2	4.16	172.07712:8673 173.08047:7714 174.08383:0		5243	0	17654	23488	0	6296	0	5045	0	0	0	0	0	0	34032	28430	10633	11243	0	0	66189	51804	21445	35588	44501	37030	5156	5187	11006	12142	37459	28273	25357	17932	22123	30909	35857
M142	(Z)-6-methoxybenzofuran-3(2H)-one oxime	Coumaric acids and derivatives	3.441	180.067	[M+H]+	C9H9NO3	YYHALSQIUVXMSN-CSKARUKUSA-N	ON=C1C2=CC=C(OC)C=C2OC1	99.1	6.87	180.06657:20674 181.06992:0 182.07328:10115		177933	163577	113567	117318	78905	82506	93489	116897	259334	191372	83244	98678	207123	174939	251612	237965	111390	147654	102563	92534	188181	47054	60887	98473	156348	157362	181561	197612	42601	41514	306661	216973	298994	230488	241089	97366	214914
M143	(Z)-7-((butyl(methyl)ammonio)methyl)-2-(2,5-dimethoxybenzylidene)-3-oxo-2,3-dihydrobenzofuran-6-olate	Aurone flavonoids	1.73	398.203	[M+H-H2O]+	C23H27NO5	UTCVMWVGPIYCTH-BKUYFWCQSA-N	O=C1C(OC=2C1=CC=C([O-])C2C[NH+](C)CCCC)=CC3=CC(OC)=CC=C3OC	99.1	159.22	398.20334:33363 399.20669:12799 400.21005:26211		52523	63501	55883	77466	26571	18109	20248	12948	48273	36564	25264	12270	6129	11821	53360	49374	23544	23173	46988	33280	190340	136639	113537	98298	0	0	80997	58555	32077	34078	0	0	0	0	41107	42355	96288
M144	(Z)-9-benzylidene-3-methyl-9H-indeno[2,1-c]pyridin-2-ium chloride	Methylpyridines	2.439	328.092	[M+H]+	C20H16ClN	WKHRFOSEUWGZRA-JHMJKTBASA-N	[Cl-].C=1C=CC(=CC1)C=C2C=3C=CC=CC3C=4C=C([NH+]=CC24)C	89.6	227.24	328.09171:23785 329.09506:13112 330.09842:5244		177278	177015	218760	218886	186620	179015	162370	154350	211166	217256	107650	111806	126931	150276	210517	210482	189225	193512	147909	154303	247297	298173	275189	271706	226026	238705	200760	189802	2708	33586	370053	381386	222616	212226	159554	180294	238457
M145	(Z)-9,12,13-trihydroxyoctadec-15-enoic acid	Long-chain fatty acids	19.189	353.268	[M+H-H2O]+	C18H34O5	DNWUYCUUEGGVPR-CLTKARDFSA-N	O=C(O)CCCCCCCC(O)CCC(O)C(O)CC=CCC	99.9	6.51	353.2684:56046 354.27175:10921 355.27511:0		639250	616059	288423	686393	846354	354871	686270	664489	576754	658775	4748	0	699666	621332	662779	303169	791083	743376	554514	606749	604915	655931	880622	737220	780929	773658	446040	435677	586371	623514	154497	333180	353231	376047	425222	412417	950509
M146	(Z)-methyl 4-((9-(furan-2-yl)-3,7-dioxo-3,7,8,9-tetrahydro-2H-furo[2,3-f]chromen-2-ylidene)methyl)benzoate	Aurone flavonoids	4.499	439.067	[M+H]+	C24H16O7	KUNIPLHOIJFHHR-ODLFYWEKSA-N	O=C(OC)C1=CC=C(C=C1)C=C2OC=3C(=CC=C4OC(=O)CC(C=5OC=CC5)C43)C2=O	99.3	121.3	439.06708:28200 440.07043:9399 441.07379:0		0	0	17209	11845	0	0	0	0	0	0	0	0	0	0	5218	13006	0	0	0	0	42698	42200	5243	5190	0	0	6031	5281	0	0	0	0	0	0	0	0	58286
M147	[(1R,5R,9S,13S)-5,9,13-trimethyltetracyclo[11.2.1.0?,??.0?,?]hexadec-14-en-5-yl]methanol	Diterpenoids	19.934	306.279	[M+H]+	C20H32O	CIGQQQTZOIDQQR-SGWMQEFOSA-N	OCC1(C)CCCC2(C)C3CCC4(C=CC3(CCC12)C4)C	100	99.55	306.27875:50491 307.2821:18754 308.28546:13142		118586	133525	189417	195698	197963	194245	122455	109343	158922	154380	132920	134359	97076	119917	119342	136835	149475	155630	102604	93188	119796	125003	139902	141805	130106	133687	241119	235323	102314	122048	300783	292518	263280	254919	201983	173262	200075
M148	[(1S,2R,4aR,8aR)-1-acetyloxy-1,4a-dimethyl-6-oxo-7-propan-2-ylidene-2,3,4,5,8,8a-hexahydronaphthalen-2-yl] 3-acetyloxy-2-hydroxy-2-methylbutanoate	Sesquiterpenoids	9.561	475.231	[M+H]+	C24H36O8	LUNCZNVVYHFMOQ-ZCHNZJOUSA-N	O=C(OC(C)C(O)(C(=O)OC1CCC2(C)CC(=O)C(=C(C)C)CC2C1(OC(=O)C)C)C)C	100	69.89	475.2308:5125 476.23415:0 477.23751:5502		0	0	0	10643	0	0	0	0	0	0	0	0	0	0	5389	0	5268	0	0	0	38190	43592	10750	0	0	16252	0	0	0	0	8122	3576	7455	19172	51576	11226	0
M149	[(1S,2S,5R)-2-hydroxy-2-methyl-5-prop-1-en-2-ylcyclohexyl] benzoate	Aromatic monoterpenoids	13.157	275.164	[M+H]+	C17H22O3	KGTUUJMNKKRNKR-VYDXJSESSA-N	O=C(OC1CC(C(=C)C)CCC1(O)C)C=2C=CC=CC2	100	4.35	275.16367:80535 276.16702:14921 277.17038:0		191632	153332	100355	142623	120374	91266	165452	144195	159721	208759	159341	108724	118399	168183	186714	288891	190940	208660	53573	54438	227251	425413	215409	197368	295013	204143	94389	181528	141137	135667	493741	518758	181291	232460	179677	156668	199792
M150	[(1S,3aR,5R,5aR,8aR,9S,9aR)-1,5,8a-trimethyl-2,8-dioxo-3a,4,5,5a,9,9a-hexahydro-1H-azuleno[6,5-b]furan-9-yl] (Z)-2-methylbut-2-enoate	Sesquiterpene lactones	9.718	385.2	[M+H]+	C20H26O5	KUPPZVXLWANEJJ-UXPPPGSFSA-N	O=C(OC1C2C(OC(=O)C2C)CC(C)C3C=CC(=O)C13C)C(=CC)C	90.3	37	385.19958:21219 386.20293:6314 387.20629:6126		0	5304	77453	92814	29349	22940	53217	67676	0	5358	23930	24152	16701	23635	144259	110873	96652	133626	45672	45345	304284	198656	95544	86018	78890	75690	17092	46750	16513	30026	166247	181822	166302	148484	188006	192069	157802
M151	[(1S,3R,3aS,4S,8aR)-1-acetyloxy-3-hydroxy-6,8a-dimethyl-3-propan-2-yl-1,2,3a,4,5,8-hexahydroazulen-4-yl] 4-hydroxybenzoate	Sesquiterpenoids	26.581	439.206	[M+H]+	C24H32O6	CHQMIQBQLGDCJJ-AAGTZVQDSA-N	O=C(OC1CC(=CCC2(C)C(OC(=O)C)CC(O)(C(C)C)C12)C)C3=CC=C(O)C=C3	99.4	13.24	439.2063:35858 440.20965:10452 441.21301:0		116302	114278	111403	111855	114174	106330	131408	133675	127219	120948	135200	135363	116317	116342	98488	112019	146727	141537	116031	122548	138608	145900	132910	139816	122857	127284	163937	161039	117371	118978	248785	239711	167439	168129	153316	153111	132995
M152	[(2E,6Z,10Z)-7,11-bis(acetyloxymethyl)-3,15-dimethylhexadeca-2,6,10,14-tetraenyl] acetate	Acyclic diterpenoids	16.419	449.291	[M+H]+	C26H40O6	KJBDTBUYUDRWMT-VDUSSSJLSA-N	O=C(OCC=C(C)CCC=C(COC(=O)C)CCC=C(COC(=O)C)CCC=C(C)C)C	99.9	3.25	449.29083:20836 450.29418:6986 451.29754:0		89055	80738	77145	74331	52632	52978	105825	108426	91031	84158	119517	118898	108084	102049	90718	94835	106815	109834	167761	159475	116890	109874	92669	96754	60766	76305	76685	69975	108029	124066	227004	229952	71249	82221	68755	65937	54983
M153	[(2E)-2-hexa-2,4-diynylidene-1,6-dioxaspiro[4.4]nona-3,7-dien-9-yl] 3-methylbut-2-enoate	Fatty acid esters	1.747	297.114	[M+H]+	C18H16O4	VJOIIYDQDMELSU-OVCLIPMQSA-N	O=C(OC1C=COC21OC(=CC#CC#CC)C=C2)C=C(C)C	99.8	30.16	297.11353:18727 298.11688:16773 299.12024:14690		118197	174919	108909	106653	44011	44981	43693	46962	72588	63793	52204	44600	43864	47147	74219	77712	23726	23868	66200	56511	166736	167564	145044	145813	11785	13513	107435	98971	62518	64056	16912	10593	17493	13182	56356	53006	85876
M154	[(2R,3R,4R,5R,6S)-6-[(6E)-3,7-dimethyl-8-oxo-8-[(2S,3R,4S,5S,6R)-3,4,5-trihydroxy-6-(hydroxymethyl)oxan-2-yl]oxyocta-1,6-dien-3-yl]oxy-5-hydroxy-4-[(2E)-6-hydroxy-2,6-dimethylocta-2,7-dienoyl]oxy-2-(hydroxymethyl)oxan-3-yl] (2E)-6-hydroxy-2,6-dimethylocta-2,7-dienoate	Saccharolipids	24.778	863.445	[M+H]+	C42H64O17	OIMUSOLEDHKDCV-WJHJMGTLSA-N	O=C(OC1OC(CO)C(O)C(O)C1O)C(=CCCC(OC2OC(CO)C(OC(=O)C(=CCCC(O)(C=C)C)C)C(OC(=O)C(=CCCC(O)(C=C)C)C)C2O)(C=C)C)C	96.6	77.9	863.4447:9416 864.44805:0 865.45141:0		0	0	0	0	81697	88720	24077	23605	0	0	17007	17442	0	0	19206	19391	5483	0	0	0	22850	11498	0	0	0	5174	28242	17370	0	0	11636	5349	0	0	12974	11898	11621
M155	[(2R,3R,4S,5S,6R)-2-(acetyloxymethyl)-3,5-dihydroxy-6-[(2S,3R)-2,3,4-trihydroxybutoxy]oxan-4-yl] hexanoate	Saccharolipids	4.647	442.231	[M+H]+	C18H32O11	BGLMHEUNVVQFLX-LSTSTJKNSA-N	O=C(OCC1OC(OCC(O)C(O)CO)C(O)C(OC(=O)CCCCC)C1O)C	99.4	122.41	442.23105:13858 443.2344:5670 444.23776:0		0	0	58398	59141	0	0	0	0	0	11014	0	0	0	0	0	0	0	0	0	0	83082	74219	88212	85396	16593	5292	0	0	0	0	113047	136052	0	0	0	10594	17670
M156	[(2R,3R,4S,5S,6R)-3-acetyloxy-2-(acetyloxymethyl)-5-hexanoyloxy-6-[(2S,3R)-2,3,4-trihydroxybutoxy]oxan-4-yl] 14-hydroxytetradecanoate	Saccharolipids	1.093	692.758	[M+H]+	C34H60O14	QYCCCSUFDHWKRW-KSHKLCIXSA-N	O=C(OCC1OC(OCC(O)C(O)CO)C(OC(=O)CCCCC)C(OC(=O)CCCCCCCCCCCCCO)C1OC(=O)C)C	99.4	292.58	692.75812:26417 693.76147:5817 694.76483:14132		67378	70150	70974	77464	36777	32630	161589	168973	97881	96494	113335	113884	97873	99373	159649	162500	167554	173662	151401	146763	219874	243778	125433	118486	169937	179359	11186	16170	117223	117484	261068	269736	251540	253814	233399	84185	142365
M157	[(2R,3R,4S,5S,6R)-3-acetyloxy-2-(acetyloxymethyl)-5-hexanoyloxy-6-[(2S,3R)-2,3,4-trihydroxybutoxy]oxan-4-yl] tetradecanoate	Saccharolipids	19.416	694.445	[M+H]+	C34H60O13	QGQSOVLOEOVNRW-KSHKLCIXSA-N	O=C(OCC1OC(OCC(O)C(O)CO)C(OC(=O)CCCCC)C(OC(=O)CCCCCCCCCCCCC)C1OC(=O)C)C	95.5	979.37	694.44476:142545 695.44811:78777 696.45147:13330		222911	236914	293017	293894	189578	198922	285546	293773	218992	219344	299909	314418	266530	282323	299127	323066	361955	350680	259402	252597	325863	345405	312486	305827	298826	306772	344590	350380	300106	276796	902375	893119	363190	366911	281563	269465	268374
M158	[(2R,3S,4S,5R,6S)-6-[(2S,3R,4R,5R,6S)-2-[5,7-dihydroxy-2-(4-hydroxyphenyl)-4-oxochromen-3-yl]oxy-4,5-dihydroxy-6-methyloxan-3-yl]oxy-3,4,5-trihydroxyoxan-2-yl]methyl (E)-3-(4-hydroxyphenyl)prop-2-enoate	Flavonoid-3-O-glycosides	28.834	779.159	[M+H]+	C36H36O17	KAJMZANRKFVVKV-RGXKZFLBSA-N	O=C(OCC1OC(OC2C(O)C(O)C(OC2OC=3C(=O)C=4C(O)=CC(O)=CC4OC3C=5C=CC(O)=CC5)C)C(O)C(O)C1O)C=CC6=CC=C(O)C=C6	100	272.49	779.159:24315 780.16235:22126 781.16571:18982		76266	79064	57218	55902	85599	93411	66615	70566	92093	96600	70178	71329	67572	63767	74063	79981	68327	75882	64899	61888	75911	73136	72542	81905	84623	80492	92315	97382	76917	65069	152179	145887	82851	89554	76310	83364	86060
M159	[(2R,3S,4S,5R,6S)-6-[3,5-dihydroxy-4-[3-(4-hydroxyphenyl)propanoyl]phenoxy]-3,4,5-trihydroxyoxan-2-yl]methyl 3,4,5-trihydroxybenzoate	Flavonoid O-glycosides	20.715	627.113	[M+H]+	C28H28O14	YPFUHFNAEWURDN-ZKPBLSLZSA-N	O=C(OCC1OC(OC2=CC(O)=C(C(O)=C2)C(=O)CCC3=CC=C(O)C=C3)C(O)C(O)C1O)C4=CC(O)=C(O)C(O)=C4	99.7	141.79	627.1131:20125 628.11645:0 629.11981:14234		24931	30465	52121	38657	17285	22422	25081	39068	15932	18052	37619	42271	19407	23585	45318	44257	52288	53250	35102	46822	54350	50988	54429	48428	61982	68070	57052	56401	39877	30183	206049	207647	49092	61318	49046	42870	41073
M160	[(2R,4S,5R)-5-ethenyl-1-azabicyclo[2.2.2]octan-2-yl]-(6-methoxyquinolin-4-yl)methanol	Cinchona alkaloids	18.479	325.274	[M+H]+	C20H24N2O2	LOUPRKONTZGTKE-USWSZDBUSA-N	OC(C=1C=CN=C2C=CC(OC)=CC21)C3N4CCC(C3)C(C=C)C4	100	4.62	325.27429:20619 326.27764:5975 327.281:0		95824	84971	45648	39325	29104	23295	123048	124161	110431	140557	53467	98256	128389	125460	96565	94490	96970	110098	161292	146377	171627	155804	88061	97400	30738	27492	0	5303	157080	135183	0	682	0	0	0	0	0
M161	[(2R)-2-[(E,2S,4R)-4,6-dimethyloct-6-en-2-yl]-6-oxo-2,3-dihydropyran-3-yl] (2E,4E,6S)-8-hydroxy-6-(hydroxymethyl)-4-methylocta-2,4-dienoate	Fatty alcohols	15.662	435.274	[M+H]+	C25H38O6	OHRGHFXATDKGOV-MDKHPKFKSA-N	O=C(OC1C=CC(=O)OC1C(C)CC(C)CC(=CC)C)C=CC(=CC(CO)CCO)C	100	35.3	435.27435:28679 436.2777:9482 437.28106:0		64700	64457	54883	54323	50017	58329	69420	62862	64655	56374	67730	70632	61558	69153	61727	56371	65541	61772	80336	76655	57591	72466	65751	60165	60928	67653	54017	60562	69865	68485	160164	167319	65604	63660	58890	53080	41467
M162	[(2S,3R,4S,5R,6R)-2-[2-(3,4-dihydroxyphenyl)-5,7-dihydroxy-4-oxochromen-3-yl]oxy-4,5-dihydroxy-6-(hydroxymethyl)oxan-3-yl] 3,4,5-trihydroxybenzoate	Flavonoid-3-O-glycosides	24.962	655.003	[M+2H]2+	C28H24O16	PXGWEUQZDRUMRE-UNZYZCBSSA-N	O=C(OC1C(O)C(O)C(OC1OC=2C(=O)C=3C(O)=CC(O)=CC3OC2C=4C=CC(O)=C(O)C4)CO)C5=CC(O)=C(O)C(O)=C5	92.3	207.21	655.00287:30769 656.00622:11784 657.00958:0		69041	64761	76288	76401	66652	61413	81657	78765	60525	76997	73763	73800	76678	78235	74434	83041	87601	94065	70395	73575	87688	89082	88663	88336	94533	97927	87772	88556	74404	72028	335011	324217	106527	105362	90803	83008	85577
M163	[(2S,3R,4S,5R,6R)-6-[[(2R,3S,4S,5R,6R)-3,4-dihydroxy-6-[(2E,6E,10E)-3,7,11,15-tetramethylhexadeca-2,6,10,14-tetraenoxy]-5-[(2S,3R,4R,5S,6S)-3,4,5-triacetyloxy-6-methyloxan-2-yl]oxyoxan-2-yl]methoxy]-4,5-dihydroxy-2-methyloxan-3-yl] acetate	Diterpene glycosides	7.458	930.515	[M+H]+	C46H72O18	OTAFZEHRJNHBDI-GUBURHFBSA-N	O=C(OC1C(OC(C)C(OC(=O)C)C1OC(=O)C)OC2C(OCC=C(C)CCC=C(C)CCC=C(C)CCC=C(C)C)OC(COC3OC(C)C(OC(=O)C)C(O)C3O)C(O)C2O)C	93.6	142.61	930.51477:17371 931.51812:13328 932.52148:0		0	0	0	0	0	0	0	0	0	0	0	0	0	0	0	0	0	0	0	0	16586	17668	0	0	6296	10733	41736	39422	0	0	117857	119677	5620	5492	11494	19598	0
M164	[(2S,3R,4S,5S,6R)-3,4,5-trihydroxy-6-(hydroxymethyl)oxan-2-yl] (2S,4aS,6aR,10aS,10bS)-2-(furan-3-yl)-6a,10b-dimethyl-4-oxo-1,2,4a,5,6,9,10,10a-octahydrobenzo[f]isochromene-7-carboxylate	Diterpene glycosides	8.715	507.224	[M+H]+	C26H34O10	RETJNOLVDRGHMX-TXUSJQNKSA-N	O=C(OC1OC(CO)C(O)C(O)C1O)C2=CCCC3C2(C)CCC4C(=O)OC(C5=COC=C5)CC43C	99.7	136.34	507.2244:15216 508.22775:5345 509.23111:0		0	0	0	0	0	0	0	0	0	0	0	0	0	0	28533	17329	0	0	0	0	47279	63073	15855	10541	6004	10630	0	0	0	0	57573	51612	5330	5505	7603	5181	50332
M165	[(2S,3R,4S,5S,6R)-3,4,5-trihydroxy-6-[[(E)-3-(4-hydroxyphenyl)prop-2-enoyl]oxymethyl]oxan-2-yl] (E)-3-phenylprop-2-enoate	O-cinnamoyl glycosides	3.904	474.177	[M+H]+	C24H24O9	BRXADWYLMDAXBU-FLXITYBYSA-N	O=C(OCC1OC(OC(=O)C=CC=2C=CC=CC2)C(O)C(O)C1O)C=CC3=CC=C(O)C=C3	99.9	130.48	474.17691:12784 475.18026:5184 476.18362:0		0	0	17173	17903	0	0	0	0	0	0	0	0	0	0	0	0	0	0	0	0	65131	76172	37837	39575	0	0	0	0	0	0	0	0	0	0	0	0	20505
M166	[(2S,3R,4S,5S,6R)-4,5-dihydroxy-6-[[(E)-3-(4-hydroxyphenyl)prop-2-enoyl]oxymethyl]-2-(3,4,5-trihydroxybenzoyl)oxyoxan-3-yl] 3,4,5-trihydroxybenzoate	Tannins	18.769	653.115	[M+H]+	C29H26O16	QDSDUIWGMCGLHI-VTULTLKESA-N	O=C(OCC1OC(OC(=O)C2=CC(O)=C(O)C(O)=C2)C(OC(=O)C3=CC(O)=C(O)C(O)=C3)C(O)C1O)C=CC4=CC=C(O)C=C4	99.1	113.44	653.11462:18554 654.11797:0 655.12133:14737		20099	17149	29164	26778	12132	12440	26443	14118	14136	18978	29724	23968	21287	25060	19938	21309	29448	27012	21335	19800	33481	34233	28386	28261	28351	23417	38283	32380	32901	28364	106982	97894	30239	34737	22685	20031	27863
M167	[(3R,4S,8S,8aS)-3-hydroxy-6,8a-dimethyl-8-[(Z)-2-methylbut-2-enoyl]oxy-3-propan-2-yl-1,2,3a,4,5,8-hexahydroazulen-4-yl] 4-hydroxybenzoate	Sesquiterpenoids	1.771	474.294	[M+H]+	C27H36O6	NUXKLJINNAOFAH-GLKIMFHVSA-N	O=C(OC1CC(=CC(OC(=O)C(=CC)C)C2(C)CCC(O)(C(C)C)C12)C)C3=CC=C(O)C=C3	93.8	3.43	474.29398:41733 475.29733:12336 476.30069:0		81028	88578	113351	112390	11540	17204	24854	26305	38717	28641	34240	27532	12043	13009	76595	77314	25312	33084	45731	43397	276909	311473	210343	207290	0	0	87134	87350	47639	42973	0	0	0	0	38934	38796	89203
M168	[(5R,6S,7S,8aR)-8a-ethenyl-5-hydroxy-6-(3-methoxy-3-oxoprop-1-en-2-yl)-4-methylidene-3-oxo-1,4a,5,6,7,8-hexahydroisochromen-7-yl] 2-(hydroxymethyl)prop-2-enoate	Terpene lactones	20.246	430.841	[M+H]+	C20H24O8	FZALQGCQQJLGKE-ZBUWNZDNSA-N	O=C(OC)C(=C)C1C(O)C2C(=C)C(=O)OCC2(C=C)CC1OC(=O)C(=C)CO	99.7	491.75	430.84067:58539 431.84402:11602 432.84738:0		116997	112987	140331	135332	121546	114859	123988	129972	109358	109280	131795	130721	146431	142537	139198	147084	155547	166708	129627	135149	144343	142814	153407	155429	144454	134296	170453	174506	132793	127578	357202	323826	179846	169515	139489	145946	135650
M169	[(7R,8R,10R,13S)-17-(furan-3-yl)-4,4,8,10,13-pentamethyl-3,16-dioxo-6,7,9,11,12,17-hexahydro-5H-cyclopenta[a]phenanthren-7-yl] acetate	Limonoids	25.313	451.25	[M+H]+	C28H34O5	KWAMDQVQFVBEAU-BOLFIALASA-N	O=C(OC1CC2C(C=CC(=O)C2(C)C)(C)C3CCC4(C(=CC(=O)C4C5=COC=C5)C13C)C)C	99.7	33.5	451.24966:24475 452.25301:6866 453.25637:0		54364	49250	59655	49425	44920	40481	78146	76227	27630	34527	34190	33899	41857	45909	57093	69982	59880	56067	26414	5507	41126	41739	50273	55956	75488	66184	46009	49221	31751	31210	226977	211116	64800	67873	46143	41494	64784
M170	[(E,6R)-6-hydroxy-6-[(2S,8S,9R,10R,13R,14S,16R)-16-hydroxy-4,4,9,13,14-pentamethyl-3,11-dioxo-2-[(2S,3R,4S,5S,6R)-3,4,5-trihydroxy-6-(hydroxymethyl)oxan-2-yl]oxy-2,7,8,10,12,15,16,17-octahydro-1H-cyclopenta[a]phenanthren-17-yl]-2-methyl-5-oxohept-3-en-2-yl] acetate	Cucurbitacin glycosides	22.532	738.416	[M+H]+	C38H56O13	PQOVWWZVVIGRPP-DPXQNDTBSA-N	O=C(OC(C=CC(=O)C(O)(C)C1C(O)CC2(C)C3CC=C4C(CC(OC5OC(CO)C(O)C(O)C5O)C(=O)C4(C)C)C3(C(=O)CC12C)C)(C)C)C	92.7	299.84	738.41559:47538 739.41894:27736 740.4223:6959		59419	57388	138753	135939	88282	89847	32836	33872	35663	40479	67486	66886	40781	48601	72436	80788	97601	105093	50827	53610	89807	84062	170101	161632	118563	117126	261669	242680	74297	69500	292438	311969	247966	231306	207036	213817	172464
M171	[1-(3,5-dihydroxyphenyl)-12-hydroxytridecan-2-yl] acetate	Long-chain fatty alcohols	11.458	367.248	[M+H]+	C21H34O5	XPDBYTRMUWQPTF-UHFFFAOYSA-N	O=C(OC(CC=1C=C(O)C=C(O)C1)CCCCCCCCCC(O)C)C	100	9.12	367.24808:100395 368.25143:27314 369.25479:6879		164971	181435	176444	174931	64568	73417	228674	232491	279874	291986	265539	268973	262352	258036	561746	596691	292781	300652	65620	235126	367655	350083	212316	225196	190796	196867	369052	365983	140790	148102	249677	264004	228818	228943	166638	168226	285372
M172	[1,3-dihydroxy-1-(7-methoxy-2-oxochromen-6-yl)-3-methylbutan-2-yl] (E)-2-methylbut-2-enoate	Coumarins and derivatives	19.152	394.196	[M+H]+	C20H24O7	GFMYIOGFYYHKLA-IZZDOVSWSA-N	O=C1OC=2C=C(OC)C(=CC2C=C1)C(O)C(OC(=O)C(=CC)C)C(O)(C)C	92.2	196.64	394.19611:18349 395.19946:0 396.20282:0		186583	187041	175416	202484	180376	183243	176327	177836	165651	163927	176104	179542	177881	184792	181738	185704	202555	194701	164655	161039	193756	206851	204994	211571	192803	194628	225067	208371	171694	162227	195162	179572	205287	206761	210335	208075	209580
M173	[12-hydroxy-6-(hydroxymethyl)-10-methyl-2-(4-methylpent-3-enyl)dodeca-2,6,10-trienyl] acetate	Acyclic diterpenoids	16.915	365.268	[M+H]+	C22H36O4	GFDOSVZSTRYXMK-UHFFFAOYSA-N	O=C(OCC(=CCCC(=CCCC(=CCO)C)CO)CCC=C(C)C)C	100	133.46	365.26825:36020 366.2716:10222 367.27496:0		97794	88414	187233	186368	25950	32308	181566	194995	156169	153224	181548	131708	167482	137933	106450	93001	147382	164906	190273	195980	133286	122855	131042	110021	35045	26815	211923	203618	166068	159030	42406	53514	58257	71742	142059	152761	98899
M174	[17-(2,6-dihydroxy-6-methyl-3-oxoheptan-2-yl)-3-hydroxy-4,4,9,13,14-pentamethyl-2-[3,4,5-trihydroxy-6-(hydroxymethyl)oxan-2-yl]oxy-2,3,7,8,10,11,12,15,16,17-decahydro-1H-cyclopenta[a]phenanthren-16-yl] acetate	Cucurbitacin glycosides	15.406	711.415	[M+H]+	C38H62O12	VJWYQRXPCZNDKS-UHFFFAOYSA-N	O=C(OC1CC2(C)C3CC=C4C(CC(OC5OC(CO)C(O)C(O)C5O)C(O)C4(C)C)C3(C)CCC2(C)C1C(O)(C(=O)CCC(O)(C)C)C)C	80.3	101.03	711.41486:6686 712.41821:0 713.42157:0		0	0	0	0	0	0	0	0	0	0	0	0	0	0	0	0	0	0	0	0	0	0	0	0	0	0	17068	24987	0	0	19857	26912	27864	25544	29426	31034	29466
M175	[2-[4-hydroxy-2,5-bis(hydroxymethyl)-3-(2-methylpropanoyloxy)oxolan-2-yl]oxy-6-(hydroxymethyl)-4,5-bis(2-methylpropanoyloxy)oxan-3-yl] decanoate	Saccharolipids	7.042	729.358	[M+H]+	C34H58O15	YPZBTERWDWUANF-UHFFFAOYSA-N	O=C(OC1C(OC(CO)C(OC(=O)C(C)C)C1OC(=O)C(C)C)OC2(OC(CO)C(O)C2OC(=O)C(C)C)CO)CCCCCCCCC	94.4	134.94	729.35828:18446 730.36163:8894 731.36499:0		0	0	0	0	0	0	0	0	0	0	0	0	0	0	0	0	18697	13925	0	0	5346	12508	0	0	0	0	0	0	0	0	37970	37887	19780	26928	0	0	0
M176	[2-[4-hydroxy-2,5-bis(hydroxymethyl)-3-(3-methylbutanoyloxy)oxolan-2-yl]oxy-6-(hydroxymethyl)-4,5-bis(2-methylpropanoyloxy)oxan-3-yl] decanoate	Saccharolipids	10.571	721.393	[M+H]+	C35H60O15	LOTLMZWGLBOKFL-UHFFFAOYSA-N	O=C(OC1C(OC(CO)C(OC(=O)C(C)C)C1OC(=O)C(C)C)OC2(OC(CO)C(O)C2OC(=O)CC(C)C)CO)CCCCCCCCC	95.7	333.68	721.39301:38805 722.39636:20549 723.39972:62598		59496	61383	91789	89599	12395	7198	63246	72076	98224	96166	123407	120766	129446	128772	279461	270789	144423	144735	107038	104684	174186	178178	78328	80377	110320	99411	204427	199160	24249	25568	154111	150332	100416	99734	88449	81866	142717
M177	[3,4,5-trihydroxy-6-(3,4,5-trihydroxybenzoyl)oxyoxan-2-yl]methyl 3,4,5-trihydroxybenzoate	Tannins	19.189	523.019	[M+H]+	C20H20O14	LYGRISUQIZNHGM-UHFFFAOYSA-N	O=C(OCC1OC(OC(=O)C2=CC(O)=C(O)C(O)=C2)C(O)C(O)C1O)C3=CC(O)=C(O)C(O)=C3	97.6	321.19	523.01935:24942 524.0227:0 525.02606:0		66195	70225	74266	77752	60033	64190	77854	84799	56738	53910	91093	85451	82863	78060	91659	91911	103917	99568	62062	71238	93318	108280	107512	108315	110676	108545	121746	123948	84266	82546	137293	143608	104202	106658	110370	101517	103752
M178	[3,4,5-trihydroxy-6-(hydroxymethyl)oxan-2-yl] 2,4-dihydroxy-6-[(E)-2-phenylethenyl]benzoate	Stilbenes	3.173	436.153	[M+H-2H2O]+	C21H22O9	WPPYDDRXZLFEFL-VOTSOKGWSA-N	O=C(OC1OC(CO)C(O)C(O)C1O)C=2C(O)=CC(O)=CC2C=CC=3C=CC=CC3	95.5	145.76	436.15259:26290 437.15594:8529 438.1593:9524		0	5206	23992	41382	23814	22360	101129	105538	43566	37904	65462	70067	70398	48176	52799	58144	86968	92975	52952	47754	0	0	0	0	132959	134109	0	0	29556	36657	511191	499198	123112	134288	65699	58545	11987
M179	[4,5-dihydroxy-3,4-bis(hydroxymethyl)-4a,8,8-trimethyl-5,6,7,8a-tetrahydro-1H-naphthalen-1-yl] hexanoate	Fatty acid esters	13.999	402.288	[M+H]+	C21H36O6	PBKUOHTZGOWWBK-UHFFFAOYSA-N	O=C(OC1C=C(CO)C(O)(CO)C2(C)C(O)CCC(C)(C)C12)CCCCC	99.3	132.78	402.2879:27618 403.29125:10673 404.29461:0		55779	55931	54212	53470	51252	50903	61627	56706	54760	55701	55080	58489	53719	56099	55443	58221	61680	67089	66225	62957	63443	62445	60082	55984	53299	63335	56715	51251	54736	55129	168600	160356	62840	67834	52997	56715	54761
M180	[6]-Gingerol	Gingerols	1.759	317.186	[M+H]+	C17H26O4	NLDDIKRKFXEWBK-AWEZNQCLSA-N	O=C(CCC1=CC=C(O)C(OC)=C1)CC(O)CCCCC	81.6	14.64	317.18597:94233 318.18932:0 319.19268:78642		437232	445535	388885	387649	144601	151597	162028	162844	284069	274343	209256	206333	159802	156775	284332	277748	190214	188395	318530	287769	632592	682382	650959	626261	25170	24128	427578	413204	293131	288451	16777	22312	24400	16503	24405	6809	290883
M181	1_18_1_lysophosphatidylcholine	1-acyl-sn-glycero-3-phosphocholines	19.19	522.349	[M+H]+	C26H52NO7P	YAMUFBLWGFFICM-UHFFFAOYNA-N	CCCCCCCCC=CCCCCCCCC(=O)OCC(O)COP([O-])(=O)OCC[N+](C)(C)C	96.9	12.44	522.34918:66367 523.35253:14326 524.35589:32948		207104	202475	218359	217546	179002	182355	238558	232679	176427	164354	271318	264937	224469	248007	244307	248823	287256	271718	210835	211156	271764	329811	290604	273630	330368	333196	341147	349018	257072	236079	413162	420305	277831	298481	282342	272670	296197
M182	1-(2-(1H-indol-3-yl)ethyl)thiourea	3-alkylindoles	3.182	220.095	[M+ACN+H]+	C11H13N3S	HRBGONPRSGPFMT-UHFFFAOYSA-N	S=C(N)NCCC1=CNC=2C=CC=CC21	97.8	66.55	220.09529:11256 221.09864:0 222.102:6188		5721	10658	5605	0	24500	25726	37127	52003	5133	5373	23377	34033	30965	40153	42196	36006	31058	16749	24731	38425	4643	53697	5533	5195	41629	55925	0	10854	44739	50584	168081	155508	53386	56912	89466	69000	6567
M183	1-(3,4-dihydroxyphenyl)-6,7-dihydroxy-1,2-dihydronaphthalene-2,3-dicarboxylic acid	Aryltetralin lignans	4.827	376.095	[M+H]+	C18H14O8	WJMFXQBNYLYADA-UHFFFAOYSA-N	O=C(O)C1=CC=2C=C(O)C(O)=CC2C(C3=CC=C(O)C(O)=C3)C1C(=O)O	95.5	79.57	376.09509:6711 377.09844:0 378.1018:0		0	0	0	0	0	0	0	0	34154	28829	0	0	19907	20030	0	0	0	0	0	0	0	0	0	0	0	15933	0	0	0	0	0	0	0	0	0	0	13306
M185	1-(4-hydroxyphenyl)-3-[(2R,3R,4S,5S,6R)-3,4,5-trihydroxy-6-(hydroxymethyl)oxan-2-yl]oxypropan-1-one	Fatty acyl glycosides of mono- and disaccharides	18.869	346.138	[M+H]+	C15H20O8	NPAQHLFPEOMKAL-UXXRCYHCSA-N	O=C(C1=CC=C(O)C=C1)CCOC2OC(CO)C(O)C(O)C2O	90.1	153	346.13818:60444 347.14153:11952 348.14489:5116		0	0	111392	112369	5999	10594	113054	125446	68705	72988	54479	54082	11962	16384	42725	33423	11362	11180	32199	30063	53250	53923	5432	0	10307	11915	61806	58490	23127	25414	476091	473591	25143	27088	92386	80144	27763
M186	1-(4-methoxyphenyl)ethanone	Alkyl-phenylketones	2.167	173.059	[M+H]+	C9H10O2	NTPLXRHDUXRPNE-UHFFFAOYSA-N	O=C(C1=CC=C(OC)C=C1)C	100	3.72	173.05949:9732 174.06284:8371 175.0662:0		674	5744	5566	5283	5192	12612	25481	113900	6278	5200	100009	109653	30904	54386	51851	107080	57934	51106	34446	57871	43754	2553	1587	11322	16201	33232	12768	11735	45996	30373	69361	363540	152349	81860	82209	138986	4068
M187	1-(pyrimidin-2-yl)pyrrolidine-2-carboxylic acid	Proline and derivatives	1.503	216.056	[M+H]+	C9H11N3O2	UKGYNTRXPAKSOG-UHFFFAOYSA-N	O=C(O)C1N(C2=NC=CC=N2)CCC1	85.3	248.34	216.05589:30015 217.05924:9188 218.0626:0		239221	236515	254464	236373	88131	100559	86706	91631	139232	140486	131094	142071	178936	178050	87419	109225	35398	55296	179118	178286	0	11946	72608	88632	44281	46241	214684	209221	260246	235856	0	0	0	0	0	0	67742
M188	1-[[(2S,3R,11bR)-3-ethyl-9,10-dimethoxy-2,3,4,6,7,11b-hexahydro-1H-benzo[a]quinolizin-2-yl]methyl]-7-methoxy-3,4-dihydro-2H-isoquinolin-6-one	Isoquinolones and derivatives	9.744	503.228	[M+H]+	C28H36N2O4	CLNILJPYOXIKRO-WPSZSDGUSA-N	O=C1C=C2C(C=C1OC)=C(NCC2)CC3CC4C5=CC(OC)=C(OC)C=C5CCN4CC3CC	99.5	92.38	503.22809:8411 504.23144:0 505.2348:6702		0	0	0	0	0	0	0	0	0	0	0	0	0	0	0	0	0	0	0	0	53924	61420	0	0	0	0	0	0	0	0	30071	13234	11723	19470	19885	35261	10785
M189	1-[2,4-dihydroxy-3-[(2S,3R,4R,5S,6R)-3,4,5-trihydroxy-6-(hydroxymethyl)oxan-2-yl]phenyl]-2-hydroxy-3-(4-hydroxyphenyl)propan-1-one	2'-Hydroxy-dihydrochalcones	17.009	474.937	[M+H]+	C21H24O10	CSATWRZOLKGPRW-KXIDKYMXSA-N	O=C(C1=CC=C(O)C(=C1O)C2OC(CO)C(O)C(O)C2O)C(O)CC3=CC=C(O)C=C3	82.8	104.42	474.93716:16879 475.94051:0 476.94387:0		6974	11867	25290	26833	20537	13063	6596	6083	12161	15674	0	5699	10990	6772	0	10873	5487	0	21503	13325	0	0	5148	0	0	0	10155	11540	12075	12352	84491	72794	18642	23788	0	0	5299
M190	1-[4-[2-(7-methoxy-1,3-benzodioxol-5-yl)ethyl]phenoxy]-3-methylbutane-2,3-diol	Stilbenes	19.155	392.198	[M+H]+	C21H26O6	CAXDNOAMAQQQMX-UHFFFAOYSA-N	OC(COC1=CC=C(C=C1)CCC2=CC(OC)=C3OCOC3=C2)C(O)(C)C	94.5	199.33	392.19836:23477 393.20171:9327 394.20507:15389		241261	244282	273174	267027	241356	259412	250616	245413	233904	234641	255075	245334	265269	268910	257229	267362	289504	282235	244738	240740	296595	391116	289298	266556	278430	257300	313820	303766	249575	237944	282553	255426	292539	317808	284615	293056	274902
M191	1-[4-hydroxy-3-(3-methylbut-2-enyl)phenyl]ethanone	Alkyl-phenylketones	17.532	205.087	[M+H]+	C13H16O2	QJAPFSSVKIZTMR-UHFFFAOYSA-N	O=C(C1=CC=C(O)C(=C1)CC=C(C)C)C	99.9	23.01	205.08731:71001 206.09066:11993 207.09402:0		185916	186152	75829	80470	346959	340401	125009	120286	262741	263997	144550	147521	87338	94152	127532	124022	120956	133108	277996	287957	73103	77455	211163	192909	129187	120971	459011	471213	96193	91597	453572	469808	479297	488087	387181	384950	303322
M192	1-AMINOCYCLOPROPANE-1-CARBOXYLATE	Alpha amino acids	1.704	102.055	[M+H-2H2O]+	C4H7NO2	PAJPWUMXBYXFCZ-UHFFFAOYSA-N	NC1(CC1)C(O)=O	100	8.74	102.05512:40560 103.05847:43633 104.06183:13248		247046	231737	175447	175886	123767	63572	92573	101807	258625	234034	79656	109487	65260	120626	194745	296597	93037	86494	271184	257623	408663	385730	252098	265239	12426	19176	210766	139222	178863	90141	48331	48381	26114	29227	93733	84536	238293
M193	1-Cinnamoylpyrrolidine	Cinnamic acids and derivatives	1.783	224.095	[M+H]+	C13H15NO	JSIGICUAXLIURX-CMDGGOBGSA-N	O=C(C=CC=1C=CC=CC1)N2CCCC2	98.2	33.32	224.09521:65672 225.09856:17873 226.10192:22039		220298	255852	425127	324234	260008	247824	444496	375239	345912	376311	280692	277679	286877	422443	575583	552810	419827	432976	304920	300868	613841	725358	467529	482332	341275	408406	433968	418972	330344	342948	370497	319959	761887	470734	735464	793754	557763
M194	1-heptadecanol	Long-chain fatty alcohols	19.766	279.27	[M+H]+	C17H36O	GOQYKNQRPGWPLP-UHFFFAOYSA-N	OCCCCCCCCCCCCCCCCC	100	334.02	279.27005:50192 280.2734:26560 281.27676:0		312439	346199	274608	273548	210393	206859	352408	328510	407978	391387	382660	399511	332597	331876	303229	318478	376378	374784	390502	377434	497270	479952	332973	334863	189781	182788	189180	185761	401890	388965	432328	378911	218142	225794	146666	150125	163717
M195	1-hexacosanol	Fatty alcohols	24.794	405.412	[M+H]+	C26H54O	IRHTZOCLLONTOC-UHFFFAOYSA-N	OCCCCCCCCCCCCCCCCCCCCCCCCCC	99.7	92.1	405.4119:17447 406.41525:0 407.41861:0		12111	16985	0	0	0	0	141619	113389	32993	33304	263843	221676	179478	199606	0	10428	71577	80328	181762	187436	314629	404268	0	0	0	0	0	0	295007	251954	0	0	0	0	0	0	0
M196	1-Monomyristin	1-monoacylglycerols	18.726	303.247	[M+H]+	C17H34O4	DCBSHORRWZKAKO-UHFFFAOYSA-N	O=C(OCC(O)CO)CCCCCCCCCCCCC	99.3	999.17	303.24707:76915 304.25042:13255 305.25378:71144		627480	602728	831090	835054	745817	756516	565205	770878	576066	627925	466044	482961	532638	490120	616202	637991	658249	628290	507388	451789	455472	480380	681384	671187	407529	435587	811975	809618	477668	461595	1016057	1059622	1015307	1056207	770594	761007	816736
M197	1-Naphthaleneheptanoic acid, 1,2,6,7,8,8a-hexahydro-?,?-dihydroxy-2-methyl-8-(2-methyl-1-oxobutoxy)-, methyl ester_120185	Fatty alcohols	6.879	423.279	[M+H]2+	C24H38O6	BUJILYZAKYQVCV-UHFFFAOYNA-N	CCC(C)C(=O)OC1CCC=C2C=CC(C)C(CCC(O)CC(O)CC(=O)OC)C12	98	70.85	423.27914:19985 424.28249:0 425.28585:0		0	0	5611	0	12502	19010	11739	19997	11264	10551	21693	22365	5115	0	18015	17519	44831	48136	14116	19236	13162	26729	5294	11794	10841	5203	6708	13430	6883	16177	114922	114982	38855	33402	11003	0	11073
M198	1-O-trans-cinnamoyl-beta-D-glucopyranose	O-cinnamoyl glycosides	7.051	349.074	[M+H]+	C15H18O7	CJGRGYBLAHPYOM-HOLMNUNMSA-N	O=C(OC1OC(CO)C(O)C(O)C1O)C=CC=2C=CC=CC2	97.8	199.52	349.0737:15204 350.07705:0 351.08041:0		101339	96283	148271	167482	96625	92545	143634	150767	97425	55570	121267	72733	127175	122702	113432	113236	125357	118213	94521	103565	129149	166136	181280	96915	87349	193791	144188	99086	91163	85190	217110	199396	152443	92383	81570	115418	155704
M199	1-Pentanone, 3-hydroxy-1,5-diphenyl-	Alkyl-phenylketones	3.182	255.137	[M+2H]2+	C17H18O2	QJUWGGININGVSC-UHFFFAOYSA-N	O=C(C=1C=CC=CC1)CC(O)CCC=2C=CC=CC2	100	28.32	255.13733:73594 256.14068:32473 257.14404:6336		357083	356191	275562	254392	413904	411051	353732	348806	384108	390642	352036	372956	381660	400315	298515	292979	266050	252367	476515	455137	100666	113758	168688	166095	337422	330709	265608	253769	484680	465688	781066	777138	230825	265963	167018	177719	188292
M200	1,2-Dierucoyl-sn-glycero-3-phosphocholine	Phosphatidylcholines	18.327	898.738	[M+H]+	C52H100NO8P	SDEURMLKLAEUAY-UHFFFAOYNA-N	CCCCCCCCC=CCCCCCCCCCCCC(=O)OCC(COP([O-])(=O)OCC[N+](C)(C)C)OC(=O)CCCCCCCCCCCC=CCCCCCCCC	89.5	70.84	898.73773:6510 899.74108:7316 900.74444:0		0	0	13089	11363	0	0	0	0	5764	0	0	0	0	0	0	0	0	0	5581	5675	0	0	0	0	0	0	0	0	0	5104	33536	30366	5633	10931	0	0	0
M201	1,2-dihydroxyheptadec-16-en-4-yl acetate	Long-chain fatty alcohols	21.055	346.31	[M+H]+	C19H36O4	MFLWBVVCOWPUBA-UHFFFAOYSA-N	O=C(OC(CCCCCCCCCCCC=C)CC(O)CO)C	83.7	189.86	346.31006:16609 347.31341:0 348.31677:0		31274	21956	68736	67144	59638	56788	11500	10374	31382	34512	0	0	0	5380	28524	23500	3858	34114	0	5767	6251	5743	14768	28656	17474	17710	79908	86470	0	10791	136841	127951	83915	86260	63178	48973	61352
M202	1,2-dihydroxyheptadec-16-yn-4-yl acetate	Long-chain fatty alcohols	16.217	327.253	[M+H]+	C19H34O4	FHGZOCAZNHYWAL-UHFFFAOYSA-N	O=C(OC(CCCCCCCCCCCC#C)CC(O)CO)C	100	149.05	327.25275:35490 328.2561:8267 329.25946:0		83851	79729	44651	96007	90387	147070	83520	82111	184766	179025	78507	128733	111670	107731	210886	218106	140708	67862	228154	236608	59885	52029	51369	42402	56538	58035	89682	92985	120588	106915	407166	417146	83575	83560	314055	309728	86104
M203	1,2-O-Dilinoleoyl-3-O-beta-D-galactopyranosylracglycerol	1,2-diacyl-3-O-beta-D-galactosyl-sn-glycerols	23.239	801.557	[M+H]+	C45H78O10	BROOMPUVDPTGEG-KWKASQHVSA-N	O=C(OCC(OC(=O)CCCCCCCC=CCC=CCCCCC)COC1OC(CO)C(O)C(O)C1O)CCCCCCCC=CCC=CCCCCC	96.1	86.32	801.55707:13939 802.56042:9105 803.56378:0		0	0	0	0	0	0	0	0	0	0	0	0	0	0	0	5936	0	0	0	0	0	0	0	0	10641	0	15594	11848	0	0	68249	85959	11759	12324	11418	10929	17704
M204	1,2,3,6-tetragalloylglucose	Tannins	19.033	827.081	[M+2H]2+	C34H28O22	RATQVALKDAUZBW-XPMKZLBQSA-N	O=C(OCC1OC(OC(=O)C2=CC(O)=C(O)C(O)=C2)C(OC(=O)C3=CC(O)=C(O)C(O)=C3)C(OC(=O)C4=CC(O)=C(O)C(O)=C4)C1O)C5=CC(O)=C(O)C(O)=C5	92.1	104.16	827.08051:15578 828.08386:16137 829.08722:0		14187	12667	24835	15248	12744	12614	27592	26211	11569	12601	30909	25363	21838	15868	27731	24902	26997	35186	12848	13050	29527	33024	27759	29468	29177	28246	27838	36053	26722	27731	76988	80480	27239	33141	26791	14965	15258
M205	1,2Alpha-Epoxydeacetoxydihydrogedunin	Limonoids	1.766	457.243	[M+ACN+H]+	C26H32O7	UIUKQADPLSFRBN-NIJWRPTQSA-N	O=C1OC(C2=COC=C2)C3(C)CCC4C5(C)C6OC6C(=O)C(C)(C)C5CC(O)C4(C)C73OC17	100	104.27	457.24313:8743 458.24648:0 459.24984:24271		32000	34239	29603	7939	0	0	0	0	12180	12456	5134	5885	0	0	20164	11981	0	6347	6191	18031	48161	60827	49985	47139	0	0	23300	30153	18480	6386	0	0	0	0	0	0	19162
M206	1,4a-dimethyl-9-oxo-7-propan-2-yl-3,4,10,10a-tetrahydro-2H-phenanthrene-1-carboxylic acid	Diterpenoids	17.921	315.195	[M+H]+	C20H26O3	MSWJSDLNPCSSNW-UHFFFAOYSA-N	O=C(O)C1(C)CCCC2(C3=CC=C(C=C3C(=O)CC12)C(C)C)C	100	7.74	315.19528:102054 316.19863:32036 317.20199:6807		125106	137867	118366	116476	370832	364848	132788	136162	115319	123141	107813	109488	105588	103502	113136	118800	168064	169851	89488	82749	112954	120628	162768	158345	135028	134124	421832	436181	109818	101617	644467	601626	479925	447237	424923	442575	352129
M207	1,7-bis(4-hydroxyphenyl)-5-[(2R,3R,4S,5S,6R)-3,4,5-trihydroxy-6-(hydroxymethyl)oxan-2-yl]oxyheptan-3-one	Curcuminoids	6.713	477.212	[M+2H]2+	C25H32O9	PVPDIJGSCANSAG-SRJJTFDTSA-N	O=C(CCC1=CC=C(O)C=C1)CC(OC2OC(CO)C(O)C(O)C2O)CCC3=CC=C(O)C=C3	100	153.77	477.21231:21076 478.21566:7056 479.21902:0		0	5273	120021	111369	0	0	22722	23539	0	0	27425	29220	0	0	0	12513	0	5041	0	0	72023	62712	22149	17798	5264	12169	31910	28359	0	0	218040	213790	18934	28337	22140	16367	17715
M208	10-(2-(2-(2,3-dihydrobenzofuran-5-yl)ethoxy)phenyl)-3-(3,4-dimethoxyphenyl)-5-hydroxy-9,10-dihydropyrano[2,3-f]chromene-4,8-dione	Pyranoisoflavonoids	8.491	629.191	[M+H]+	C36H30O9	ZHOMOKSXIMUJFE-UHFFFAOYSA-N	O=C1OC2=CC(O)=C3C(=O)C(=COC3=C2C(C=4C=CC=CC4OCCC5=CC=C6OCCC6=C5)C1)C=7C=CC(OC)=C(OC)C7	90.5	86.6	629.19116:7838 630.19451:0 631.19787:0		0	0	0	0	0	0	0	0	0	0	0	0	0	0	0	0	0	0	0	0	5012	5128	11564	11464	0	0	0	0	0	0	0	0	0	0	0	0	0
M209	10-deacetylbaccatin III	Taxanes and derivatives	9.731	545.241	[M+H]+	C29H36O10	YWLXLRUDGLRYDR-ZHPRIASZSA-N	O=C(OC1C2C3(OC(=O)C)COC3CC(O)C2(C(=O)C(O)C4=C(C)C(O)CC1(O)C4(C)C)C)C=5C=CC=CC5	99.9	58.46	545.24091:4837 546.24426:0 547.24762:0		0	0	0	0	0	0	5039	0	0	0	0	0	0	0	0	0	0	0	0	0	10484	0	0	0	0	0	0	0	0	0	11087	0	0	0	16184	10967	5120
M210	10-Gingerol	Gingerols	17.796	351.253	[M+H-2H2O]+	C21H34O4	AIULWNKTYPZYAN-SFHVURJKSA-N	O=C(CCC1=CC=C(O)C(OC)=C1)CC(O)CCCCCCCCC	99.3	192.71	351.25302:33322 352.25637:23381 353.25973:6757		52049	46079	55083	68721	42428	38304	41930	108584	56705	58395	111718	120437	42285	85303	74106	74812	77126	82091	127534	184928	98109	123580	74034	73558	58899	41663	38879	48924	114254	87105	253415	255261	49442	50054	117958	127442	30826
M211	12-(acetyloxy)-6-(furan-3-yl)-14-hydroxy-1,7,11,15,15-pentamethyl-5-oxo-3-oxapentacyclo[8.8.0.0?,?.0?,?.0??,??]octadecan-18-yl acetate	Limonoids	14.221	529.281	[M+H]+	C30H40O8	LZMUZSFHEIXIJR-UHFFFAOYSA-N	O=C(OC1CC(O)C(C)(C)C2CC(OC(=O)C)C3(C)C(CCC4(C)C(C(=O)C5OC543)C6=COC=C6)C12C)C	99.8	132.15	529.28119:32175 530.28454:13034 531.2879:0		0	0	0	0	0	0	0	0	0	0	40824	37212	23166	28493	55217	63299	97486	98479	0	0	0	0	27100	29713	0	0	0	0	0	0	64383	64426	47881	48843	22839	24116	20595
M212	13-hydroxy-7,14-dimethoxy-6-{[(2S,3R,4S,5S,6R)-3,4,5-trihydroxy-6-(hydroxymethyl)oxan-2-yl]oxy}-2,9-dioxatetracyclo[6.6.2.0?,??.0??,??]hexadeca-1(15),4(16),5,7,11,13-hexaene-3,10-dione	Hydrolyzable tannins	7.319	515.093	[M+H]+	C22H20O13	PNYQFRZBMVRYFC-CGWYSGAGSA-N	O=C1OC=2C(OC)=C(OC3OC(CO)C(O)C(O)C3O)C=C4C(=O)OC5=C(OC)C(O)=CC1=C5C24	86.9	106.6	515.09283:9192 516.09618:0 517.09954:0		49061	49635	43681	38028	33612	34099	19809	25628	41107	39036	43564	34047	16898	12575	26948	21340	37268	33432	37355	42223	0	0	11201	5180	5474	20604	19796	13909	26772	28032	0	0	0	0	0	5313	20031
M213	15,16-Dihydrotanshinone I	Tanshinones, isotanshinones, and derivatives	2.219	279.102	[M+ACN+H]+	C18H14O3	HARGZZNYNSYSGJ-JTQLQIEISA-N	O=C1C(=O)C2=C(OCC2C)C=3C=CC4=C(C=CC=C4C)C13	99.6	4.57	279.10229:18474 280.10564:0 281.109:15981		0	5080	56658	50992	22877	15363	13229	9141	0	661	166	0	0	0	56590	65479	18131	48149	4792	1720	247551	319574	112006	124874	51527	55654	119315	66357	0	0	85315	85672	104678	20526	36025	33986	241660
M214	15,17-dihydroxy-9-methyl-4,10-dioxatricyclo[11.4.0.0?,?]heptadeca-1(17),13,15-triene-2,11-dione	Aryl alkyl ketones	1.782	324.149	[M+H-H2O]+	C16H18O6	BVDHPBILFRQGEC-UHFFFAOYSA-N	O=C1OC(C)CCCC2OC2C(=O)C=3C(O)=CC(O)=CC3C1	98	3.13	324.1492:21862 325.15255:10998 326.15591:33139		44883	71810	90003	109739	20956	29514	47101	55598	20295	65662	42021	47187	31617	30616	170335	196480	46197	45494	98150	98182	257057	294136	226166	227856	21912	0	73592	134854	59187	45323	35071	21085	27834	36868	38424	56208	125364
M215	16-Heptadecyne-1,2,4-triol	Long-chain fatty alcohols	15.654	307.226	[M+H]+	C17H32O3	OHLQBKZXSJYBMK-UHFFFAOYSA-N	C#CCCCCCCCCCCCC(O)CC(O)CO	99.8	4.05	307.22592:45907 308.22927:12978 309.23263:10102		478912	414227	263529	282779	274086	268828	563636	570841	616283	606961	605911	659341	379149	446835	446243	469847	624054	590381	694456	678624	524762	688557	489807	443817	102965	110039	89145	92874	609445	619834	8089	14494	907	877	15774	16814	168
M216	16-hydroxyhexadecanoic acid	Long-chain fatty acids	16.842	295.229	[M+H]+	C16H32O3	UGAGPNKCDRTDHP-UHFFFAOYSA-N	O=C(O)CCCCCCCCCCCCCCCO	99.9	3.81	295.229:148216 296.23235:39637 297.23571:7183		441313	450786	494542	505804	160924	131156	216522	205383	357181	339600	176322	179293	208546	228642	513587	469408	159911	142502	324198	333866	464827	478101	273309	266933	241197	248472	363792	362499	246263	252170	847347	799389	335270	342535	262098	258321	350287
M217	18-Aminoabieta-8,11,13-Triene Sulfate	Diterpenoids	7.785	422.177	[M+H]+	C20H33NO4S	FDYFHDKFDSGDKM-UHFFFAOYSA-N	O=S(=O)(O)O.NCC1(C)CCCC2(C3=CC=C(C=C3CCC21)C(C)C)C	99.9	71.57	422.17734:5796 423.18069:0 424.18405:0		0	0	0	0	0	0	0	0	0	0	0	0	0	0	0	0	0	0	0	0	11250	16344	0	0	0	0	0	0	0	0	17300	29451	0	0	11531	12280	5054
M218	18alpha-glycyrrhetinic acid	Triterpenoids	22.456	471.384	[M+H]+	C30H46O4	MPDGHEJMBKOTSU-IYTIXWHISA-N	O=C(O)C1(C)CCC2(C)CCC3(C(=CC(=O)C4C5(C)CCC(O)C(C)(C)C5CCC43C)C2C1)C	95.1	48.33	471.38379:99002 472.38714:28020 473.3905:105798		203750	169209	377254	177315	219115	182345	2916544	2856644	2198054	2188228	3547576	712362	452961	2230959	849988	1282352	2402071	2439654	361953	528793	2693442	479172	777361	1492655	205900	334260	0	0	3535683	652009	0	0	0	0	0	0	0
M219	18b-glycyrrhetinic acid		19.353	471.345	[M+H]+	C30H46O4	MPDGHEJMBKOTSU-AWOGJAJBSA-N	O=C(O)C1(C)CCC2(C)CCC3(C(=CC(=O)C4C5(C)CCC(O)C(C)(C)C5CCC43C)C2C1)C	100	7.64	471.34549:28869 472.34884:7868 473.3522:42833		208436	184841	58102	62426	11077	17748	271615	414664	289294	294563	603363	261221	547116	531139	186305	360276	282274	186690	211569	233323	232762	236446	161830	238197	107244	98391	0	0	258868	482656	0	0	0	0	0	0	0
M220	19-Nortestosterone	Estrogens and derivatives	17.101	275.199	[M+H]+	C18H26O2	NPAGDVCDWIYMMC-UHFFFAOYNA-N	CC12CCC3C(CCC4=CC(=O)CCC34)C1CCC2O	99.9	5.99	275.19943:61405 276.20278:12150 277.20614:86870		505005	314824	340479	275711	215531	231111	1022039	770060	809713	490891	174006	159269	811321	378563	157668	313492	1301081	1317754	865447	1167930	1157790	1221168	949855	923463	215552	138092	67951	52890	884233	809771	0	0	0	0	0	0	0
M221	1H-2-benzopyran-1-one, 6,8-dihydroxy-3-methyl-	Isocoumarins and derivatives	0.898	231.004	[M+H]+	C10H8O4	OHHKDUWFPNAEHQ-UHFFFAOYSA-N	O=C1OC(=CC=2C=C(O)C=C(O)C12)C	99.9	115.85	231.00407:8864 232.00742:0 233.01078:0		13342	19248	26645	27571	26891	25005	19290	19411	5304	0	19633	19741	23728	20996	22632	34420	37258	35653	17083	20132	35995	46330	50299	47914	37856	31957	27810	31740	17173	17713	33663	30422	33884	31515	32314	29024	30766
M222	1h-indole-3-butanoic acid	3-alkylindoles	1.772	204.102	[M+ACN+H]+	C12H13NO2	JTEDVYBZBROSJT-UHFFFAOYSA-N	O=C(O)CCCC1=CNC=2C=CC=CC21	99.8	6.74	204.10175:24515 205.1051:17678 206.10846:194160		5804	25082	59588	58440	56421	34908	138270	128331	34489	47479	22705	33530	57408	70018	96867	101220	96832	138485	44422	52893	182838	198089	125924	92870	172615	173808	28752	33550	45916	55865	238267	193107	254744	214503	217509	247541	106327
M223	2-((7-acetamido-1,2,3-trimethoxy-9-oxo-5,6,7,9-tetrahydrobenzo[a]heptalen-10-yl)amino)-N-(3-(2-cyclopentylethyl)-1H-1,2,4-triazol-5-yl)-3-methylpentanamide	Isoleucine and derivatives	14.166	661.362	[M+H]+	C36H48N6O6	BVMLCXLUJCAZQK-UHFFFAOYSA-N	O=C1C=C2C(=CC=C1NC(C(=O)NC3=NC(=NN3)CCC4CCCC4)C(C)CC)C5=C(OC)C(OC)=C(OC)C=C5CCC2NC(=O)C	95.1	279.03	661.36206:46035 662.36541:23188 663.36877:5585		0	0	0	0	0	0	0	0	0	0	58705	57376	34584	37923	63269	68811	143858	142638	0	0	0	0	21434	21519	0	0	0	0	5064	5118	94072	84148	66060	71635	27490	31062	10657
M224	2-((7-acetamido-1,2,3-trimethoxy-9-oxo-5,6,7,9-tetrahydrobenzo[a]heptalen-10-yl)amino)-N-(3-(3,4-dimethoxyphenethyl)-1H-1,2,4-triazol-5-yl)-3-methylpentanamide	Isoleucine and derivatives	7.042	729.358	[M+H]+	C39H48N6O8	KYPPZUHEYJBGDV-UHFFFAOYSA-N	O=C1C=C2C(=CC=C1NC(C(=O)NC3=NC(=NN3)CCC4=CC=C(OC)C(OC)=C4)C(C)CC)C5=C(OC)C(OC)=C(OC)C=C5CCC2NC(=O)C	99.8	134.94	729.35828:18446 730.36163:8894 731.36499:0		0	0	0	0	0	0	0	0	0	0	0	0	0	0	0	0	18697	13925	0	0	5346	12508	0	0	0	0	0	0	0	0	37970	37887	19780	26928	0	0	0
M225	2-((7-acetamido-1,2,3-trimethoxy-9-oxo-5,6,7,9-tetrahydrobenzo[a]heptalen-10-yl)amino)-N-(4-(5-(methoxymethyl)-1H-1,2,4-triazol-3-yl)phenyl)-3-methylpentanamide	Isoleucine and derivatives	6.837	685.332	[M+H]+	C37H44N6O7	GCDZLGORNNUQKQ-UHFFFAOYSA-N	O=C1C=C2C(=CC=C1NC(C(=O)NC=3C=CC(=CC3)C4=NNC(=N4)COC)C(C)CC)C5=C(OC)C(OC)=C(OC)C=C5CCC2NC(=O)C	99.8	204.33	685.33154:54070 686.33489:22740 687.33825:6655		0	0	0	0	32937	30512	0	0	0	0	5229	5846	0	0	0	0	76923	78399	0	0	43613	54470	0	0	0	0	0	0	0	0	112531	109442	85743	76635	20016	12572	0
M226	2-(2-hydroxy-6-methylhept-5-en-2-yl)-7-(3-methylbut-2-enyl)-2,3-dihydro-1-benzofuran-5-carboxylic acid	Coumaric acids and derivatives	13.879	376.262	[M+H]+	C22H30O4	GZLIPAFSJXROEC-UHFFFAOYSA-N	O=C(O)C=1C=C(C=2OC(CC2C1)C(O)(C)CCC=C(C)C)CC=C(C)C	85.2	42.17	376.26236:260296 377.26571:76305 378.26907:11627		1387316	1405749	1208359	1224920	1326856	1332290	1502977	1533457	1604272	1610843	87279	44111	1623351	1486732	1299250	1307049	1754834	1735442	1598252	1762848	1677780	1717204	1230624	1223679	1482570	1455979	1336166	1327883	1670997	1648663	1899219	1905103	1491705	1499444	1417333	1419178	1203036
M227	2-(21-amino-3,20-dihydroxydocosan-2-yl)oxy-6-(hydroxymethyl)oxane-3,4,5-triol	Fatty acyl glycosides of mono- and disaccharides	6.684	574.378	[M+H]+	C28H57NO8	FZSYYVOKNJZJTF-UHFFFAOYSA-N	OCC1OC(OC(C)C(O)CCCCCCCCCCCCCCCCC(O)C(N)C)C(O)C(O)C1O	96.7	320.3	574.37805:31133 575.3814:11799 576.38476:869471		205639	226332	387877	391159	215721	196835	340392	349496	337000	262669	298733	259219	242738	248117	305864	286657	208427	223869	210237	196709	321591	325456	470943	450270	279670	247353	454805	513446	172783	152371	166349	155935	191265	212049	112671	122900	437816
M228	2-(3-(3-(3,4-dimethoxyphenyl)-4,8-dioxo-4,8,9,10-tetrahydropyrano[2,3-f]chromen-10-yl)phenoxy)acetamide	Pyranoisoflavonoids	8.326	502.154	[M+H]+	C28H23NO8	IUQOJESNSFQLHI-UHFFFAOYSA-N	O=C1OC2=CC=C3C(=O)C(=COC3=C2C(C=4C=CC=C(OCC(=O)N)C4)C1)C=5C=CC(OC)=C(OC)C5	98.6	135.38	502.15417:21108 503.15752:9112 504.16088:0		0	0	0	0	0	5443	0	0	0	0	11351	10924	0	0	0	0	0	0	0	0	0	10666	0	0	12274	5855	0	0	0	0	236779	224876	24487	21661	0	0	0
M229	2-(3,4-dihydroxyphenyl)-5-hydroxy-10-isopropyl-9,10-dihydropyrano[2,3-f]chromene-4,8-dione	Pyranoflavonoids	1.546	405.076	[M+H]+	C21H18O7	BTPCABAYRDUCFJ-UHFFFAOYSA-N	O=C1C=C(OC=2C1=C(O)C=C3OC(=O)CC(C32)C(C)C)C=4C=CC(O)=C(O)C4	85.4	91.11	405.07593:8869 406.07928:8616 407.08264:8649		0	0	5521	0	0	0	0	0	0	0	0	0	0	0	16239	23211	5262	5399	0	0	0	0	0	0	0	0	0	0	0	0	24971	22504	6092	7414	43912	43339	13840
M230	2-(3,4-dihydroxyphenyl)-5,7-dihydroxy-6,8-dimethoxychromen-4-one	8-O-methylated flavonoids	2.126	369.061	[M+H]+	C17H14O8	GLMWHQIFJIURES-UHFFFAOYSA-N	O=C1C=C(OC=2C(OC)=C(O)C(OC)=C(O)C12)C=3C=CC(O)=C(O)C3	99.1	113.69	369.06146:17119 370.06481:0 371.06817:5104		0	0	0	0	0	0	0	0	0	0	0	0	0	0	0	0	0	0	0	0	154746	189602	12188	10787	0	0	0	0	0	0	0	0	0	0	0	0	11207
M231	2-(3,4-dihydroxyphenyl)-5,8-dihydroxy-7-methoxy-3-[(2S,3R,4R,5R,6S)-3,4,5-trihydroxy-6-methyloxan-2-yl]oxychromen-4-one	Flavonoid-3-O-glycosides	19.187	517.01	[M+H-H2O]+	C22H22O12	PTUBUBVQXWVBPI-QJCKQCIOSA-N	O=C1C(OC2OC(C)C(O)C(O)C2O)=C(OC3=C(O)C(OC)=CC(O)=C13)C=4C=CC(O)=C(O)C4	98.9	144.5	517.01044:16840 518.01379:0 519.01715:0		28937	28608	30754	23717	22509	20708	30532	31214	21854	25949	34464	37868	28702	31529	40474	38906	31720	35609	24597	26974	37554	40211	39969	40128	44642	46469	50111	46242	33660	31136	93145	87991	45090	38236	40475	34114	39888
M232	2-(3,4-dimethoxyphenyl)-7-methoxy-4H-chromen-4-one	7-O-methylated flavonoids	14.902	313.099	[M+H]+	C18H16O5	VSFZYCDPDWSYSS-UHFFFAOYSA-N	O=C1C=C(OC2=CC(OC)=CC=C12)C=3C=CC(OC)=C(OC)C3	90.5	72.23	313.09882:4631 314.10217:0 315.10553:0		17235	19480	0	0	12670	18167	5416	5595	21941	20842	6210	5621	0	0	5270	11170	5773	0	11784	20607	5264	0	0	0	0	0	5612	11219	16549	6282	32847	34826	0	0	11374	5650	0
M233	2-(3,5-dihydroxy-4-methoxyphenyl)-5,7-dihydroxy-3-[(2S,3R,4R,5R,6S)-3,4,5-trihydroxy-6-methyloxan-2-yl]oxychromen-4-one	Flavonoid-3-O-glycosides	19.246	501.015	[M+H]+	C22H22O12	NAQNISJXKDSYJD-DHWIRCOFSA-N	O=C1C(OC2OC(C)C(O)C(O)C2O)=C(OC=3C=C(O)C=C(O)C13)C=4C=C(O)C(OC)=C(O)C4	85.8	72.18	501.01526:10352 502.01861:0 503.02197:0		5375	5542	5428	11492	0	6102	10705	12745	5847	6659	16125	12503	10950	6156	7859	18406	27966	11923	11247	6014	18215	23915	12318	12959	14222	11973	27103	19247	16614	14077	53035	56149	13352	18308	12331	12671	12166
M234	2-(4-hydroxyphenyl)-4H-chromen-4-one	Monohydroxyflavonoids	1.793	261.047	[M+H]+	C15H10O3	SHGLJXBLXNNCTE-UHFFFAOYSA-N	O=C1C=C(OC=2C=CC=CC12)C=3C=CC(O)=CC3	99.4	18.26	261.04715:67520 262.0505:14994 263.05386:10609		544186	557591	244881	244350	2370	2934	118535	124967	250830	267598	7613	16545	48916	59514	233999	235592	386	1441	273580	269988	276053	306177	570200	574493	377	1508	380889	389414	304529	316660	99937	57779	102054	97126	27103	505	53299
M235	2-(4-hydroxyphenyl)-7-[(2S,3R,4S,5S,6R)-3,4,5-trihydroxy-6-(hydroxymethyl)oxan-2-yl]oxy-2,3-dihydrochromen-4-one	Flavonoid-7-O-glycosides	1.418	418.879	[M+H]+	C21H22O9	HJBUYKZTEBZNSH-UZQFATADSA-N	O=C1C2=CC=C(OC3OC(CO)C(O)C(O)C3O)C=C2OC(C4=CC=C(O)C=C4)C1	85.4	120.34	418.8786:8677 419.88195:0 420.88531:6373		42913	42450	6518	0	40892	38156	27321	23637	34497	41055	6081	22155	25786	30055	0	5264	23357	36917	38862	35478	0	7172	31917	36022	26231	27620	13084	12135	46673	45702	0	0	20681	17677	47650	47161	28855
M236	2-(7-methoxy-2-oxochromen-8-yl)-3-methylbut-2-enal	Coumarins and derivatives	14.248	297.244	[M+H]+	C15H14O4	PBAZKMWQUBDDLZ-UHFFFAOYSA-N	O=CC(C1=C(OC)C=CC=2C=CC(=O)OC21)=C(C)C	100	100.69	297.24411:44800 298.24746:9774 299.25082:0		155376	155108	92983	91673	16113	15732	206283	209785	228250	254828	290165	165084	176632	226307	171996	189155	151230	142601	199672	206883	246511	227606	150560	148672	76630	13908	99112	98437	183272	260221	37368	33860	11683	11417	11293	11557	63994
M237	2-(furan-3-yl)-7,8-dihydroxy-6a,7,10b-trimethyl-octahydro-1H-naphtho[2,1-c]pyran-4-one	Diterpene lactones	11.759	349.201	[M+H]+	C20H28O5	RBEATXBLUJTDQZ-UHFFFAOYSA-N	O=C1OC(C2=COC=C2)CC3(C)C1CCC4(C)C3CCC(O)C4(O)C	99.9	3.33	349.20096:40545 350.20431:7989 351.20767:46302		74952	95323	367813	340168	60846	96506	270732	268990	257163	203787	184708	262336	179714	252452	402776	267963	266949	371987	187723	224463	525419	586725	294601	295704	338036	327976	83317	124041	187095	207964	508396	510251	395945	417629	307790	316446	432591
M238	2-[(2'R,8R,8aS)-2',4,4,7,8a-pentamethylspiro[2,3,4a,5-tetrahydro-1H-naphthalene-8,5'-oxolane]-2'-yl]acetic acid	Diterpenoids	20.416	321.212	[M+H]+	C20H32O3	XLWWERNKTLITEF-FOUFQHLJSA-N	O=C(O)CC1(OC2(C(=CCC3C(C)(C)CCCC32C)C)CC1)C	97.1	7.15	321.21222:48702 322.21557:10541 323.21893:0		130697	138132	140969	143073	147569	147711	130248	131939	116138	119398	158543	176590	136419	126830	139755	161269	187095	197691	125942	126186	174367	180058	187157	176659	222614	253208	228787	255227	131774	127824	475692	431315	283393	283656	269497	247636	193124
M239	2-[(2E)-3,7-dimethylocta-2,6-dienyl]-3-methoxy-5-(2-phenylethyl)phenol	Stilbenes	1.772	387.225	[M+ACN+H]+	C25H32O2	ZDSBUUDXDQSCSK-DEDYPNTBSA-N	OC=1C=C(C=C(OC)C1CC=C(C)CCC=C(C)C)CCC=2C=CC=CC2	98.5	19.42	387.22513:40037 388.22848:33943 389.23184:59087		206671	214887	148198	129408	44404	44206	42275	35614	95921	113473	74897	65285	49154	50450	109146	124086	63328	56417	125305	117502	332162	343732	264601	264800	18437	16938	152678	154526	130684	135526	5604	0	0	0	25381	46242	93535
M240	2-[(2S,3S,4S)-3-[(1S)-1-acetyloxyethyl]-5-methoxycarbonyl-2-[(2S,3R,4S,5S,6R)-3,4,5-trihydroxy-6-(hydroxymethyl)oxan-2-yl]oxy-3,4-dihydro-2H-pyran-4-yl]acetic acid	Terpene glycosides	6.383	543.233	[M+2H]2+	C19H28O13	OPKOYMHTMXJHRG-GUDQPSSMSA-N	O=C(O)CC1C(=COC(OC2OC(CO)C(O)C(O)C2O)C1C(OC(=O)C)C)C(=O)OC	99	223.38	543.23273:19721 544.23608:6328 545.23944:0		70036	79144	58441	74146	51202	56030	80452	81036	121311	131281	111686	108742	53527	52567	68526	78840	58807	58075	96121	100288	62680	88365	79957	81770	48684	55559	87515	93425	69954	64819	38476	38144	44778	43539	22387	26537	75376
M241	2-[(3R,8aS)-3,4'-dihydroxy-4,4,7,8a-tetramethyl-6'-oxospiro[2,3,4a,5,6,7-hexahydro-1H-naphthalene-8,2'-3,8-dihydrofuro[2,3-e]isoindole]-7'-yl]pentanedioic acid	Glutamic acid and derivatives	18.033	533.285	[M+H]+	C28H37NO8	QZGOQORSUIQVIR-UIXQMLBBSA-N	O=C(O)CCC(C(=O)O)N1C(=O)C2=CC(O)=C3C(OC4(C3)C(C)CCC5C(C)(C)C(O)CCC54C)=C2C1	99.9	71.74	533.28485:18538 534.2882:9983 535.29156:0		0	0	0	0	0	0	0	0	0	0	0	0	0	0	0	0	0	0	0	0	0	0	0	0	10878	12633	57319	57731	0	0	130104	127150	17047	18095	32593	31467	5568
M242	2-[(4,6-diamino-1,3,5-triazin-2-yl)thio]-Ethanesulfonic acid	1,3,5-triazine-2,4-diamines	6.989	252.035	[M+H-2H2O]+	C5H9N5O3S2	VOWJSEYJDXBICY-UHFFFAOYSA-N	OS(=O)(=O)CCSC1=NC(=N)NC(=N)N1	87.8	2.33	252.0347:10982 253.03805:0 254.04141:0		34481	26763	70319	74269	0	0	18580	26746	0	0	26670	31741	0	0	50669	36981	45642	42659	25281	29010	59596	68414	35304	33008	0	0	0	0	11394	11811	10842	10530	18951	16480	40580	35623	0
M243	2-[(4S,5S,5aS,9aS)-4-methoxy-6,6,9a-trimethyl-5-[(2E,4E,6E)-octa-2,4,6-trienoyl]oxy-1-oxo-4,5,5a,7,8,9-hexahydro-3H-benzo[e]isoindol-2-yl]pentanedioic acid	Glutamic acid and derivatives	8.227	547.303	[M+2H]2+	C29H39NO8	FXPWZCUQBSEHTH-QZRFOHQJSA-N	O=C(OC1C(OC)C2=C(C(=O)N(C2)C(C(=O)O)CCC(=O)O)C3(C)CCCC(C)(C)C13)C=CC=CC=CC	99.9	119.71	547.30261:9175 548.30596:0 549.30932:0		5268	11004	24936	26592	0	0	6658	5610	11993	18349	0	0	0	0	30583	27567	0	5367	32340	30104	50740	50356	12044	12231	11065	5687	12236	20396	0	0	0	0	0	0	0	0	11969
M244	2-[(5S,25R,26R,29S,30S,31S)-13,14,15,18,19,20,31,35,36-nonahydroxy-2,10,23,28,32-pentaoxo-5-(3,4,5-trihydroxybenzoyloxy)-3,6,9,24,27,33-hexaoxaheptacyclo[28.7.1.0?,??.0?,??.0??,??.0??,??.0??,??]octatriaconta-1(38),11(16),12,14,17,19,21,34,36-nonaen-29-yl]acetic acid	Hydrolyzable tannins	26.748	977.215	[M+H]+	C41H30O27	HGJXAVROWQLCTP-YSNZXMJVSA-N	O=C(O)CC1C(=O)OC2C3OC(OC(=O)C4=CC(O)=C(O)C(O)=C4)C(OC(=O)C5=CC(O)=C(O)C=6OC(=O)C(O)C1C65)C2OC(=O)C7=CC(O)=C(O)C(O)=C7C=8C(O)=C(O)C(O)=CC8C(=O)OC3	87.8	56.41	977.21503:4276 978.21838:0 979.22174:0		0	0	0	12117	0	0	0	0	0	0	0	10991	0	0	0	10928	10833	5716	0	0	15964	21301	5449	5215	158	0	21171	16174	5138	5087	220590	205819	22609	10231	5094	0	0
M245	2-[2-(4-methoxyphenyl)-2-oxoethyl]benzoic acid	Stilbenes	6.737	288.128	[M+H]+	C16H14O4	DPXWHZUTDZONDB-UHFFFAOYSA-N	O=C(O)C=1C=CC=CC1CC(=O)C2=CC=C(OC)C=C2	98.3	58.47	288.12766:6632 289.13101:7643 290.13437:5210		0	0	16887	22126	0	0	0	0	0	0	0	0	0	0	22081	5606	5187	0	0	0	44650	52456	32387	34268	12106	17944	5096	0	0	0	52242	52864	37638	9470	65640	86098	5563
M246	2-[2-[(Z)-pent-2-enyl]-3-[3,4,5-trihydroxy-6-(hydroxymethyl)oxan-2-yl]oxycyclopentyl]acetic acid	Fatty acyl glycosides of mono- and disaccharides	26.576	392.233	[M+2H]2+	C18H30O8	GJZJZRWFRZFTEE-ARJAWSKDSA-N	O=C(O)CC1CCC(OC2OC(CO)C(O)C(O)C2O)C1CC=CCC	97.7	250.9	392.23328:16080 393.23663:0 394.23999:0		95201	91443	94591	87288	102200	104648	94593	90673	89036	88538	84224	102668	97067	94312	98346	104946	107745	103153	94951	88005	97946	105553	97491	86834	97991	112778	108264	109481	89118	89468	117304	116012	114076	103776	117679	107502	117084
M247	2-[4-[(3R,3aR,6S,6aR)-3-(3,4-dimethoxyphenyl)-1,3,3a,4,6,6a-hexahydrofuro[3,4-c]furan-6-yl]-2-methoxyphenoxy]-6-(hydroxymethyl)oxane-3,4,5-triol	Lignan glycosides	19.139	552.037	[M+H]+	C27H34O11	KFFCKOBAHMGTMW-NXTKOJRFSA-N	OCC1OC(OC2=CC=C(C=C2OC)C3OCC4C(OCC34)C5=CC=C(OC)C(OC)=C5)C(O)C(O)C1O	92.1	102.2	552.03699:18132 553.04034:0 554.0437:5028		5615	13754	0	0	0	0	5664	0	10982	13730	6989	0	0	5168	0	0	6461	5247	19771	20374	5250	93297	25614	13544	16377	30259	24544	21583	31624	30409	20387	15201	12821	15728	30446	37911	39234
M248	2-[4-[(3S,3aR,6S,6aR)-6-[3-methoxy-4-[3,4,5-trihydroxy-6-(hydroxymethyl)oxan-2-yl]oxyphenyl]-1,3,3a,4,6,6a-hexahydrofuro[3,4-c]furan-3-yl]-2-methoxyphenoxy]-6-(hydroxymethyl)oxane-3,4,5-triol	Lignan glycosides	18.272	699.966	[M+2H]2+	C32H42O16	ZJSJQWDXAYNLNS-XJUVHSKASA-N	OCC1OC(OC2=CC=C(C=C2OC)C3OCC4C(OCC34)C5=CC=C(OC6OC(CO)C(O)C(O)C6O)C(OC)=C5)C(O)C(O)C1O	98.2	202.11	699.96558:33153 700.96893:20818 701.97229:0		43422	35711	48667	52743	32386	24839	50320	46275	36861	34660	50852	54631	50566	49282	53999	53560	57944	64368	47288	46363	61018	67271	55960	49089	54512	49643	58446	64248	48053	49057	193991	175820	56369	66227	42999	48342	45860
M250	2-acetoxy-6-pentadecylbenzoic acid	Acylsalicylic acids	25.968	413.269	[M+H]+	C24H38O4	ZKWZWUUWZMUNAN-UHFFFAOYSA-N	CCCCCCCCCCCCCCCC1=C(C(O)=O)C(OC(C)=O)=CC=C1	99.5	3.81	413.26877:36421 414.27212:10328 415.27548:0		344245	416298	433496	342983	496145	344768	342360	284394	359689	307744	304311	371327	379032	297964	441769	443258	321651	310036	356853	276491	406468	353704	346581	417961	574206	471777	480515	453494	292423	337282	601900	649428	609542	617518	473869	544116	624466
M251	2-amino-3-prop-2-enylsulfinylpropanoic acid	Alpha amino acids	0.874	215.995	[M+H-H2O]+	C6H11NO3S	XUHLIQGRKRUKPH-UHFFFAOYSA-N	O=C(O)C(N)CS(=O)CC=C	84.7	96.59	215.99471:8285 216.99806:0 218.00142:0		23397	18401	17464	17055	18586	18197	18613	25332	17036	19571	18030	21450	25349	16319	19947	23712	27743	25967	22942	16786	22085	24523	20774	19809	15877	17755	21361	28995	16186	18693	27511	20632	25511	19887	22159	39290	17704
M252	2-amino-4-hydroxypyrimidine-5-carboxylic acid	Pyrimidinecarboxylic acids	1.437	156.043	[M+H]+	C5H5N3O3	GBADBFAXAWZGHM-UHFFFAOYSA-N	O=C(O)C1=CN=C(N=C1O)N	99.2	36.75	156.04314:497464 157.04649:31113 158.04985:40810		839262	875888	473326	478479	4542574	4577961	591276	624860	752909	732640	495825	504265	395957	396832	575061	571605	1232143	1206308	593569	587855	853242	850413	1918268	1871202	1748335	1747062	1023658	1029221	628974	640160	2213012	2215609	1119311	1103309	689560	685592	1716165
M253	2-decyl-3-hydroxypentanedioic acid	Long-chain fatty acids	9.789	311.185	[M+H]+	C15H28O5	KOLGVIJQEZBWIQ-UHFFFAOYSA-N	O=C(O)CC(O)C(C(=O)O)CCCCCCCCCC	99.6	4.73	311.18503:93498 312.18838:20265 313.19174:0		50468	46122	158174	178893	82741	73894	226639	223935	123381	126354	128949	120701	111451	112193	230072	216115	272302	283968	139643	136709	106409	74980	305193	317274	205730	208936	143930	138949	139546	141872	316743	335101	324568	331615	303060	307287	452034
M254	2-Glucosyloxy-4-methoxycinnamic acid	Phenolic glycosides	1.767	379.103	[M+ACN+H]+	C16H20O9	FQWZGEBZILOCET-BJGSYIFTSA-N	O=C(O)C=CC1=CC=C(OC)C=C1OC2OC(CO)C(O)C(O)C2O	99.5	68.31	379.10254:19488 380.10589:0 381.10925:0		0	0	0	5254	24325	28415	5555	0	5332	5417	0	0	17635	12713	5760	0	17933	11256	0	5962	61554	65018	9024	0	30298	33139	7162	0	0	0	101517	107191	13614	12235	21548	30105	29773
M255	2-hydroxy-1,2,3-propanetricarboxylic acid	Tricarboxylic acids and derivatives	2.249	193.036	[M+H-2H2O]+	C6H8O7	KRKNYBCHXYNGOX-UHFFFAOYSA-N	O=C(O)CC(O)(C(=O)O)CC(=O)O	99	3.1	193.0365:12940 194.03985:6888 195.04321:0		74958	16554	12274	17026	828	172	0	0	82607	92675	0	0	0	0	0	0	0	0	0	0	130475	139672	83892	99371	0	0	109514	22609	0	0	0	0	0	0	0	0	105808
M256	2-Hydroxy-3,4-Dimethoxybenzoic Acid		1.547	221.034	[M+H-H2O]+	C9H10O5	CJFQIVAOBBTJCI-UHFFFAOYSA-N	O=C(O)C1=CC=C(OC)C(OC)=C1O	96.2	15.95	221.03413:38999 222.03748:10561 223.04084:0		94154	90767	162346	169930	71904	74799	103476	116839	127949	129862	280716	285247	163294	181512	175606	184461	70920	82296	253921	229660	151810	86056	111748	116386	39646	39605	296110	315021	201280	197609	42618	42832	21602	17132	67439	65343	112858
M257	2-hydroxy-4-methoxy-3,5-bis(3-methylbut-2-enyl)-6-(2-phenylethyl)benzoic acid	Stilbenes	2.411	409.024	[M+H]+	C26H32O4	KTBAIBUBSGVINZ-UHFFFAOYSA-N	O=C(O)C=1C(O)=C(C(OC)=C(C1CCC=2C=CC=CC2)CC=C(C)C)CC=C(C)C	94.4	377.54	409.02444:24120 410.02779:0 411.03115:0		214780	202404	174275	171430	147661	153812	420786	405532	236179	282064	289294	341085	374764	385055	159558	159050	455717	452137	378640	393357	360272	335911	253036	255600	140842	138966	237466	294712	0	0	273839	270827	113963	121711	140394	182275	281470
M258	2-Hydroxy-5 (6)Epoxy-Tetrahydrocaryophyllene	Sesquiterpenoids	7.043	277.094	[M+H]+	C15H26O2	KGYCKUADVHYVLM-UHFFFAOYSA-N	OC1(C)CCC2OC2(C)CCC3C1CC3(C)C	98	200	277.0936:19755 278.09695:0 279.10031:0		133404	152955	181558	218429	120663	126254	200654	218027	165475	203924	163595	203564	166754	193540	220192	169209	152657	245964	167773	212215	157208	170584	189412	228892	126223	132812	167636	179097	167715	166314	94894	101765	129752	139671	118421	124080	172879
M259	2-hydroxycinnamic acid	Hydroxycinnamic acids	1.564	165.055	[M+H]+	C9H8O3	PMOWTIHVNWZYFI-AATRIKPKSA-N	O=C(O)C=CC=1C=CC=CC1O	99.9	86.89	165.05548:23927 166.05883:6748 167.06219:0		77964	82222	168110	172093	35638	35513	57587	55805	74096	63260	47388	41111	47926	39157	97034	92062	32160	33336	60802	56657	11690	10149	93343	85079	12790	13151	102609	97748	52812	41224	11428	0	0	0	21292	17602	53470
M260	2-Methoxyestradiol	Estrogens and derivatives	16.123	303.195	[M+H]+	C19H26O3	CQOQDQWUFQDJMK-UHFFFAOYNA-N	COC1=C(O)C=C2CCC3C4CCC(O)C4(C)CCC3C2=C1	100	3.83	303.19501:36184 304.19836:9326 305.20172:0		98662	108637	50534	54029	10515	23697	131920	133586	159575	146355	131499	142001	101043	101854	124663	142699	101788	98877	142156	149771	137688	139026	124695	113365	26034	27418	65744	70286	164063	134716	187827	186356	11762	13271	19479	12373	101345
M261	2-methyl-4-(pyridin-2-yl)but-3-yn-2-ol	Pyridines and derivatives	1.768	162.091	[M+H-2H2O]+	C10H11NO	YBUWIVMOMHEALF-UHFFFAOYSA-N	OC(C#CC1=NC=CC=C1)(C)C	100	105.16	162.09058:10786 163.09393:14531 164.09729:60025		12406	16783	25386	19183	13024	12221	25213	37675	50801	43752	13213	11714	13408	11515	34423	27403	36736	38846	19143	19288	54566	62061	57343	46630	43005	33869	18739	20445	25855	28842	62084	55242	45558	50940	48945	58601	39302
M262	2-methyl-4-oxo-3-phenyl-4H-chromen-7-yl acetate	Isoflavones	6.373	295.104	[M+H]+	C18H14O4	DPIAJERHFDBLPT-UHFFFAOYSA-N	O=C(OC1=CC=C2C(OC(=C(C2=O)C=3C=CC=CC3)C)=C1)C	98.7	233.03	295.10403:55343 296.10738:10555 297.11074:0		366545	380659	524361	505734	313806	328420	412948	423338	506320	521628	404995	406643	335042	314862	389632	334878	289056	275374	359199	359658	467083	514274	670567	664920	290346	320946	459344	464617	311911	309154	168946	209285	277800	323048	176762	275268	483233
M263	2-pyridin-3-yl-thiazolidine-4-carboxylic acid	L-alpha-amino acids	1.561	233.036	[M+H]+	C9H10N2O2S	FSNGLHIMQHWTNF-JGVFFNPUSA-N	O=C(O)C1NC(SC1)C=2C=NC=CC2	98.6	38.03	233.03578:58486 234.03913:8155 235.04249:9244		304852	302918	318464	337290	108701	109898	193289	202896	230901	222659	332392	345661	221842	218424	320535	329983	161843	158288	335636	346462	149791	116980	454072	462936	274322	275795	456040	484977	369754	372343	138897	141865	120339	126094	270474	284970	266884
M264	2-ureidopentanedioic acid	Glutamic acid and derivatives	5.789	213.046	[M+H]+	C6H10N2O5	LCQLHJZYVOQKHU-UHFFFAOYSA-N	O=C(N)NC(C(=O)O)CCC(=O)O	98.6	108.62	213.04575:11632 214.0491:0 215.05246:0		58900	55290	24796	24837	19791	18031	13249	17189	63721	66138	40105	30269	19839	19554	45533	48566	38440	46739	63649	56472	47436	64445	54900	42042	22601	45485	37743	39679	56212	52382	33780	31221	5476	0	18449	19364	80445
M265	2,3-dihydroxypropyl palmitate	1-monoacylglycerols	18.644	353.271	[M+H]+	C19H38O4	QHZLMUACJMDIAE-SFHVURJKSA-N	O=C(OCC(O)CO)CCCCCCCCCCCCCCC	100	6259.54	353.27075:15887625 354.2741:5263036 355.27746:642738		93411488	93747824	95195408	95915784	108074984	107799960	92483880	93577984	94938512	95130168	4141561	4053224	95543440	96270152	98926296	99255088	105770832	105284160	88959008	90386416	93160432	93727968	97405592	98628952	100081000	101312440	115584840	115252912	92631704	92015064	107333264	108571784	111805256	113906560	107903744	109641584	107992120
M266	2,3-dihydroxypropyl stearate	1-monoacylglycerols	22.381	381.3	[M+H]+	C21H42O4	VBICKXHEKHSIBG-FQEVSTJZSA-N	O=C(OCC(O)CO)CCCCCCCCCCCCCCCCC	100	2.93	381.29984:12162 382.30319:0 383.30655:0		0	0	21697	40872	60345	62827	0	0	0	0	0	0	0	0	0	4761	11031	0	0	0	0	0	15905	5008	16564	41218	46808	43367	0	0	34348	61168	103493	121850	95546	38106	103022
M267	2,3,5,4'-Tetrahydroxyl-diphenylethylene-2-O-beta-D-glucoside	Stilbene glycosides	7.237	407.135	[M+H]+	C20H22O9	JAYVHSBYKLLDJC-DSNJPTTOSA-N	OC1=CC=C(C=C1)C=CC=2C=C(O)C=C(O)C2OC3OC(CO)C(O)C(O)C3O	98.3	157.28	407.13458:16103 408.13793:0 409.14129:0		56803	54302	121516	113340	0	0	53363	46804	48964	58352	28856	0	54954	47932	65176	55443	23109	21758	51930	43846	127721	41435	74701	57379	34584	73900	0	0	34640	36557	64396	71276	66088	13782	110869	130492	56160
M268	2,4-bis(3-methylbut-2-enyl)-5-(2-phenylethyl)benzene-1,3-diol	Stilbenes	6.512	373.216	[M+2H]2+	C24H30O2	PHPXAJCVSGIDFH-UHFFFAOYSA-N	OC=1C=C(C(=C(O)C1CC=C(C)C)CC=C(C)C)CCC=2C=CC=CC2	99.5	6.77	373.21637:102490 374.21972:16761 375.22308:0		34778	36121	52763	44648	265237	259152	106600	120596	69926	75216	121391	143302	73388	76595	102300	108059	415741	407879	72500	67449	152032	165034	117002	116069	106755	101281	85885	88204	54701	64237	767769	738145	315368	311749	116955	107084	140187
M269	2,4,18-trihydroxy-15-(3-hydroxy-3-methylbutyl)-7,9,13-trioxapentacyclo[10.8.0.0?,??.0?,?.0??,??]icosa-1(12),2,5,10,14,16,18-heptaen-20-one	4-prenylated xanthones	7.349	413.123	[M+H]+	C22H20O8	VXTQFTUOAJRUDO-UHFFFAOYSA-N	O=C1C=2C(O)=C3C(OC4OC=CC34O)=CC2OC5=C1C(O)=CC=C5CCC(O)(C)C	100	226.76	413.12296:32966 414.12631:8660 415.12967:0		184305	229197	381567	375510	131244	110685	159743	154393	118471	126646	119491	144588	74938	81208	274010	269960	208072	217603	117080	112345	363481	240532	258568	268262	201580	169294	99201	116167	132148	145738	141657	150419	142735	226092	204079	207115	84897
M270	2,6-ditert-butyl-4-methylphenol	Phenylpropanes	18.142	221.192	[M+H]+	C15H24O	NLZUEZXRPGMBCV-UHFFFAOYSA-N	OC=1C(=CC(=CC1C(C)(C)C)C)C(C)(C)C	99.8	4.11	221.19176:29517 222.19511:7665 223.19847:0		98108	100289	106236	107038	81963	89852	108970	111484	127308	119266	97977	100517	87402	90618	97775	97125	110157	117949	108127	102128	113674	119227	90060	89072	67521	56251	80202	87297	101613	100216	221167	195775	104488	108128	86044	82386	85240
M271	2'-O-methyl-Kurarinone	8-prenylated flavanones	3.965	453.213	[M+H-2H2O]+	C27H32O6	KTAQQSUPNZAWEY-OSPHWJPCSA-N	O=C1C=2C(OC)=CC(O)=C(C2OC(C3=CC=C(O)C=C3OC)C1)CC(C(=C)C)CC=C(C)C	96.6	746.59	453.21347:278801 454.21682:57594 455.22018:28217		0	0	36046	52560	224563	226542	205569	238467	198522	174300	508236	592613	229322	41805	71049	315998	3167792	3257706	59506	118903	205653	227876	673335	539564	381204	374414	183843	314564	6439	45895	6928771	6818468	3033546	3054535	483377	82248	626459
M272	2',4',6'-Trihydroxydihydrochalcone	2'-Hydroxy-dihydrochalcones	17.113	297.084	[M+H]+	C15H14O4	QWQGMMRHTWIOGH-UHFFFAOYSA-N	O=C(C=1C(O)=CC(O)=CC1O)CCC=2C=CC=CC2	99.9	26.1	297.08411:63885 298.08746:25289 299.09082:15768		94013	87663	106142	109491	89176	94206	118682	112752	102479	97177	70458	78259	94992	98810	92416	103246	108793	116840	91664	100018	110203	112112	90832	98929	115339	110402	107733	119113	91421	96132	325097	376607	119332	122877	115709	144658	101867
M273	2',5'-Dihydroxy-4-Methoxychalcone	2'-Hydroxychalcones	11.762	288.292	[M+H]+	C16H14O4	FUQGIYDZGLORRC-XBXARRHUSA-N	O=C(C=CC1=CC=C(OC)C=C1)C2=CC(O)=CC=C2O	87.8	157.29	288.2919:11472 289.29525:0 290.29861:0		63250	53346	45401	49526	52308	45934	49782	51913	49397	44367	44902	57941	46666	56321	56451	49065	54910	61903	51809	48856	53495	55923	59159	57868	53457	53240	61198	65342	49876	45254	84640	78809	48422	51764	49787	50533	63890
M274	20(R)-Ginsenoside Rh1	Triterpenoids	18.377	639.437	[M+2H]2+	C36H62O9	RAQNTCRNSXYLAH-PQYWRUIPSA-N	OCC1OC(OC2CC3(C)C(CC(O)C4C(CCC43C)C(O)(C)CCC=C(C)C)C5(C)CCC(O)C(C)(C)C25)C(O)C(O)C1O	99.2	22.89	639.43677:118595 640.44012:48311 641.44348:7360		212356	200698	251475	249837	165672	176713	246992	248022	202510	198011	262914	261156	238429	232077	258346	269970	299843	297156	223057	226255	257607	308277	263775	259195	263107	252218	283284	294490	264402	250033	824050	776697	305271	306850	226130	226785	232424
M275	20(S),24(R)-Ocotillol	Triterpene saponins	24.983	493.39	[M+H]+	C30H52O5	XIGBHUXQOPWGDK-IAFUCFMFSA-N	OC1CC2C3(C)CCC(O)C(C)(C)C3C(O)CC2(C)C4(C)CCC(C14)C5(OC(CC5)C(O)(C)C)C	100	111.89	493.39011:62152 494.39346:28508 495.39682:6583		74786	75286	98246	105232	98723	91283	85744	91003	74237	79766	83797	86026	86631	81311	88476	98812	100206	96455	80042	69887	102402	100849	109717	112148	108034	108053	129397	123576	81893	81269	349539	342480	143591	140174	130027	133601	116501
M277	3-(1,2,3,6-tetrahydropyridin-4-yl)-1H-indole	Indoles and derivatives	20.007	199.136	[M+H]2+	C13H14N2	CIRSPTXGPFAXRE-UHFFFAOYSA-N	C=1C=CC2=C(C1)NC=C2C3=CCNCC3	80.8	78.54	199.13632:36959 200.13967:0 201.14303:0		420057	493605	535382	526377	373084	538058	590303	469703	409939	393106	127989	152036	590753	610457	630255	645125	661067	679521	539507	438504	552724	552393	586882	462405	522537	633977	458980	490410	543494	523892	379089	379488	517876	591829	742165	517666	514481
M278	3-(2-((7H-purin-6-yl)amino)ethyl)-2-methyl-4-oxo-3,4,5,6-tetrahydro-2H-2,6-methanobenzo[g][1,3]oxazocine-5-carboxamide	6-alkylaminopurines	1.765	408.187	[M+H]+	C20H21N7O3	MMJORIFPGDWBAA-UHFFFAOYSA-N	O=C(N)C1C(=O)N(CCNC2=NC=NC=3N=CNC32)C4(OC=5C=CC=CC5C1C4)C	99.4	107.56	408.18723:14857 409.19058:18368 410.19394:12889		65937	70535	31997	32183	17756	19579	12395	12134	24067	29422	14141	20948	13515	18805	36390	38776	27612	23521	29172	30191	120967	124347	112044	97928	0	0	43875	41471	38783	38207	0	0	0	0	11175	12688	25050
M279	3-(2-fluorophenyl)-10-(7-methoxy-1-methyl-2-oxo-1,2-dihydroquinolin-3-yl)-9,10-dihydropyrano[2,3-f]chromene-4,8-dione	Pyranoisoflavonoids	2.394	520.119	[M+H-H2O]+	C29H20FNO6	WGAGIALDHUDRIR-UHFFFAOYSA-N	O=C1OC2=CC=C3C(=O)C(=COC3=C2C(C4=CC=5C=CC(OC)=CC5N(C4=O)C)C1)C=6C=CC=CC6F	93.8	137.36	520.1189:7894 521.12225:0 522.12561:0		5260	0	5285	5824	0	0	0	0	174	2597	0	0	0	0	0	0	0	0	0	0	2384	14016	51207	54943	0	0	0	11000	0	0	0	0	0	0	0	0	35905
M280	3-(2,3-dihydrobenzo[b][1,4]dioxin-6-yl)-8-((dimethylammonio)methyl)-4-oxo-4H-chromen-7-olate	Isoflavones	17.566	354.137	[M+H]+	C20H19NO5	IYPYOSNUSXBFTR-UHFFFAOYSA-N	O=C1C(=COC=2C1=CC=C([O-])C2C[NH+](C)C)C=3C=CC=4OCCOC4C3	97.7	185.14	354.13733:11094 355.14068:0 356.14404:5855		78970	92116	103653	92808	95467	96240	81511	87883	85935	78883	80965	77940	80712	92914	86705	78789	97945	98105	74600	92917	85107	87209	84395	88414	87852	90787	90998	100784	85895	75375	103226	94715	93018	86424	88462	84022	93599
M281	3-(2,4-dihydroxyphenyl)-5-hydroxy-8,8-dimethyl-6-(3-methylbut-2-enyl)pyrano[2,3-h]chromen-4-one	6-prenylated isoflavanones	4.384	421.171	[M+H]+	C25H24O6	ZSSVYEUXLNVQMH-UHFFFAOYSA-N	O=C1C(=COC=2C=3C=CC(OC3C(=C(O)C12)CC=C(C)C)(C)C)C=4C=CC(O)=CC4O	99.5	54.46	421.17145:35311 422.1748:8442 423.17816:11121		0	0	0	0	343662	303017	0	0	0	0	80901	10375	11703	11294	5048	6312	799931	798865	0	0	33977	26277	14849	10910	5949	5254	0	0	5560	5227	873894	878621	779632	598813	42407	22060	18355
M282	3-(3,3-dichloro-2-hydroxypropyl)-6,8-dimethoxyisochromen-1-one	Isocoumarins and derivatives	1.486	354.98	[M+H]+	C14H14Cl2O5	MOLWVPJZUNCMGV-UHFFFAOYSA-N	O=C1OC(=CC=2C=C(OC)C=C(OC)C12)CC(O)C(Cl)Cl	99.9	156.46	354.98022:15471 355.98357:6845 356.98693:7224		0	0	10504	5142	0	0	5260	11129	0	0	0	0	0	0	50199	52305	27134	28711	5488	0	41975	49760	48915	57393	0	0	0	0	0	0	66424	62837	22970	21968	99098	104208	58101
M283	3-(3,4-dimethoxyphenyl)-1-(2-hydroxy-4,6-dimethoxyphenyl)propan-1-one	2'-Hydroxy-dihydrochalcones	10.579	369.138	[M+H-H2O]+	C19H22O6	MQEOTHTYNCMSAN-UHFFFAOYSA-N	O=C(C=1C(O)=CC(OC)=CC1OC)CCC2=CC=C(OC)C(OC)=C2	99.6	72.95	369.1376:5904 370.14095:0 371.14431:0		11177	5273	6411	11483	0	0	10362	10802	5475	11125	10909	0	17042	18230	5124	0	18266	5852	5283	16490	10894	16864	5175	0	0	643	0	0	0	0	23294	25571	32495	26260	34646	11205	6348
M284	3-(3,4-dimethoxyphenyl)-7-hydroxy-4H-chromen-4-one	4'-O-methylisoflavones	3.162	321.07	[M+H]+	C17H14O5	VFZIJLPRJAQGFO-UHFFFAOYSA-N	O=C1C2=CC=C(O)C=C2OC=C1C=3C=CC(OC)=C(OC)C3	100	151.7	321.0705:34605 322.07385:6519 323.07721:9966		134558	206143	245639	257202	303073	300135	464221	471126	286859	274400	371145	358055	364705	366204	287577	297907	406519	416637	356368	356079	82318	81189	119881	115014	566154	566934	191297	171744	178142	169024	1819346	1828610	552981	561688	327273	323977	211929
M285	3-(4-chlorophenyl)-5-hydroxy-10-(6-hydroxy-[1,3]dioxolo[4,5-g]quinolin-7-yl)-9,10-dihydropyrano[2,3-f]chromene-4,8-dione	Pyranoisoflavonoids	19.139	552.037	[M+H]+	C28H16ClNO8	LLHJXODPYGGYCJ-UHFFFAOYSA-N	O=C1OC2=CC(O)=C3C(=O)C(=COC3=C2C(C=4C=C5C=C6OCOC6=CC5=NC4O)C1)C=7C=CC(Cl)=CC7	99.3	102.2	552.03699:18132 553.04034:0 554.0437:5028		5615	13754	0	0	0	0	5664	0	10982	13730	6989	0	0	5168	0	0	6461	5247	19771	20374	5250	93297	25614	13544	16377	30259	24544	21583	31624	30409	20387	15201	12821	15728	30446	37911	39234
M286	3-(4-chlorophenyl)-5-hydroxy-10-(pyridin-3-yl)-9,10-dihydropyrano[2,3-f]chromene-4,8-dione	Pyranoisoflavonoids	7.208	442.038	[M+2H]2+	C23H14ClNO5	VVWFFNXZRDYJPX-UHFFFAOYSA-N	O=C1OC2=CC(O)=C3C(=O)C(=COC3=C2C(C=4C=NC=CC4)C1)C=5C=CC(Cl)=CC5	99.7	189.18	442.03812:21894 443.04147:8318 444.04483:0		0	0	61852	56534	0	0	35031	36363	0	0	5412	6034	0	0	19691	21076	0	0	0	0	0	10827	70264	68390	0	0	0	0	12142	12279	0	0	0	0	11737	5408	27850
M287	3-(4-hydroxy-5-oxo-3-phenyl-2H-furan-2-yl)propanoic acid	Butenolides	9.735	287.034	[M+H]+	C13H12O5	PPZVSYXNLXFYAD-UHFFFAOYSA-N	O=C(O)CCC1OC(=O)C(O)=C1C=2C=CC=CC2	99.5	173.81	287.034:27088 288.03735:6217 289.04071:0		121894	129499	263591	248729	128396	132958	110483	101433	69322	70485	79429	83161	73283	62721	137485	133630	72669	62402	123995	135588	214052	229335	241860	223992	115471	128135	128048	130164	197288	193160	73140	81625	52886	45923	77720	83906	199541
M288	3-(4-hydroxyphenyl)-7-methoxy-5-[(3R,4S,5S,6R)-3,4,5-trihydroxy-6-(hydroxymethyl)oxan-2-yl]oxychromen-4-one	Isoflavonoid O-glycosides	2.322	446.979	[M+H]+	C22H22O10	AJAGLPDYKVWJQE-SQGFOMTPSA-N	O=C1C(=COC2=CC(OC)=CC(OC3OC(CO)C(O)C(O)C3O)=C12)C=4C=CC(O)=CC4	88	131.09	446.97876:9727 447.98211:0 448.98547:5869		90000	98070	58580	57305	5615	22272	0	0	128851	128120	0	0	0	0	43053	48796	0	0	0	0	142379	63108	48888	52772	17222	22324	129620	131182	0	0	0	0	157	0	0	0	64378
M289	3-(benzo[d][1,3]dioxol-5-yl)-6-ethyl-2-methyl-4-oxo-4H-chromen-7-yl acetate	Isoflavones	16.199	367.112	[M+H]+	C21H18O6	WAZQKBSNIFTXNV-UHFFFAOYSA-N	O=C(OC1=CC=2OC(=C(C(=O)C2C=C1CC)C=3C=CC=4OCOC4C3)C)C	99.5	78.68	367.11243:8446 368.11578:0 369.11914:5093		0	0	0	0	0	5040	0	0	0	0	0	5401	10184	0	0	0	0	5290	0	0	6046	10355	0	10760	6803	0	5523	5767	0	0	45748	43052	17109	5903	0	5105	0
M290	3-(benzo[d][1,3]dioxol-5-yl)-8-((dimethylamino)methyl)-7-hydroxy-2-methyl-6-propyl-4H-chromen-4-one hydrochloride	Isoflavones	3.167	432.159	[M+H]+	C23H26ClNO5	KUXVSNWZIYUEDJ-UHFFFAOYSA-N	Cl.O=C1C=2C=C(C(O)=C(C2OC(=C1C=3C=CC=4OCOC4C3)C)CN(C)C)CCC	93.8	570.13	432.15894:139778 433.16229:31885 434.16565:93388		357237	375059	464109	461352	526778	533762	831049	818325	492161	483095	631904	630821	651164	650035	527815	520559	698497	707476	638269	662259	160211	154094	213379	205739	940050	979249	327986	333441	699250	262823	3020491	3091188	950101	936291	569825	537304	352764
M291	3-[(2S,3R,4S,5S,6R)-4,5-dihydroxy-6-(hydroxymethyl)-3-[(2S,3R,4S,5R,6R)-3,4,5-trihydroxy-6-(hydroxymethyl)oxan-2-yl]oxyoxan-2-yl]oxy-5-hydroxy-2-(4-hydroxyphenyl)-7-methoxychromen-4-one	Flavonoid-3-O-glycosides	18.534	663.342	[M+H]+	C28H32O16	PNBMEXOTFKNHLQ-PVZBESAUSA-N	O=C1C(OC2OC(CO)C(O)C(O)C2OC3OC(CO)C(O)C(O)C3O)=C(OC4=CC(OC)=CC(O)=C14)C=5C=CC(O)=CC5	99.5	478.31	663.34216:264537 664.34551:118629 665.34887:37015		57921	60708	1643573	1641174	70747	79134	83353	74827	433311	450155	98813	107461	52692	51168	84237	90171	88221	81447	154449	164661	65902	71478	50490	53817	70391	73311	89864	89797	127983	130989	390385	384811	75796	73484	191999	180533	71158
M292	3-[(Z)-5-[6-hydroxy-5,5,8a-trimethyl-2-methylidene-3-[3,4,5-trihydroxy-6-(hydroxymethyl)oxan-2-yl]oxy-3,4,4a,6,7,8-hexahydro-1H-naphthalen-1-yl]-3-methylpent-2-enoxy]-3-oxopropanoic acid	Diterpene glycosides	6.566	609.273	[M+H]+	C29H46O11	APZDDWSEXQOLKA-DHDCSXOGSA-N	O=C(O)CC(=O)OCC=C(C)CCC1C(=C)C(OC2OC(CO)C(O)C(O)C2O)CC3C(C)(C)C(O)CCC13C	97.6	101.34	609.27264:8103 610.27599:0 611.27935:0		26895	27911	26183	21218	0	0	21521	32203	18940	6667	11287	11374	0	0	26663	27337	17827	17768	0	16287	40225	44204	38800	47559	0	0	19153	13020	22222	30183	0	0	0	0	5210	5937	18634
M293	3-[(Z)-heptadec-10-enyl]benzene-1,2-diol	Catechols	20.114	347.294	[M+H]+	C23H38O2	FNLMCNKPGGHKQL-FPLPWBNLSA-N	OC1=CC=CC(=C1O)CCCCCCCCCC=CCCCCCC	100	2.82	347.29404:52978 348.29739:12619 349.30075:40577		376608	398842	159822	154104	28630	36852	445165	443841	508258	498514	714202	713967	463723	456567	364713	407258	487902	497862	418996	424604	710911	722848	350406	352003	90236	156569	31640	40408	559038	511820	0	0	0	0	0	0	0
M294	3-[[6-[[1,4a-dimethyl-6-methylidene-5-[2-(5-oxo-2H-furan-4-yl)ethyl]-3,4,5,7,8,8a-hexahydro-2H-naphthalen-1-yl]methoxy]-3,4,5-trihydroxyoxan-2-yl]methoxy]-3-oxopropanoic acid	Diterpene glycosides	9.741	589.254	[M+H]+	C29H42O11	TZPGGHIYBMWPBI-UHFFFAOYSA-N	O=C(O)CC(=O)OCC1OC(OCC2(C)CCCC3(C)C(C(=C)CCC23)CCC4=CCOC4=O)C(O)C(O)C1O	95.5	83.36	589.25433:8771 590.25768:0 591.26104:0		0	0	11250	11973	0	0	13705	19559	10911	10471	20864	17915	0	0	11318	11311	5976	0	0	0	5234	17025	58020	54824	16388	5713	0	0	11215	0	32794	30845	6000	0	0	5237	32812
M295	3-[3-[3,4-dihydroxy-5-(6-oxo-3H-purin-9-yl)oxolan-2-yl]propanoyl]benzoic acid	5'-deoxyribonucleosides	11.665	415.125	[M+H]+	C19H18N4O7	VEDWXCWBMDQNCV-UHFFFAOYSA-N	O=C(O)C1=CC=CC(=C1)C(=O)CCC2OC(N3C=NC=4C(O)=NC=NC43)C(O)C2O	100	129.98	415.12543:9765 416.12878:0 417.13214:0		0	0	0	0	0	0	0	0	0	0	0	0	0	0	0	0	0	0	0	0	0	0	0	0	0	0	0	0	0	0	42689	42008	29036	42496	0	0	0
M296	3-[4,5-dihydroxy-6-(hydroxymethyl)-3-[3,4,5-trihydroxy-6-(hydroxymethyl)oxan-2-yl]oxyoxan-2-yl]oxy-5,7-dihydroxy-2-(4-hydroxyphenyl)chromen-4-one	Flavonoid-3-O-glycosides	21.906	649.13	[M+H]+	C27H30O16	LKZDFKLGDGSGEO-UHFFFAOYSA-N	O=C1C(OC2OC(CO)C(O)C(O)C2OC3OC(CO)C(O)C(O)C3O)=C(OC=4C=C(O)C=C(O)C14)C=5C=CC(O)=CC5	86.6	1152.15	649.12994:115677 650.13329:95716 651.13665:80162		201879	201244	343640	342989	309534	317167	190421	193711	179866	178624	151045	149816	134568	144601	203300	212604	254165	253592	119195	121930	164081	164161	330979	332947	364945	372229	486133	522915	114223	120126	643217	682849	478865	488813	447704	475207	471443
M297	3-acetylthiazolidine-4-carboxylic acid	Alpha amino acids and derivatives	1.854	198.026	[M+ACN+H]+	C6H9NO3S	WXTBYSIPOKXCPM-UHFFFAOYSA-N	O=C(O)C1N(C(=O)C)CSC1	96.8	4.94	198.02635:15743 199.0297:5435 200.03306:0		99467	109445	90767	76696	0	0	0	23057	88655	81015	1530	7677	55207	46178	70285	38066	0	0	88591	91213	159191	130632	162570	175129	0	0	142825	162555	94550	83772	0	0	0	0	5359	0	59630
M298	3-Deacetylkhivorin	Limonoids	10.342	567.266	[M+H]+	C30H40O9	PDKGFQJSCXMICA-GBOCIRNBSA-N	O=C(OC1CC(O)C(C)(C)C2CC(OC(=O)C)C3(C)C(CCC4(C)C(OC(=O)C5OC543)C6=COC=C6)C12C)C	92.6	198.71	567.26624:19385 568.26959:7881 569.27295:14346		0	0	0	0	0	0	0	0	0	0	0	0	0	0	0	0	178864	186276	0	0	0	0	0	0	0	0	0	0	0	0	18015	26099	26397	27303	0	0	0
M299	3-Epilupeol	Triterpenoids	12.851	465.346	[M+H]+	C30H50O	MQYXUWHLBZFQQO-ISZJTHHZSA-N	OC1CCC2(C)C(CCC3(C)C2CCC4C5C(C(=C)C)CCC5(C)CCC43C)C1(C)C	99.1	133.77	465.34592:165776 466.34927:47883 467.35263:9127		558048	560187	610839	626577	544978	558000	568610	583328	534657	520148	552872	571796	591176	595270	606224	606405	660571	653848	585386	544303	646986	677732	616551	625973	633648	644416	644507	653255	580662	596614	1711015	1706546	712830	723460	618801	599847	523709
M300	3-hydroxy-1-(4-hydroxyphenyl)propan-1-one	Alkyl-phenylketones	10.575	167.092	[M+2H]2+	C9H10O3	LTEPZFZSPZASKJ-UHFFFAOYSA-N	O=C(C1=CC=C(O)C=C1)CCO	97.4	20.4	167.09186:31815 168.09521:0 169.09857:0		119362	132938	103444	106989	72147	69463	126902	100933	119678	128989	136742	159460	159316	155031	269270	262952	163321	156481	141478	148875	163355	167989	139982	131677	141100	50547	250329	317899	89723	91505	131766	125323	115760	98141	102540	115387	166826
M301	3-hydroxybutanoyl CoA	(R)-3-hydroxyacyl CoAs	24.527	854.148	[M+H]+	C25H42N7O18P3S	QHHKKMYHDBRONY-UHFFFAOYNA-N	CC(O)CC(=O)SCCN=C(O)CCN=C(O)C(O)C(C)(C)COP(O)(=O)OP(O)(=O)OCC1OC(C(O)C1OP(O)(O)=O)N1C=NC2=C(N)N=CN=C12	89.7	115.8	854.14758:7418 855.15093:0 856.15429:0		0	0	28542	60210	0	0	5357	0	0	0	16553	5853	22652	22998	59219	66912	61321	65461	0	0	60279	57548	0	0	12287	11134	0	0	22069	34536	0	0	0	0	0	0	0
M302	3-Indolepropionic acid	Indoles and derivatives	16.201	190.1	[M+H]2+	C11H11NO2	GOLXRNDWAUTYKT-UHFFFAOYSA-N	OC(=O)CCC1=CNC2=CC=CC=C12	85.6	8.91	190.10022:28579 191.10357:0 192.10693:0		81689	66619	77792	79893	75839	85481	86009	85403	56265	63936	79402	78771	87638	73486	84319	70428	87511	86737	86473	72354	78686	85173	68717	68541	68566	86364	94260	82083	72607	68564	181561	184553	100366	89333	66939	70300	71260
M303	3-METHYLADENINE	6-aminopurines	2.109	150.078	[M+H]+	C6H7N5	FSASIHFSFGAIJM-UHFFFAOYSA-N	CN1C=NC(N)=C2N=CN=C12	100	12.88	150.07814:21977 151.08149:0 152.08485:0		181552	213849	108843	111965	56354	49563	96869	124444	89451	99730	52256	56647	69909	52565	118006	103507	109152	124856	58657	53144	228530	244399	56076	45387	0	0	18937	12483	67006	48755	54228	31978	0	0	6902	5991	152531
M304	3-O-beta-D-Glucopyranosylplatycodigenin	Triterpene saponins	14.149	705.389	[M+H]+	C36H58O12	HPVWWHYNAAZHQR-KNSUCORESA-N	O=C(O)C12CCC(C)(C)CC2C3=CCC4C5(C)CC(O)C(OC6OC(CO)C(O)C(O)C6O)C(CO)(CO)C5CCC4(C)C3(C)CC1O	94.2	278.86	705.38867:43619 706.39202:22192 707.39538:6560		0	0	0	0	0	0	0	0	5157	0	60458	61908	31543	37300	61157	63197	132758	133126	0	0	0	0	12748	11789	0	0	0	0	0	0	88236	83378	63852	61448	31827	30626	12458
M305	3-O-methylfunicone	Aryl-phenylketones	1.504	427.079	[M+H]+	C20H20O8	WGLRJONCGNNMKL-VOTSOKGWSA-N	O=C(OC)C=1C=C(OC)C=C(OC)C1C(=O)C2=COC(C=CC)=C(OC)C2=O	100	136.76	427.07919:9825 428.08254:0 429.0859:0		0	0	0	0	5622	0	0	0	6112	0	31990	37903	58139	58226	0	0	0	0	11585	17302	0	0	0	0	0	0	41899	45813	0	0	0	0	0	0	0	0	0
M306	3-O-methylquercetin	3-O-methylated flavonoids	3.178	317.074	[M+H]+	C16H12O7	WEPBGSIAWZTEJR-UHFFFAOYSA-N	COC1=C(OC2=CC(O)=CC(O)=C2C1=O)C1=CC(O)=C(O)C=C1	94.8	29.57	317.07376:19151 318.07711:7997 319.08047:58989		136438	136266	132746	134532	160812	154045	202315	194556	163634	147132	176918	179296	185166	186393	152414	151371	163453	160908	185554	178495	38611	48301	73194	55071	190473	180051	91505	114985	216850	210676	441846	434915	163809	164713	143696	136036	102590
M307	3-oxo-3-[[(2R,3S,4S,5R,6S)-3,4,5-trihydroxy-6-(4-hydroxy-5-methyl-2-propan-2-ylphenoxy)oxan-2-yl]methoxy]propanoic acid	Terpene glycosides	7.314	437.14	[M+H]+	C19H26O10	VJVGTGQETNCOEX-LQDZTQBFSA-N	O=C(O)CC(=O)OCC1OC(OC2=CC(=C(O)C=C2C(C)C)C)C(O)C(O)C1O	99.7	66.68	437.14001:4612 438.14336:0 439.14672:31244		21833	20692	31453	31099	5375	12408	5493	5878	32236	27056	19179	21647	0	0	12854	20592	25426	25678	20928	19712	5434	17015	5867	5449	10790	5117	0	0	17060	12234	11335	0	5376	0	5914	0	7441
M308	3-phenyllactic acid	Phenylpropanoic acids	9.696	184.095	[M+H]+	C9H10O3	VOXXWSYKYCBWHO-UHFFFAOYSA-N	O=C(O)C(O)CC=1C=CC=CC1	99.7	110.18	184.09476:11071 185.09811:0 186.10147:0		0	0	30286	31974	5301	13494	5510	0	0	0	7777	36513	24487	27105	37211	51029	49376	58037	27592	34974	90380	86221	24823	15964	5445	13282	5740	31430	0	0	38935	28424	28298	24792	5265	17617	90554
M309	3,3'-Di-O-methylellagic acid	Hydrolyzable tannins	1.527	353.013	[M+H]+	C16H10O8	KLAGYIBJNXLDTL-UHFFFAOYSA-N	O=C1OC2=C(OC)C(O)=CC=3C(=O)OC=4C(OC)=C(O)C=C1C4C23	95.7	86.68	353.01257:8556 354.01592:0 355.01928:0		0	0	0	0	0	0	0	0	0	0	0	0	0	0	0	18024	0	0	0	0	0	0	0	0	0	0	0	0	0	0	42707	49595	7118	12688	40695	37250	0
M310	3,3',4,4'-tetramethoxy-7,7'-epoxylignan	7,7'-epoxylignans	3.191	395.17	[M+H]+	C22H28O5	JLJAVUZBHSLLJL-WJWAULOUSA-N	O(C1=CC=C(C=C1OC)C2OC(C3=CC=C(OC)C(OC)=C3)C(C)C2C)C	91.6	13.2	395.16953:34710 396.17288:15364 397.17624:16126		57544	56551	149286	143313	30203	30974	73041	68823	31378	43017	88713	80149	0	5226	132664	129222	68117	66815	89781	100620	277216	338379	348666	342977	180934	164251	75098	81186	47060	54079	215641	208268	5267	16832	88297	84619	107085
M311	3,3',4',7-tetrahydroxyflavylium chloride	7-hydroxyflavonoids	7.317	294.051	[M+H]+	C15H11O5+	ZBGITCYVOHVJEB-UHFFFAOYSA-O	OC=1C=CC=2C=C(O)C(=[O+]C2C1)C=3C=CC(O)=C(O)C3	99.9	19.64	294.05112:17615 295.05447:5940 296.05783:13478		153875	168771	182674	176970	141013	132876	120446	111941	189993	187422	163698	160664	89222	96199	176629	160889	198639	154030	165070	155084	87425	111086	115591	112131	132733	115258	103302	94831	148667	127998	95242	85864	79733	76160	128874	117280	141252
M312	3,4-Dimethoxycinnamic Acid	Coumaric acids and derivatives	1.756	231.036	[M+H]+	C11H12O4	HJBWJAPEBGSQPR-GQCTYLIASA-N	O=C(O)C=CC1=CC=C(OC)C(OC)=C1	100	312.42	231.03609:115359 232.03944:24065 233.0428:32914		468734	466302	356827	362393	450417	462845	326001	349770	521555	526308	446117	462868	293679	418148	421302	388921	509954	472749	611890	631513	185140	180883	240677	240470	545029	568838	656122	390406	571866	567597	363349	379130	336146	388274	1080038	1509682	878453
M313	3,4-DIMETHOXYDALBERGIONE	Ubiquinones	1.567	323.068	[M+H]+	C17H16O4	LJEJBLOFFDLRIH-GFCCVEGCSA-N	O=C1C=C(C(=O)C(OC)=C1OC)C(C=C)C=2C=CC=CC2	100	175.63	323.06766:19199 324.07101:0 325.07437:0		43615	40811	69888	64469	0	0	34284	43482	39663	28192	72052	80357	44406	45792	87171	101675	28157	28237	114650	109871	43864	33737	122998	113931	61767	70088	146512	161012	99636	100143	17885	30044	18412	23542	77857	82791	58108
M314	3,4-dimethyl-2,5-bis(3,4,5-trimethoxyphenyl)oxolane	7,7'-epoxylignans	1.765	433.229	[M+ACN+H]+	C24H32O7	ZPINJJOPURFFNV-UHFFFAOYSA-N	O(C=1C=C(C=C(OC)C1OC)C2OC(C3=CC(OC)=C(OC)C(OC)=C3)C(C)C2C)C	96.3	8.21	433.22897:44799 434.23232:19711 435.23568:26979		202852	200820	108753	112740	64119	60969	59370	57924	96869	100904	69293	80483	59333	60263	95241	106318	70000	68902	95604	90615	276412	323947	247518	204244	24312	22731	128120	144421	107889	117161	18563	19846	19574	19439	56223	66144	112442
M315	3,4,5-trihydroxy-6-(hydroxymethyl)oxan-2-yl (2E,6R)-6-[(1R,3R,6S,8R,12S,15R,16R)-13,17-dihydroxy-7,7,12,16-tetramethyl-6-{[(2R)-3,4,5-trihydroxy-6-{[(3,4,5-trihydroxyoxan-2-yl)oxy]methyl}oxan-2-yl]oxy}pentacyclo[9.7.0.0?,?.0?,?.0??,??]octadecan-15-yl]-2-methylhept-2-enoate	Cucurbitacin glycosides	12.857	983.492	[M+H]+	C47H76O19	NZBYUSXAWFZDAY-SDCBSSCYSA-N	O=C(OC1OC(CO)C(O)C(O)C1O)C(=CCCC(C)C2CC(O)C3(C)C4CCC5C(C)(C)C(OC6OC(COC7OCC(O)C(O)C7O)C(O)C(O)C6O)CCC85CC48CC(O)C23C)C	91	71.11	983.49176:6628 984.49511:0 985.49847:0		0	0	0	0	0	0	0	0	0	0	0	0	0	0	0	10766	0	0	0	0	0	0	0	0	0	0	0	0	0	0	11588	5894	5940	0	0	0	6681
M316	3,4,5-trihydroxy-6-(hydroxymethyl)oxan-2-yl 4,6-dihydroxy-7,12,16-trimethyl-15-(4,5,6-trihydroxy-6-methylheptan-2-yl)pentacyclo[9.7.0.0?,?.0?,?.0??,??]octadecane-7-carboxylate	Triterpene saponins	18.271	702.442	[M+H]+	C36H60O12	RCCBGOMNZWYBTJ-UHFFFAOYSA-N	O=C(OC1OC(CO)C(O)C(O)C1O)C2(C)C(O)CC(O)C34CC54CCC6(C)C(CCC6(C)C5CCC23)C(C)CC(O)C(O)C(O)(C)C	100	189.51	702.4422:33873 703.44555:20912 704.44891:7112		44041	35251	55226	58526	31870	35705	56283	59883	39744	41262	64790	64052	54020	51034	58633	58368	67369	67014	43062	48935	66231	68616	56979	55548	58445	53891	64320	67131	53258	55718	204952	193634	67084	70711	47952	48594	44254
M317	3,4,5-Trimethoxy_ cinnamic acid	Coumaric acids and derivatives	6.213	239.091	[M+H]+	C12H14O5	YTFVRYKNXDADBI-UHFFFAOYSA-N	COC1=CC(C=CC(O)=O)=CC(OC)=C1OC	100	8.35	239.09103:146541 240.09438:20306 241.09774:7716		56371	54695	684	167	112300	119016	46623	47146	113053	92970	246871	239606	0	0	183568	204507	42885	50129	195704	215047	75329	72006	39074	58840	42266	40964	207031	185077	631	0	2301477	2104793	271133	290976	329612	275217	179728
M318	3,4,5-trimethoxycinnamic acid	Coumaric acids and derivatives	8.681	256.115	[M+H]+	C12H14O5	YTFVRYKNXDADBI-SNAWJCMRSA-N	O=C(O)C=CC1=CC(OC)=C(OC)C(OC)=C1	99.4	67.77	256.1152:3897 257.11855:0 258.12191:0		0	5246	18024	17026	5664	5358	0	12710	5882	0	0	0	5669	0	18145	14020	18865	17983	5788	5580	0	0	0	0	0	0	0	0	0	0	0	5316	0	0	0	5359	0
M319	3,4',5,6,7-Pentamethoxyflavone	7-O-methylated flavonoids	17.011	373.345	[M+2H]2+	C20H20O7	OWNRDLYPIYHOQK-UHFFFAOYSA-N	O=C1C(OC)=C(OC=2C=C(OC)C(OC)=C(OC)C21)C=3C=CC(OC)=CC3	100	73.37	373.34512:9312 374.34847:0 375.35183:0		5529	11278	21333	19387	11381	11837	11841	5880	7148	12359	0	5615	5580	0	5663	5541	0	5536	6961	6083	5164	0	0	0	0	0	5378	0	5350	5184	45941	36482	11702	6883	0	0	0
M320	3,5-dihydroxy-2-(4-hydroxyphenyl)-6-(3-methylbut-2-enyl)-7-[3,4,5-trihydroxy-6-(hydroxymethyl)oxan-2-yl]oxy-2,3-dihydrochromen-4-one	Flavonoid-7-O-glycosides	4.962	541.266	[M+H]+	C26H30O11	DZBBOCDYINLWCH-UHFFFAOYSA-N	O=C1C=2C(O)=C(C(OC3OC(CO)C(O)C(O)C3O)=CC2OC(C4=CC=C(O)C=C4)C1O)CC=C(C)C	80.7	1273.47	541.26642:211452 542.26977:55902 543.27313:23798		0	0	27502	19972	170585	174951	211028	226457	114818	38746	356199	367834	45352	47902	194847	188465	859879	1400838	95338	22624	329612	385213	94471	321622	234396	239328	50090	56992	10327	14821	2669203	2744262	1252956	1308000	215057	220647	358390
M321	3,5-dihydroxy-4-[3,4,5-trihydroxy-6-[[4-(2-hydroxypropan-2-yl)cyclohexene-1-carbonyl]oxymethyl]oxan-2-yl]oxybenzoic acid	Saccharolipids	19.156	537.026	[M+2H]2+	C23H30O12	PEERGVFNQUXNQA-UHFFFAOYSA-N	O=C(O)C1=CC(O)=C(OC2OC(COC(=O)C3=CCC(CC3)C(O)(C)C)C(O)C(O)C2O)C(O)=C1	80	540.39	537.02606:46379 538.02941:9071 539.03277:26616		126838	116900	121898	112452	95338	101622	114497	107376	106176	114203	120098	106245	91044	103849	99388	116281	130322	108957	140372	132181	121352	274160	198649	146932	172156	181220	185063	183625	167885	161043	190259	185566	155529	158895	171030	183284	206663
M322	3,5-dihydroxydecanoic acid	Medium-chain hydroxy acids and derivatives	9.406	227.127	[M+H]+	C10H20O4	WQZRAWSNEARGPQ-UHFFFAOYSA-N	O=C(O)CC(O)CC(O)CCCCC	99.8	14.07	227.12685:77899 228.1302:10696 229.13356:7295		282116	280966	285541	285961	300447	285131	295623	297576	260071	258788	269059	286306	256168	249709	268911	261311	309838	301874	271060	266940	241047	281911	279815	283036	291490	278461	320703	302425	269404	273115	673973	676239	351257	348540	295169	299863	316991
M323	3,5,6,7,8,3',4'-Heptamethoxyflavone	8-O-methylated flavonoids	1.502	455.123	[M+H]+	C22H24O9	SSXJHQZOHUYEGD-UHFFFAOYSA-N	O=C1C(OC)=C(OC2=C(OC)C(OC)=C(OC)C(OC)=C12)C=3C=CC(OC)=C(OC)C3	95.8	176.45	455.12271:16821 456.12606:5160 457.12942:0		16529	23824	68298	65778	51145	45874	68567	70272	49453	41028	82158	73942	43293	30751	81358	144356	117102	116451	87350	90550	83245	91788	95152	106806	17777	20057	74515	76067	46179	39796	65724	64582	38580	46738	43433	50731	170907
M324	3,7-dimethyl-6-octenyl acetate	Fatty alcohols	12.195	199.17	[M+H]+	C12H22O2	JOZKFWLRHCDGJA-LLVKDONJSA-N	O=C(OCCC(C)CCC=C(C)C)C	100	3.48	199.17046:24675 200.17381:0 201.17717:0		5261	0	0	0	28990	28104	218621	282864	162955	174158	261550	250683	23133	11807	234149	169773	433487	687694	203922	285675	340332	270725	378745	367505	0	0	52098	51832	260403	326131	0	0	0	0	0	0	0
M325	3',4',5,7-tetrahydroxyflavone	Flavones	1.205	287.004	[M+H]+	C15H10O6	IQPNAANSBPBGFQ-UHFFFAOYSA-N	O=C1C=C(OC=2C=C(O)C=C(O)C12)C=3C=CC(O)=C(O)C3	99.4	138.18	287.00424:12899 288.00759:0 289.01095:5091		33217	33853	57921	56227	36533	43221	12002	5303	28636	26944	59708	54162	28988	31947	31541	22885	24540	12778	44624	43738	37039	34852	58886	53237	24843	22279	78524	77066	31139	39607	0	0	0	0	16856	16451	27384
M326	3',4',7-Trihydroxyflavanone	Flavanones	16.446	273.151	[M+H]+	C15H12O5	MJBPUQUGJNAPAZ-UHFFFAOYSA-N	O=C1C2=CC=C(O)C=C2OC(C3=CC=C(O)C(O)=C3)C1	99.2	7.3	273.1514:15404 274.15475:0 275.15811:0		0	0	0	0	0	0	0	0	0	0	0	0	0	0	0	0	0	0	113958	126194	0	0	150269	150893	0	0	58408	40665	0	0	0	0	5200	0	0	0	0
M327	4-(3-hydroxybutyl)-3,5,5-trimethylcyclohex-3-en-1-ol	Sesquiterpenoids	14.597	213.186	[M+H]+	C13H24O2	HFQNROGZQRGTGP-UHFFFAOYNA-N	CC(O)CCC1=C(C)CC(O)CC1(C)C	99.9	3.68	213.18622:18265 214.18957:0 215.19293:0		148824	138220	10384	18904	133038	94455	358642	343664	312725	333052	235816	313527	125383	105392	187371	112587	247760	419312	576937	339298	597755	396846	562998	438007	0	0	0	5103	274659	323579	0	0	0	0	0	0	0
M328	4-[(2R,3R,4S,5S,6R)-3,4,5-trihydroxy-6-(hydroxymethyl)oxan-2-yl]oxypentan-2-yl (E)-3-(4-hydroxyphenyl)prop-2-enoate	Fatty acyl glycosides of mono- and disaccharides	9.748	413.181	[M+H]+	C20H28O9	RMFDCHYDPYVNFA-AKVWERCLSA-N	O=C(OC(C)CC(OC1OC(CO)C(O)C(O)C1O)C)C=CC2=CC=C(O)C=C2	99.9	85.19	413.1814:9705 414.18475:0 415.18811:0		0	0	0	0	0	0	0	0	0	0	0	0	0	0	0	5263	0	0	0	0	29131	9490	24853	17719	11432	17486	60548	47374	0	0	31255	18977	76745	31336	82759	7023	15866
M329	4-[(E)-3-[(2R,3R,4S,5S,6R)-3-[(2S,3R,4R)-3,4-dihydroxy-4-(hydroxymethyl)oxolan-2-yl]oxy-4,5-dihydroxy-6-(hydroxymethyl)oxan-2-yl]oxybut-1-enyl]-3,5,5-trimethylcyclohex-2-en-1-one	Fatty acyl glycosides of mono- and disaccharides	3.767	520.28	[M+H]+	C24H38O11	IDPRQTHSAHGSDW-BTOUMFIXSA-N	O=C1C=C(C)C(C=CC(OC2OC(CO)C(O)C(O)C2OC3OCC(O)(CO)C3O)C)C(C)(C)C1	98.5	164.69	520.27954:14318 521.28289:6934 522.28625:0		35810	43139	70283	64418	0	0	0	0	0	0	11659	24780	0	0	42007	34147	0	0	6864	11934	123929	171972	105559	89977	0	0	52617	53837	23162	24869	17052	5365	0	0	5274	11202	11207
M330	4-[2-(2,6-dimethoxy-4-prop-2-enylphenoxy)-1-hydroxypropyl]-2-methoxyphenol	Lignans, neolignans and related compounds	24.301	397.39	[M+H]+	C21H26O6	ULZFTGWWPHYLGI-UHFFFAOYSA-N	OC1=CC=C(C=C1OC)C(O)C(OC2=C(OC)C=C(C=C2OC)CC=C)C	100	80.55	397.38992:6377 398.39327:0 399.39663:0		0	0	0	10108	0	0	22076	5274	0	0	5585	21616	32851	31107	10545	6326	10865	17219	5495	0	50533	29864	0	5142	5366	0	0	0	16100	15320	0	0	0	10392	0	0	0
M331	4-[2-[(1R,4aS,5R,8aS)-6-hydroxy-5-(hydroxymethyl)-5,8a-dimethyl-2-methylidene-3,4,4a,6,7,8-hexahydro-1H-naphthalen-1-yl]ethyl]-2H-furan-5-one	Diterpene lactones	13.676	335.222	[M+H]+	C20H30O4	GVRNTWSGBWPJGS-YVKFZJNCSA-N	O=C1OCC=C1CCC2C(=C)CCC3C(C)(CO)C(O)CCC23C	100	8.2	335.22159:208665 336.22494:49580 337.2283:20837		660021	553124	422075	416034	184196	268941	485302	646764	799393	838799	650342	622653	619879	597480	845559	887234	639276	609219	451235	725696	853722	955310	644544	632863	376934	463861	536271	543224	597827	609890	972819	755795	357233	470849	383944	383451	579305
M332	4-[5-(4-hydroxy-3-methoxyphenyl)-3,4-dimethyloxolan-2-yl]-2-methoxyphenol	7,7'-epoxylignans	9.925	367.187	[M+H]+	C20H24O5	GMXMKSFJQLFOSO-UHFFFAOYSA-N	OC1=CC=C(C=C1OC)C2OC(C3=CC=C(O)C(OC)=C3)C(C)C2C	100	9.43	367.18744:71998 368.19079:18757 369.19415:0		177635	169972	206501	242270	81260	81857	198999	198242	175590	168675	252676	270762	247598	248496	609521	658138	316443	329079	237509	232646	411136	408238	260312	237970	214068	253616	476720	544056	134901	128577	263858	291179	239049	246444	259916	246401	328258
M333	4-[5-[[4-[5-[acetyl(hydroxy)amino]pentylamino]-4-oxobutanoyl]-hydroxyamino]pentylamino]-4-oxobutanoic acid	N-acyl amines	3.132	461.262	[M+H]+	C20H36N4O8	VJQANBSDAGCDJE-UHFFFAOYSA-N	O=C(O)CCC(O)=NCCCCCN(O)C(=O)CCC(O)=NCCCCCN(O)C(=O)C	99.7	3.8	461.26239:21019 462.26574:7002 463.2691:0		185686	198292	183977	176625	0	0	36774	54118	61676	61801	76764	83526	26588	26992	168860	171271	102214	94416	89217	72852	326057	358983	268058	254011	0	0	154327	160317	93879	94568	0	0	0	0	91897	73156	142564
M334	4-ACETAMIDOBUTANOATE	Gamma amino acids and derivatives	18.842	146.082	[M+H]+	C6H11NO3	UZTFMUBKZQVKLK-UHFFFAOYSA-N	CC(=O)NCCCC(O)=O	100	5.79	146.0815:31647 147.08485:0 148.08821:0		58827	233455	259806	35125	86529	249751	315709	29494	683440	86294	227633	112416	274343	36850	37931	161129	176533	180988	418544	47867	59867	49774	70823	40925	217223	20111	136635	39388	364235	43554	126519	180818	18388	125243	122058	114860	37719
M335	4-acetyloxy-8-(3-oxo-2-pent-2-enylcyclopenten-1-yl)octanoic acid	Medium-chain fatty acids	12.441	351.217	[M+H]+	C20H30O5	QWDCJWDUPSTHHK-SNAWJCMRSA-N	O=C(OC(CCC(=O)O)CCCCC1=C(C(=O)CC1)CC=CCC)C	100	5.11	351.21652:104397 352.21987:24069 353.22323:58676		183559	213657	304884	332447	167481	141602	295035	302952	321985	317887	208947	235594	229024	244714	456639	470119	420572	404745	285948	327557	448422	454509	290273	280838	370385	336450	271738	263235	243101	248618	696800	724502	478171	461346	370871	389202	608958
M336	4-amino-2-hydroxy-5-[[1-hydroxy-1-(5-oxo-6-bicyclo[4.1.0]hept-3-enyl)propan-2-yl]amino]-5-oxopentanoic acid	Glutamic acid and derivatives	1.77	344.185	[M+2H]2+	C15H22N2O6	SYGQXRLXOOXDRP-UHFFFAOYSA-N	O=C(O)C(O)CC(N)C(O)=NC(C)C(O)C12C(=O)C=CCC2C1	98.9	163.08	344.18536:130936 345.18871:35259 346.19207:307856		711020	724039	686562	689260	288561	286413	196892	207149	507860	492656	315254	329218	266868	264300	580136	557190	289152	283595	492768	496869	1257915	1333181	906450	914366	154236	163276	613467	628951	423408	404898	85967	82337	110177	107321	336477	334753	642234
M337	4-amino-5-(5-hydroxy-2',6-dimethyl-5'-prop-1-en-2-ylspiro[7-oxabicyclo[4.1.0]heptane-3,1'-cyclopentane]-2-yl)oxy-5-oxopentanoic acid	Glutamic acid and derivatives	17.127	404.198	[M+H]+	C20H31NO6	RMFZYEBIQCUWPE-UHFFFAOYSA-N	O=C(O)CCC(N)C(=O)OC1C2OC2(C)C(O)CC13C(C(=C)C)CCC3C	97	89.41	404.19818:6694 405.20153:0 406.20489:0		17363	16574	19553	22600	24070	35712	21984	16372	16071	0	0	0	17098	10963	24048	16435	29470	30949	29173	10599	22642	23680	18160	22733	12307	38307	34261	37123	22034	11220	28630	22602	36281	32902	36013	32791	32400
M338	4-benzyl-7-hydroxy-1-hydroxymethyl-3,5,6,7-tetrahydro-8h-pyrrolizinium	Alkaloids and derivatives	7.308	269.138	[M+H]+	C15H20NO2+	MPDVSGSUYGUBLA-ARFHVFGLSA-N	OCC1=CC[N+]2(CC=3C=CC=CC3)CCC(O)C12	99.8	1.85	269.13849:14813 270.14184:0 271.1452:7931		35782	36469	99536	108155	58426	52729	62607	81490	52627	45036	42160	46756	40022	35730	88976	57314	67249	84174	65927	50623	102377	99923	46891	61188	138700	149224	43816	59927	50138	55934	223850	221392	131945	128123	147873	202058	85681
M339	4-decyl-3-hydroxy-5-oxooxolane-2,3-dicarboxylic acid	Tricarboxylic acids and derivatives	16.027	331.226	[M+H]+	C16H26O7	NBMBQDMXBCIEMX-UHFFFAOYSA-N	O=C(O)C1OC(=O)C(CCCCCCCCCC)C1(O)C(=O)O	100	0.62	331.22552:41982 332.22887:9408 333.23223:79404		415795	46370	109202	294164	36007	20236	457219	123732	784761	755146	510053	164118	421086	315352	423260	352186	250020	620486	266255	364940	728247	432009	606367	545816	15140	42821	82491	55192	610312	350175	0	0	0	0	0	0	0
M340	4-GUANIDINOBUTANOATE	Gamma amino acids and derivatives	1.52	146.093	[M+H]+	C5H11N3O2	TUHVEAJXIMEOSA-UHFFFAOYSA-N	NC(N)=NCCCC(O)=O	99.9	13.23	146.09343:45523 147.09678:0 148.10014:0		297026	316768	204651	184430	135423	158376	257592	297190	371787	397929	256676	250308	293868	308975	254945	270876	325028	343829	235980	233631	177762	147447	134276	120353	75943	88979	251832	217619	294676	274102	80662	52652	92395	88446	54505	49136	448544
M341	4-hydroxy-3-(4-methoxy-6-methyl-5,6,7,8-tetrahydro-[1,3]dioxolo[4,5-g]isoquinolin-5-yl)-chromen-2-one	4-hydroxycoumarins	16.2	404.115	[M+H]+	C21H19NO6	VJLLAJFALOGHNM-QGZVFWFLSA-N	O=C1OC=2C=CC=CC2C(O)=C1C3C4=C(OC)C=5OCOC5C=C4CCN3C	97.6	112.72	404.11545:15207 405.1188:0 406.12216:0		28743	24482	30313	38724	29975	35880	32196	40177	24790	21580	31093	31194	31553	34709	24847	22418	39212	30145	25175	28562	26568	27660	21278	23465	27885	14783	29206	33789	31933	24613	83706	91926	30831	31710	20804	21272	28377
M342	4-hydroxy-3-[(2E)-4-hydroxy-3,7-dimethylocta-2,6-dienyl]-5-[(E)-4-hydroxy-3-methylbut-2-enyl]benzoic acid	Aromatic monoterpenoids	21.621	397.311	[M+H]+	C22H30O5	DQNFLBXNPGBCOU-MBGCCUORSA-N	O=C(O)C=1C=C(C(O)=C(C1)CC=C(C)C(O)CC=C(C)C)CC=C(C)CO	99	36.2	397.31061:66657 398.31396:20026 399.31732:7324		279065	289670	213629	225989	215133	223716	314217	400171	297964	294936	313666	394835	395412	336164	290678	328647	386775	420605	263225	279835	373306	401461	373593	421856	310298	312224	250727	240493	347931	400026	426118	361523	374061	373926	354698	354261	405593
M343	4-hydroxy-4-(pyridin-2-yl)butan-2-one	Pyridines and derivatives	2.542	188.072	[M+H]+	C9H11NO2	NYKHQRHPWDLZTL-UHFFFAOYSA-N	O=C(C)CC(O)C1=NC=CC=C1	99.7	76.69	188.07191:456433 189.07526:59338 190.07862:17644		650879	660394	1397990	1365842	228047	237810	3301238	3418671	2173444	418717	2198460	464556	312921	323247	6792730	6736592	2914274	2840436	662517	672841	1512864	8769927	1381285	7247957	1474750	1520200	974941	1064862	445933	454187	1649605	1649830	728901	734677	1083838	1133364	7520984
M344	4-hydroxycoumarin	4-hydroxycoumarins	7.039	163.061	[M+H]+	C9H6O3	VXIXUWQIVKSKSA-UHFFFAOYSA-N	O=C1OC=2C=CC=CC2C(O)=C1	97.5	200.7	163.06065:75284 164.064:6572 165.06736:5119		539752	564263	830779	888101	559143	526419	674234	718282	651111	656862	635594	838409	766039	651286	762952	614798	611274	609163	629711	652706	520397	552859	611240	581912	497511	507168	736955	632984	565334	596367	564540	555563	552560	534074	478415	521961	592876
M345	4-hydroxyphenylacetic acid	1-hydroxy-2-unsubstituted benzenoids	18.14	175.149	[M+H-H2O]+	C8H8O3	XQXPVVBIMDBYFF-UHFFFAOYSA-N	O=C(O)CC1=CC=C(O)C=C1	89	18.22	175.14937:100326 176.15272:21687 177.15608:27429		513319	358466	400830	411493	313629	418745	348855	348529	438578	458652	326292	334685	348767	333136	340209	342400	348736	360393	493906	591678	489712	388572	326862	341587	230737	236432	307452	314842	374645	558933	684088	597385	396171	404091	291091	290241	309646
M346	4-Methylabyssinone V	3'-prenylated flavanones	7.324	461.203	[M+H]+	C26H30O5	JHEBMTRMMJXPTM-QHCPKHFHSA-N	O=C1C=2C(O)=CC(O)=CC2OC(C=3C=C(C(OC)=C(C3)CC=C(C)C)CC=C(C)C)C1	100	88.45	461.20328:14169 462.20663:5276 463.20999:5984		0	0	0	0	0	0	0	0	0	0	0	0	0	0	0	0	0	0	0	0	0	10357	0	0	0	0	0	0	0	0	64034	69874	18486	25035	129953	141758	10523
M347	4-Methylumbelliferone	7-hydroxycoumarins	13.019	177.055	[M+H]+	C10H8O3	HSHNITRMYYLLCV-UHFFFAOYSA-N	CC1=CC(=O)OC2=C1C=CC(O)=C2	99.9	27.15	177.05542:21529 178.05877:0 179.06213:0		0	0	0	0	24214	36887	5291	0	0	0	13341	16971	0	0	0	0	215337	200549	0	0	5176	6207	16994	10978	0	0	49393	52611	0	0	165290	157885	172817	171006	61433	67981	12506
M348	4-methylumbelliferyl acetate	Coumarins and derivatives	4.637	236.092	[M+2H]2+	C12H10O4	HXVZGASCDAGAPS-UHFFFAOYSA-N	O=C1OC=2C=C(OC(=O)C)C=CC2C(=C1)C	100	81.18	236.09244:33210 237.09579:18601 238.09915:12464		0	0	47565	49714	106292	88334	82199	76741	10799	0	51047	35622	19054	31275	103869	106910	273036	293046	0	5465	149497	177775	96706	96273	157751	187447	32607	28438	18412	1611	330396	481585	181083	334439	100619	236871	210381
M349	4-oxo-4-(((3R,5aS,6R,8aS,9R,10S,12R,12aR)-3,6,9-trimethyldecahydro-3H-3,12-epoxy[1,2]dioxepino[4,3-i]isochromen-10-yl)oxy)butanoic acid	Artemisinins	11.376	407.178	[M+ACN+H]+	C19H28O8	FIHJKUPKCHIPAT-AXFKQHSWSA-N	O=C(O)CCC(=O)OC1OC2OC3(OOC24C(CC3)C(C)CCC4C1C)C	95.3	54.31	407.17776:26226 408.18111:12318 409.18447:0		219391	225459	228509	242793	193255	197403	235540	243702	265051	268283	280416	265772	273963	281080	290460	299244	290866	294125	250859	270720	198818	203763	192278	185860	225333	224564	272603	266632	225573	226659	251701	243954	251844	244089	222748	230097	248659
M350	4-oxo-5-phenylpentanoic acid	Medium-chain keto acids and derivatives	5.285	210.112	[M+H]+	C11H12O3	LTNSOYZGFPWHOF-UHFFFAOYSA-N	O=C(O)CCC(=O)CC=1C=CC=CC1	100	70.42	210.11189:80360 211.11524:13395 212.1186:10823		0	0	11009	6307	32674	29113	89075	81981	51079	43619	5172	28626	0	5351	78438	51876	39985	38412	35773	33052	195299	159117	71720	64758	970460	976086	24070	34260	34846	28601	343045	393796	143692	64980	161433	149959	44471
M351	4,6-dihydroxy-3-(1-hydroxyethyl)-5-methoxy-3H-2-benzofuran-1-one	Gallic acid and derivatives	4.967	279.028	[M+H]+	C11H12O6	BYTQIIPUIDTMNL-UHFFFAOYSA-N	O=C1OC(C2=C(O)C(OC)=C(O)C=C12)C(O)C	99.7	76.73	279.02847:5486 280.03182:0 281.03518:0		0	0	11800	10975	0	0	0	0	0	0	0	0	0	0	0	0	0	0	0	0	0	5591	30455	30471	0	0	0	0	0	0	0	0	0	0	22858	26267	0
M352	4'-hydroxy-2',4,6'-trimethoxychalcone	Cinnamic acids and derivatives	8.293	315.121	[M+H]+	C18H18O5	FQZORWOCAANBNC-RMKNXTFCSA-N	O=C(C=CC1=CC=C(OC)C=C1)C=2C(OC)=CC(O)=CC2OC	99.9	119.67	315.12112:14216 316.12447:8430 317.12783:22342		61470	67040	114938	119071	59094	78284	112866	94746	77768	66536	103672	53317	112103	67609	173803	102056	130808	128014	87979	77322	150149	273575	153458	138508	166053	206941	96464	116391	74129	95265	257957	167287	217326	246821	214212	225079	124228
M353	4',5,7-Trihydroxy-6,8-diprenylisoflavone	6-prenylated isoflavanones	4.67	407.192	[M+H]+	C25H26O5	UCHYSPNEUSDFQR-UHFFFAOYSA-N	O=C1C(=COC2=C1C(O)=C(C(O)=C2CC=C(C)C)CC=C(C)C)C=3C=CC(O)=CC3	99.8	101.6	407.19174:259903 408.19509:56034 409.19845:15354		0	0	50098	49090	697857	707805	30501	38102	17762	11697	155492	172615	52815	53373	48291	44274	671426	740747	47859	51247	294277	391254	101104	104422	144229	174719	23183	28043	46854	52174	482785	506051	258383	390009	121664	119149	176948
M354	5-(1,2-dithiolan-3-yl)pentanoic acid	Lipoic acids and derivatives	2.286	229.033	[M+H]+	C8H14O2S2	AGBQKNBQESQNJD-UHFFFAOYSA-N	O=C(O)CCCCC1SSCC1	99.1	164.32	229.03345:20980 230.0368:0 231.04016:0		137461	150188	110901	113310	0	0	0	5118	52777	73430	2611	2571	160	0	84449	91695	0	868	0	0	208294	212878	271804	266833	34244	34006	200554	226512	0	0	859	32959	21429	5561	0	0	129326
M355	5-(4-acetyloxy-3-hydroxy-2,5,5,8a-tetramethyl-3,4,4a,6,7,8-hexahydronaphthalen-1-yl)-3-methylpentanoic acid	Diterpenoids	14.85	381.263	[M+H]+	C22H36O5	XFCLFWWTDWKJAH-UHFFFAOYSA-N	O=C(OC1C(O)C(=C(CCC(C)CC(=O)O)C2(C)CCCC(C)(C)C12)C)C	100	5.41	381.26331:28932 382.26666:7698 383.27002:0		44384	54006	232445	243974	29213	27451	119547	106442	122036	118480	66662	67636	69865	51868	60777	55585	148539	152259	125133	163234	32978	72365	210602	211255	96667	61340	127088	497376	59821	56288	153255	150496	140243	153305	364313	354984	202133
M356	5-(4-methyl-5-oxo-2H-furan-3-yl)pentanoic acid	Medium-chain fatty acids	17.62	199.095	[M+2H]2+	C10H14O4	CGUVFWCRUYAIOJ-UHFFFAOYSA-N	O=C1OCC(=C1C)CCCCC(=O)O	99.9	58.35	199.09517:46461 200.09852:0 201.10188:0		178131	175431	135630	132435	233644	236431	86961	95937	128287	123795	99872	103599	114533	115921	93049	92848	84183	90028	125155	116526	74524	89635	158957	145802	141374	144349	287660	291961	121245	122504	140534	144334	148879	128099	139809	146890	165854
M357	5-(hydroxymethyl)-3-(1-hydroxy-5-methylhexyl)oxolan-2-one	Fatty alcohols	0.879	247.894	[M+H]+	C12H22O4	DRHZNTAKNLCGTI-UHFFFAOYSA-N	O=C1OC(CO)CC1C(O)CCCC(C)C	93.5	101.29	247.894:8580 248.89735:0 249.90071:0		22033	23088	13128	5916	33374	29114	13502	18690	21346	20322	44416	35128	41309	48924	6730	10668	0	5856	23524	31054	0	0	0	0	0	19274	33469	30413	33350	24629	0	0	0	0	0	0	0
M358	5-[(3S,8R,10R,13R,14S,17R)-3-[(2R,3R,4R,5S,6R)-3,4-dihydroxy-6-(hydroxymethyl)-5-[(2S,3R,4R,5R,6S)-3,4,5-trihydroxy-6-methyloxan-2-yl]oxyoxan-2-yl]oxy-14-hydroxy-10,13-dimethyl-1,2,3,6,7,8,9,11,12,15,16,17-dodecahydrocyclopenta[a]phenanthren-17-yl]pyran-2-one	Bufanolides and derivatives	9.934	710.376	[M+H]+	C36H52O13	KKOLMSSIDZXPLS-YIWDLVGLSA-N	O=C1OC=C(C=C1)C2CCC3(O)C4CCC5=CC(OC6OC(CO)C(OC7OC(C)C(O)C(O)C7O)C(O)C6O)CCC5(C)C4CCC23C	99.9	288.61	710.37567:30790 711.37902:22074 712.38238:6499		0	0	0	0	0	0	0	0	0	0	10761	5598	0	0	188350	179341	17998	19762	0	0	70971	72690	0	0	0	5129	93324	92772	0	0	5620	5600	0	0	0	0	6358
M359	5-[(E)-3-hydroxybut-1-enyl]-4-[4-[(E)-3-oxobut-1-enyl]anilino]oxolan-2-one	Cinnamic acids and derivatives	3.18	316.068	[M+H-H2O]+	C18H21NO4	HGCMCLAKARHJBW-OXWOXFIQSA-N	O=C1OC(C=CC(O)C)C(NC2=CC=C(C=CC(=O)C)C=C2)C1	99.9	102.29	316.06827:36693 317.07162:37735 318.07498:14462		134974	136185	115217	107179	160669	162537	185806	186932	131010	130264	200493	195383	196793	200922	142467	141923	154901	159816	181279	188688	13096	22306	50326	56221	189592	200266	108005	118583	220546	215042	474119	472389	169492	157769	132792	115849	87431
M360	5-[[4-[5-[[4-[5-[acetyl(hydroxy)amino]pentylamino]-4-oxobutanoyl]-hydroxyamino]pentylamino]-4-oxobutanoyl]-hydroxyamino]pentanoic acid	N-acyl amines	7.044	576.325	[M+2H]2+	C25H45N5O10	ZMCWALAQRPULMT-UHFFFAOYSA-N	O=C(O)CCCCN(O)C(=O)CCC(O)=NCCCCCN(O)C(=O)CCC(O)=NCCCCCN(O)C(=O)C	100	627.34	576.32465:43944 577.328:14018 578.33136:0		324876	312256	420738	435176	241244	234960	322502	342064	439390	424953	302493	318904	264518	255490	305748	332691	293588	294698	398196	399398	324697	359746	379056	331872	248040	243181	294486	301103	313607	295681	187709	184903	217202	213415	199709	203990	281238
M361	5-amino-2-(3,4'-dihydroxy-4,4,7,8a-tetramethyl-6'-oxospiro[2,3,4a,5,6,7-hexahydro-1H-naphthalene-8,2'-3,8-dihydrofuro[2,3-e]isoindole]-7'-yl)-5-oxopentanoic acid	Glutamine and derivatives	4.337	537.26	[M+H]+	C28H38N2O7	VGRPJNIVIGBNNK-UHFFFAOYSA-N	O=C(O)C(N1C(=O)C2=CC(O)=C3C(OC4(C3)C(C)CCC5C(C)(C)C(O)CCC54C)=C2C1)CCC(=N)O	99.4	115.04	537.25983:10304 538.26318:0 539.26654:0		5923	0	17490	17775	0	0	0	0	0	0	0	0	0	0	17606	17731	0	0	0	0	92029	100323	39004	38937	0	0	11453	23513	0	0	0	0	0	0	5183	5384	11687
M362	5-amino-3-[(2E)-2-(3,5-dimethyl-2-oxocyclohexylidene)ethyl]-5-oxopentanoic acid	Medium-chain fatty acids	1.583	304.153	[M+H]+	C15H23NO4	VUHCEJPYCQSKEW-UUILKARUSA-N	O=C(O)CC(CC=C1C(=O)C(C)CC(C)C1)CC(=N)O	100	50.6	304.15262:43719 305.15597:7617 306.15933:0		118598	109867	195367	216115	104187	87828	248378	246388	195730	222288	187315	180253	260625	271793	207261	201712	139582	138876	178781	194264	44971	47108	182859	175566	218538	226316	210486	221050	92881	87314	157852	153186	125399	118895	141477	126477	268137
M363	5-Demethylnobiletin	8-O-methylated flavonoids	17.906	389.269	[M+H]+	C20H20O8	DOFJNFPSMUCECH-UHFFFAOYSA-N	O=C1C=C(OC2=C(OC)C(OC)=C(OC)C(O)=C12)C=3C=CC(OC)=C(OC)C3	100	22.84	389.26917:165761 390.27252:43495 391.27588:10680		998445	1328006	991786	1369000	1276712	954175	1448246	1461972	1348978	1016665	1101003	1520471	1135074	1566297	1309961	1350130	1068950	1466561	1112440	1541725	1139097	1199121	1084897	1086739	946208	1430535	946188	934533	1430762	1475702	3252430	3172891	1426211	1369672	878217	1251438	810947
M364	5-hydroxy-2-phenyl-10-(thiophen-3-yl)-9,10-dihydropyrano[2,3-f]chromene-4,8-dione	Pyranoflavonoids	9.76	391.053	[M+ACN+H]+	C22H14O5S	XPNPKQSCYZUYBU-UHFFFAOYSA-N	O=C1C=C(OC=2C1=C(O)C=C3OC(=O)CC(C4=CSC=C4)C32)C=5C=CC=CC5	96.4	111.82	391.05322:192943 392.05657:59376 393.05993:9549		436889	455914	1470991	1483423	496784	520906	437556	425612	240787	246854	270074	259882	239248	239566	693808	663432	234695	228340	587180	593952	1302047	1267171	1313937	1356563	550570	531762	563515	547927	963864	957940	416059	385149	238710	244715	395260	379190	1036433
M365	5-hydroxy-3-(4-methoxyphenyl)-7-(((2S,3R,4S,5S,6R)-3,4,5-trihydroxy-6-(hydroxymethyl)tetrahydro-2H-pyran-2-yl)oxy)-4H-chromen-4-one	Isoflavonoid O-glycosides	7.08	447.131	[M+H]+	C22H22O10	LFEUICHQZGNOHD-RECXWPGBSA-N	O=C1C(=COC2=CC(OC3OC(CO)C(O)C(O)C3O)=CC(O)=C12)C=4C=CC(OC)=CC4	99.9	85.3	447.13107:8997 448.13442:0 449.13778:0		0	0	0	0	0	0	0	0	0	0	0	0	0	0	0	0	0	0	0	0	10329	0	0	0	0	0	0	0	0	0	74556	49624	0	0	0	0	5458
M366	5-hydroxy-3-(4-methoxyphenyl)-7-[3,4,5-trihydroxy-6-[(3,4,5-trihydroxy-6-methyloxan-2-yl)oxymethyl]oxan-2-yl]oxychromen-4-one	Isoflavonoid O-glycosides	26.656	631.119	[M+H]+	C28H32O14	WWSNSDWQADMAJB-UHFFFAOYSA-N	O=C1C(=COC2=CC(OC3OC(COC4OC(C)C(O)C(O)C4O)C(O)C(O)C3O)=CC(O)=C12)C=5C=CC(OC)=CC5	92	69.79	631.11859:5217 632.12194:0 633.1253:0		11719	16205	6140	10893	16045	19345	11630	0	0	10565	5374	5524	6871	0	18688	21640	6715	5064	5183	0	17356	5934	17418	11798	13525	7760	20163	14165	5322	5169	25125	22694	13060	12971	6490	17050	18106
M367	5-hydroxy-6,7-dimethoxyflavone	7-O-methylated flavonoids	1.756	337.065	[M+H]+	C17H14O5	SIVAITYPYQQYAP-UHFFFAOYSA-N	O=C1C=C(OC=2C=C(OC)C(OC)=C(O)C12)C=3C=CC=CC3	99.8	74.23	337.065:20550 338.06835:0 339.07171:6429		35419	27307	49662	58172	12147	15001	22415	17877	34229	36036	35380	29900	26762	28309	89338	67337	0	0	65719	57515	35841	36410	71459	111486	5196	0	107186	94681	40595	40754	5288	0	6050	0	12578	12721	66464
M368	5-hydroxy-6,8-dimethoxy-7-[(2S,3R,4S,5S,6R)-3,4,5-trihydroxy-6-(hydroxymethyl)oxan-2-yl]oxychromen-2-one	Coumarins and derivatives	4.499	439.067	[M+H]+	C17H20O11	KDWWYRPEBULRGU-KIZWGXMFSA-N	O=C1OC=2C(OC)=C(OC3OC(CO)C(O)C(O)C3O)C(OC)=C(O)C2C=C1	99.1	121.3	439.06708:28200 440.07043:9399 441.07379:0		0	0	17209	11845	0	0	0	0	0	0	0	0	0	0	5218	13006	0	0	0	0	42698	42200	5243	5190	0	0	6031	5281	0	0	0	0	0	0	0	0	58286
M369	5-HYDROXY-L-TRYPTOPHAN	Serotonins	1.775	221.095	[M+H-2H2O]+	C11H12N2O3	LDCYZAJDBXYCGN-UHFFFAOYNA-N	NC(CC1=CNC2=C1C=C(O)C=C2)C(O)=O	99.4	9.19	221.09486:40292 222.09821:29581 223.10157:82026		161905	149157	267682	284584	153749	152320	246964	189980	149260	160159	106232	102576	153216	154991	249436	253999	216182	235394	205289	205179	456812	491063	379317	342951	194534	193648	217697	212961	194702	207613	258375	244192	306332	255127	335760	315611	330505
M370	5-O-Demethylnobiletin	8-O-methylated flavonoids	8.88	411.11	[M+H]+	C20H20O8	DOFJNFPSMUCECH-UHFFFAOYSA-N	O=C1C=C(OC2=C(OC)C(OC)=C(OC)C(O)=C12)C=3C=CC(OC)=C(OC)C3	100	91.84	411.11005:6976 412.1134:0 413.11676:0		0	0	0	0	0	0	0	0	0	0	0	0	0	0	0	0	0	0	0	0	0	0	0	0	0	0	0	0	0	0	5163	12318	0	0	0	0	24854
M371	5-O-methyllicoricidin	7-O-methylated isoflavonoids	19.041	477.301	[M+H]+	C27H34O5	GDAAEAXMNLVRCZ-SFHVURJKSA-N	OC1=CC=C(C(O)=C1CC=C(C)C)C2COC3=CC(OC)=C(C(OC)=C3C2)CC=C(C)C	98.8	25.47	477.30148:124722 478.30483:38836 479.30819:12851		914704	933082	1013849	996484	904422	918107	1036251	1072016	899587	893101	948541	1048291	1060798	693218	1043881	1048426	1131942	1181667	921742	886948	1159329	1180896	1152304	1163974	1085558	1069747	1073606	1118517	992032	968208	2475643	2416232	1248355	1270145	1071608	1076191	1029530
M372	5-OXO-L-PROLINE	Alpha amino acids and derivatives	1.716	130.051	[M+H]+	C5H7NO3	ODHCTXKNWHHXJC-UHFFFAOYNA-N	OC(=O)C1CCC(=O)N1	99.9	31.87	130.05081:166685 131.05416:18775 132.05752:0		597836	575192	596562	596209	70193	74175	160786	154100	390320	388072	59016	63168	87354	90127	722475	737962	56355	49101	422113	415940	1099954	993024	668296	637448	16984	22913	559887	573995	92865	76549	142495	126503	27577	24882	75069	71769	966025
M373	5,15-Diacetyl-3-benzoyllathyrol	Diterpenoids	11.212	545.249	[M+H]+	C31H38O7	JPYYWXPAHJBKJX-PTKUAVCHSA-N	O=C(OC1C(C)CC2(OC(=O)C)C(=O)C(=CC3C(CCC(=C)C(OC(=O)C)C12)C3(C)C)C)C=4C=CC=CC4	99.8	83.02	545.2486:7760 546.25195:0 547.25531:0		0	0	5244	5894	0	0	0	0	0	0	0	0	0	6336	0	0	0	0	0	0	0	0	0	0	0	0	6006	23884	0	0	0	5251	5196	0	0	0	20984
M374	5,6-DIHYDROURACIL	Pyrimidones	14.627	115.054	[M+H]+	C4H6N2O2	OIVLITBTBDPEFK-UHFFFAOYSA-N	O=C1CCNC(=O)N1	98.7	4.13	115.0543:19322 116.05765:5877 117.06101:11497		117768	84650	86744	94300	110773	109441	149402	120740	134461	112267	98973	99261	75449	62773	162413	175148	139566	125917	96501	116266	229364	195416	105554	109034	144483	159544	96354	92584	128127	153214	220380	168718	126987	111917	124384	153762	92808
M375	5,6,7-Trimethoxycoumarin	Coumarins and derivatives	2.165	254.104	[M+H]+	C12H12O5	FOBNRKTURPWTQX-UHFFFAOYSA-N	O=C1OC2=CC(OC)=C(OC)C(OC)=C2C=C1	99.7	72.8	254.10416:16795 255.10751:9455 256.11087:0		6222	16683	37011	30185	0	0	6782	8818	34117	93254	11901	5420	71511	72675	169916	125131	8447	24534	17179	13035	328456	354191	204664	180433	31950	73738	98325	64643	0	0	96897	167691	43521	55384	113919	100973	159055
M376	5,7-dihydroxy-2-(4-hydroxy-3-methoxyphenyl)-6-(3-methylbut-2-enyl)-2,3-dihydrochromen-4-one	6-prenylated flavanones	10.578	388.173	[M+H]+	C21H22O6	GWVGVAPNTKLROZ-UHFFFAOYSA-N	O=C1C2=C(O)C(=C(O)C=C2OC(C3=CC=C(O)C(OC)=C3)C1)CC=C(C)C	99.6	77.4	388.17331:6593 389.17666:8529 390.18002:0		5200	0	0	17895	0	0	10455	22215	24740	22312	22525	11517	30133	12143	70092	65579	30506	40100	22615	23291	45198	52826	12821	15936	41993	31774	63209	67054	5590	5388	54261	62250	41722	45595	50115	60745	29425
M377	5,7-dihydroxy-2-(4-hydroxyphenyl)-8-[3,4,5-trihydroxy-6-(hydroxymethyl)oxan-2-yl]-6-(3,4,5-trihydroxyoxan-2-yl)chromen-4-one	Flavonoid 8-C-glycosides	18.996	565.061	[M+H]+	C26H28O14	OVMFOVNOXASTPA-UHFFFAOYSA-N	O=C1C=C(OC2=C1C(O)=C(C(O)=C2C3OC(CO)C(O)C(O)C3O)C4OCC(O)C(O)C4O)C=5C=CC(O)=CC5	99.1	139.18	565.06116:18839 566.06451:0 567.06787:23123		9309	8425	12069	11853	10312	9315	23306	22596	5222	0	59207	61709	33861	42489	64692	54328	39737	68211	0	0	80375	0	10792	48656	25532	37064	42663	41012	0	5396	85763	43636	31343	27805	8289	10015	0
M378	5,7-dihydroxy-3-[(2S,3R,4S,5R,6R)-3,4,5-trihydroxy-6-(hydroxymethyl)oxan-2-yl]oxy-2-(3,4,5-trihydroxyphenyl)chromen-4-one	Flavonoid-3-O-glycosides	19.184	519.047	[M+H]+	C21H20O13	FOHXFLPXBUAOJM-MGMURXEASA-N	O=C1C(OC2OC(CO)C(O)C(O)C2O)=C(OC=3C=C(O)C=C(O)C13)C=4C=C(O)C(O)=C(O)C4	97	94.57	519.04736:7010 520.05071:0 521.05407:40767		11469	12791	14126	11961	10732	11321	17161	17836	0	5212	19331	24338	22168	18227	22539	14829	27088	23035	12185	6075	22014	33560	25813	30862	36500	25733	32321	28790	19435	14715	29343	33247	24122	23854	20924	26834	20428
M379	5,7-dihydroxy-6-methoxy-2-phenylchromen-4-one	6-O-methylated flavonoids	1.811	363.08	[M+H-2H2O]+	C16H12O5	LKOJGSWUMISDOF-UHFFFAOYSA-N	O=C1C=C(OC2=CC(O)=C(OC)C(O)=C12)C=3C=CC=CC3	93.1	112.59	363.07971:11925 364.08306:0 365.08642:6272		69326	71304	0	5327	0	0	0	0	0	0	0	0	0	0	5888	5229	0	0	0	5339	26117	13850	108339	89773	39426	38747	23249	22583	5229	0	0	0	0	0	94081	92540	5675
M380	5,7-dihydroxy-8-(1-(2-hydroxyquinolin-3-yl)-3-(4-methylpiperazin-1-yl)-3-oxopropyl)-2-phenyl-4H-chromen-4-one	Flavones	23.718	552.202	[M+H]+	C32H29N3O6	IIJUXCHFDCTCAH-UHFFFAOYSA-N	O=C1C=C(OC=2C1=C(O)C=C(O)C2C(C=3C=C4C=CC=CC4=NC3O)CC(=O)N5CCN(C)CC5)C=6C=CC=CC6	94.9	94.56	552.2019:8901 553.20525:8009 554.20861:5686		0	0	0	0	5947	5738	0	0	0	0	0	0	0	0	0	0	11169	0	0	0	6493	5301	0	0	0	0	5419	5486	0	0	44520	45033	5484	11852	19132	17831	5326
M381	5,7-dihydroxycoumarin	7-hydroxycoumarins	5.253	179.035	[M+H]+	C9H6O4	KIQQFVJHWNCGAU-UHFFFAOYSA-N	OC1=CC(O)=C2C=CC(=O)OC2=C1	99.9	526.27	179.03499:79595 180.03834:8651 181.0417:0		969081	1158735	1103233	1151602	87668	65484	219801	248069	0	0	540234	578347	143713	133077	114959	81956	5270	12905	77327	137531	400030	405030	851773	857670	200238	187265	222626	253343	258581	271670	44629	12246	119730	103649	139564	125857	61078
M382	5,7-Dihydroxyflavanone	Flavanones	0.929	256.983	[M+H]+	C15H12O4	URFCJEUYXNAHFI-UHFFFAOYSA-N	O=C1C=2C(O)=CC(O)=CC2OC(C=3C=CC=CC3)C1	83.4	196.35	256.98343:15187 257.98678:0 258.99014:0		54379	61995	56938	57246	81822	80876	35276	45111	45815	47715	80714	81722	95176	89549	33330	35094	22354	17371	56514	61426	0	0	24905	10575	50154	54691	95090	94126	73592	84701	0	0	0	0	0	0	5859
M383	5'-METHYLTHIOADENOSINE	5'-deoxy-5'-thionucleosides	2.632	298.099	[M+H]+	C11H15N5O3S	WUUGFSXJNOTRMR-UHFFFAOYNA-N	CSCC1OC(C(O)C1O)N1C=NC2=C1N=CN=C2N	99.7	151.24	298.09882:22748 299.10217:6164 300.10553:0		76593	64293	127954	131796	4959	1701	63120	26102	134828	133281	15699	23831	76518	25266	128565	124121	9839	19348	33556	74309	309121	334195	217451	209574	13701	12022	149467	154178	28795	18580	71216	73504	31454	26885	42424	73701	154954
M384	6-(furan-3-yl)-6,8,12,16,21-pentahydroxy-7,15-dimethyl-9-oxo-3,17,19-trioxaheptacyclo[9.9.3.0?,??.0?,?.0?,?.0??,??.0??,??]tricosan-14-yl 2-methylbutanoate	Limonoids	10.342	643.225	[M+H]+	C31H40O12	GSAWBDXYMSQMRT-UHFFFAOYSA-N	O=C(OC1CC(O)C23C4OCC5(C(O)CC2C1(C)C(O)O4)C3C(=O)C(O)C6(C)C(O)(C7=COC=C7)CC8OC856)C(C)CC	92.4	151.2	643.2251:11692 644.22845:0 645.23181:0		0	0	0	0	5610	5161	0	0	0	0	17170	17849	0	0	0	0	139282	147404	0	0	0	0	0	0	0	0	0	0	0	0	40158	39159	57129	46762	0	0	0
M385	6-(methylamino)hexane-1,2,3,4,5-pentaol	Hexoses	5.272	218.104	[M+H]+	C7H17NO5	MBBZMMPHUWSWHV-UHFFFAOYSA-N	OCC(O)C(O)C(O)C(O)CNC	98.6	21.2	218.10417:20266 219.10752:6983 220.11088:6730		21228	23342	98607	122396	0	0	31085	24877	61405	49264	0	0	17314	12365	192537	150911	25086	27620	34241	31659	144963	150537	249048	247894	32947	30666	68598	79101	16348	5812	0	11619	0	0	10924	0	67437
M386	6-[[(3S,6aR,6bS,8aR,14bR)-9-hydroxy-4,4,6a,6b,8a,11,11,14b-octamethyl-1,2,3,4a,5,6,7,8,9,10,12,12a,14,14a-tetradecahydropicen-3-yl]oxy]-5-[4,5-dihydroxy-3-(3,4,5-trihydroxy-6-methyloxan-2-yl)oxyoxan-2-yl]oxy-3,4-dihydroxyoxane-2-carboxylic acid	Triterpene saponins	16.414	897.507	[M+H]+	C47H76O16	AVJNWIDNAJCPRK-AHDPYWBXSA-N	O=C(O)C1OC(OC2CCC3(C)C(CCC4(C)C3CC=C5C6CC(C)(C)CC(O)C6(C)CCC54C)C2(C)C)C(OC7OCC(O)C(O)C7OC8OC(C)C(O)C(O)C8O)C(O)C1O	86.3	98.13	897.50702:8669 898.51037:5837 899.51373:0		0	0	0	0	0	0	0	0	0	0	0	0	0	0	0	0	29472	25857	0	0	0	0	0	0	0	0	0	0	0	0	17823	12849	10741	10326	0	0	0
M387	6-acetyloxy-7-ethenyl-1,4a,7-trimethyl-3,4,4b,5,6,8,10,10a-octahydro-2H-phenanthrene-1-carboxylic acid	Diterpenoids	19.18	399.211	[M+H]+	C22H32O4	TUKYTUMQZQFKNX-UHFFFAOYSA-N	O=C(OC1CC2C(=CCC3C(C(=O)O)(C)CCCC23C)CC1(C=C)C)C	99.4	129.71	399.21054:7246 400.21389:0 401.21725:0		60065	56690	66372	59087	66036	62330	65303	56274	56659	45105	59716	71188	72572	72646	53840	26821	66470	70703	48613	60405	22255	12547	36195	41585	35225	55459	27287	62983	51101	55178	10619	5175	57267	59719	55664	37533	54198
M388	6-Demethoxytangeretin	8-O-methylated flavonoids	1.535	365.107	[M+ACN+H]+	C19H18O6	DDGJUTBQQURRGE-UHFFFAOYSA-N	O=C1C=C(OC=2C(OC)=C(OC)C=C(OC)C12)C=3C=CC(OC)=CC3	99.8	189.32	365.10739:25318 366.11074:0 367.1141:0		0	0	92385	93527	0	0	82877	84794	38261	37776	71217	78450	118873	131349	21039	138863	47380	43192	99937	109408	199216	48178	77968	66749	0	0	87098	84233	0	0	0	0	0	0	0	0	174833
M390	6-hydroxyflavone	Flavones	4.5	239.057	[M+H]+	C15H10O3	GPZYYYGYCRFPBU-UHFFFAOYSA-N	O=C1C=C(OC2=CC=C(O)C=C12)C=3C=CC=CC3	99.2	9.75	239.05681:161295 240.06016:26093 241.06352:5788		70531	72469	433812	399152	47382	44502	307137	264171	274640	266686	75002	73841	168478	188580	286303	319955	113167	119806	170931	157980	562040	696103	280758	262063	163408	153217	238593	280691	0	0	95976	61743	113815	129821	143216	156435	693018
M391	6-HYDROXYNICOTINATE	Pyridinecarboxylic acids	2.402	140.035	[M+H]+	C6H5NO3	BLHCMGRVFXRYRN-UHFFFAOYSA-N	OC(=O)C1=CNC(=O)C=C1	100	131.37	140.03465:19410 141.038:0 142.04136:0		3604	11467	11667	0	16721	23746	16600	5937	28936	42196	33632	24975	5481	1781	19650	20386	71773	92726	0	5807	39065	84950	22467	4856	319460	308981	11255	26317	0	0	11953	12361	42783	37571	65656	66997	42370
M392	6-methoxy-2-phenyl-4H-chromen-4-one	6-O-methylated flavonoids	9.758	253.084	[M+H-2H2O]+	C16H12O3	XZQLSABETMKIGG-UHFFFAOYSA-N	O=C1C=C(OC2=CC=C(OC)C=C12)C=3C=CC=CC3	99.4	92.46	253.08415:19706 254.0875:7597 255.09086:0		108341	102408	182688	176251	105303	110437	86551	100166	58891	76355	52781	63208	65842	57819	129373	116040	81837	60218	100580	117115	182651	194325	193229	199990	104638	101201	116683	117324	132019	138190	102891	92881	77128	46832	97967	97885	183621
M393	6-methoxy-4-methyl-2H-chromen-2-one	Coumarins and derivatives	1.787	191.083	[M+H]+	C11H10O3	KNGPIBWCWOQBEK-UHFFFAOYSA-N	O=C1OC=2C=CC(OC)=CC2C(=C1)C	99.3	9.65	191.08307:27018 192.08642:13832 193.08978:52630		109892	96115	159373	126506	126783	165389	162671	169386	98022	100385	89507	86917	102912	119229	165460	148211	143981	172752	132139	119809	301184	284441	200168	190202	159727	224896	86402	103403	151965	162030	245062	229953	255832	216403	263924	402462	174920
M394	6-methoxy-7-(3-methylbut-2-enoxy)chromen-2-one	Coumarins and derivatives	10.746	261.112	[M+H]+	C15H16O4	ZLPLFUBVEZVYDX-UHFFFAOYSA-N	O=C1OC=2C=C(OCC=C(C)C)C(OC)=CC2C=C1	100	12.7	261.11227:47742 262.11562:10282 263.11898:9203		159024	131331	156546	156185	187928	181075	185779	209939	238635	233155	150467	143741	140746	132608	213028	207692	195770	166961	164100	175820	166870	168667	178404	165145	167750	194415	611097	532081	138269	125820	741040	449826	261478	288844	318879	293184	256431
M395	6-Methoxyflavone	6-O-methylated flavonoids	1.54	331.023	[M+H]+	C16H12O3	XZQLSABETMKIGG-UHFFFAOYSA-N	O=C1C=C(OC2=CC=C(OC)C=C12)C=3C=CC=CC3	98.6	176.32	331.02322:22503 332.02657:13574 333.02993:7920		11643	0	45371	48335	0	0	34956	29999	22617	16977	65334	65355	14424	20438	31358	72260	27645	33960	67568	64066	26824	18742	42982	39252	25653	24274	71378	79020	53584	48763	45434	42663	20168	26075	73120	69000	56779
M396	6-Methoxyflavonol	Flavonols	0.909	307.028	[M+H]+	C16H12O4	OGURJSOPVFCIOO-UHFFFAOYSA-N	O=C1C(O)=C(OC2=CC=C(OC)C=C21)C=3C=CC=CC3	100	70.84	307.02774:5255 308.03109:0 309.03445:0		11935	11403	16121	5997	6666	0	10620	0	27101	20017	0	0	0	0	0	0	0	0	7711	18139	0	0	0	0	0	0	0	0	18980	6903	0	0	0	0	5560	0	0
M397	6-methyl-2-(4-methyl-3-cyclohexen-1-yl)-5-hepten-2-ol	Sesquiterpenoids	2.584	245.188	[M+H]+	C15H26O	RGZSQWQPBWRIAQ-HUUCEWRRSA-N	OC(C)(CCC=C(C)C)C1CC=C(C)CC1	99.7	148.92	245.18803:546754 246.19138:86729 247.19474:9934		5951210	6099238	5878546	5998957	2491247	2373970	3525514	3746546	3293656	3344746	4092868	4087916	2732397	2763059	5713716	5717888	3988949	3900787	4250990	4361457	5494126	7231000	7792386	7550951	637198	656508	4711800	4573392	4964252	4783166	679466	703119	575105	575012	570771	641778	3911025
M398	6,6'-(((1Z,1'Z)-(1,1',6,6'-tetrahydroxy-5,5'-diisopropyl-3,3'-dimethyl-7,7'-dioxo-[2,2'-binaphthalene]-8,8'(7H,7'H)-diylidene)bis(methanylylidene))bis(azanediyl))dihexanoic acid	Lignans, neolignans and related compounds	10.895	745.385	[M+H]+	C42H52N2O10	FUPDMJQIVFSMNG-RSSRHXQMSA-N	O=C(O)CCCCCNC=C1C(=O)C(O)=C(C=2C=C(C(=C(O)C12)C=3C(O)=C4C(=CNCCCCCC(=O)O)C(=O)C(O)=C(C4=CC3C)C(C)C)C)C(C)C	84	190.62	745.38477:27742 746.38812:15436 747.39148:6590		0	0	0	0	0	0	0	0	0	0	0	0	0	0	0	0	0	0	0	0	50376	48936	5295	0	0	0	5337	5839	0	0	216220	196873	71925	76187	27395	28900	0
M399	6,7-dihydroxy-4-phenylcoumarin	Neoflavones	1.552	277.026	[M+H]+	C15H10O4	TZRNJQYCOSMOJS-UHFFFAOYSA-N	O=C1OC=2C=C(O)C(O)=CC2C(=C1)C=3C=CC=CC3	84.9	141.58	277.02573:18194 278.02908:0 279.03244:7672		86626	73971	87574	85840	38447	32021	21733	14757	32602	39714	47701	50778	36432	35119	53451	48381	5488	0	47819	43437	54037	14370	127003	143897	30945	31672	85475	92371	37556	36693	0	0	5146	0	5728	0	31099
M400	6,7-Dihydroxycoumarin;esculetin	6,7-dihydroxycoumarins	4.591	201.126	[M+H]+	C9H6O4	ILEDWLMCKZNDJK-UHFFFAOYSA-N	O=C1OC=2C=C(O)C(O)=CC2C=C1	98.4	5.93	201.12552:12221 202.12887:0 203.13223:0		24952	26537	51654	73706	0	0	13112	5454	0	0	11139	18035	0	0	56959	71848	24825	26124	6178	10764	122230	126601	111228	113680	5178	16765	55714	41090	19716	24328	5272	10589	5202	5816	34619	39649	48832
M401	6,7-dimethoxy-8-[(2S,3R,4S,5S,6R)-3,4,5-trihydroxy-6-(hydroxymethyl)oxan-2-yl]oxychromen-2-one	Coumarins and derivatives	1.754	423.1	[M+H]+	C17H20O10	MLOMRDQPPYHSAX-QSDFBURQSA-N	O=C1OC=2C(OC3OC(CO)C(O)C(O)C3O)=C(OC)C(OC)=CC2C=C1	99.1	103.56	423.0997:9247 424.10305:0 425.10641:0		0	0	0	0	0	0	0	0	5193	0	10871	16499	10788	5934	24796	25879	0	0	18401	19023	30940	44802	36214	33789	0	0	0	0	0	0	0	0	0	0	31349	25656	33615
M402	6,8-Diprenylorobol	6-prenylated isoflavanones	4.673	423.166	[M+H]+	C25H26O6	OAUIRSVJXOFAOO-UHFFFAOYSA-N	O=C1C(=COC2=C1C(O)=C(C(O)=C2CC=C(C)C)CC=C(C)C)C=3C=CC(O)=C(O)C3	84.8	149.41	423.16562:77545 424.16897:17186 425.17233:9016		0	0	0	5303	186927	184985	0	0	0	0	33489	23443	0	0	5931	0	271058	271108	0	0	108457	121877	23553	23506	38995	35198	0	0	0	5104	213579	283679	119946	159503	56177	45772	64769
M403	6'-methoxy-4,2',4',beta-tetrahydroxy-alpha,beta-dihydrochalcone	2'-Hydroxy-dihydrochalcones	26.58	327.08	[M+H]+	C16H16O6	QIOQDKGWUYWYES-LBPRGKRZSA-N	O=C(C=1C(O)=CC(O)=CC1OC)CC(O)C2=CC=C(O)C=C2	100	147.02	327.07962:17809 328.08297:5619 329.08633:0		52197	53331	44543	47983	44294	48313	58279	56216	56664	57043	58366	55906	54071	47103	44910	52513	64482	60671	52534	50902	62416	64703	60803	58463	62083	59475	73601	67876	45600	52029	111611	118291	64117	68071	57016	61369	62542
M404	6'-O-beta-D-apiofura-Sweroside	O-glycosyl compounds	7.316	513.137	[M+ACN+H]+	C21H30O13	JNPXCTROEJQHKD-APAPHXOESA-N	O=C1OCCC2C1=COC(OC3OC(COC4OCC(O)(CO)C4O)C(O)C(O)C3O)C2C=C	87.4	75.99	513.13702:6058 514.14037:0 515.14373:0		19840	29662	31655	27953	14890	20833	0	0	21138	20141	11642	0	0	0	0	0	18190	25409	5029	11192	0	0	5154	0	0	0	0	0	12660	16762	0	0	0	0	0	0	12662
M405	7-(2-aminophenyl)heptanoic acid	Medium-chain fatty acids	1.769	222.114	[M+H-H2O]+	C13H19NO2	ZFXXVVRQQNCNDM-UHFFFAOYSA-N	O=C(O)CCCCCCC=1C=CC=CC1N	91.9	21.45	222.11401:102083 223.11736:45397 224.12072:72163		229471	227996	397439	389036	230787	265853	740308	790374	314978	352216	318815	284261	314238	353842	657339	755275	708012	509244	297060	444101	1076259	850109	665260	546223	581045	598066	249432	273371	388894	372483	803244	808740	753432	825989	1306755	1369945	805926
M406	7-[(2E,5E)-7-hydroxy-3,7-dimethylocta-2,5-dienoxy]chromen-2-one	Coumarins and derivatives	17.545	353.169	[M+H]+	C19H22O4	ZHQPRJMIAALFHX-ATTWWORZSA-N	O=C1OC=2C=C(OCC=C(C)CC=CC(O)(C)C)C=CC2C=C1	99.9	3.6	353.16937:10899 354.17272:6582 355.17608:0		63594	63153	83231	80051	69606	69292	69486	59409	70330	64104	65205	64978	65860	61845	65247	58506	69782	69820	65440	65003	56323	52699	54230	59153	60786	64051	55954	63296	67678	67899	72648	76949	66231	70560	52464	52822	64382
M407	7-[(6-hydroxy-5,5,8a-trimethyl-2-methylidene-3,4,4a,6,7,8-hexahydro-1H-naphthalen-1-yl)methoxy]chromen-2-one	Coumarins and derivatives	1.761	405.203	[M+H-2H2O]+	C24H30O4	FCWYNTDTQPCVPG-UHFFFAOYSA-N	O=C1OC=2C=C(OCC3C(=C)CCC4C(C)(C)C(O)CCC34C)C=CC2C=C1	99.9	78.37	405.20279:48066 406.20614:17007 407.2095:29097		211748	219910	131975	138071	84490	88190	66280	62510	125432	128651	87360	90260	69916	74200	121551	127885	88026	89135	127821	124570	330499	347327	280236	264390	36370	40295	174895	172958	129297	125936	29979	23737	34198	33881	77546	85509	161072
M408	7-[(E)-3-methyl-4-(4-methyl-5-oxo-2H-furan-2-yl)but-2-enoxy]chromen-2-one	Coumarins and derivatives	8.786	344.152	[M+H]+	C19H18O5	CFNMUZCFSDMZPQ-KPKJPENVSA-N	O=C1OC=2C=C(OCC=C(C)CC3OC(=O)C(=C3)C)C=CC2C=C1	99.6	55.93	344.15155:58084 345.1549:18161 346.15826:6112		0	0	150187	131718	0	0	59039	60444	0	0	63061	54354	5133	0	68573	61517	18245	22857	24225	23914	223973	228787	162771	148616	119122	100059	60703	52424	38936	32997	215921	172704	179805	180083	549501	521511	101162
M409	7-[3,4-dihydroxy-5-(hydroxymethyl)oxolan-2-yl]oxy-2-(4-hydroxyphenyl)-3,4-dihydro-2H-chromene-3,5-diol	Flavonoid-7-O-glycosides	7.237	407.135	[M+H]+	C20H22O9	XWFQRXGYJJOFCO-UHFFFAOYSA-N	OC1=CC=C(C=C1)C2OC3=CC(OC4OC(CO)C(O)C4O)=CC(O)=C3CC2O	99.9	157.28	407.13458:16103 408.13793:0 409.14129:0		56803	54302	121516	113340	0	0	53363	46804	48964	58352	28856	0	54954	47932	65176	55443	23109	21758	51930	43846	127721	41435	74701	57379	34584	73900	0	0	34640	36557	64396	71276	66088	13782	110869	130492	56160
M410	7-{[(2E,6E)-3,7,11-trimethyldodeca-2,6,10-trien-1-yl]oxy}chromen-2-one	Terpene lactones	1.766	389.206	[M+ACN+H]+	C24H30O3	GNMUGVNEWCZUAA-WOWYBKFKSA-N	O=C1OC=2C=C(OCC=C(C)CCC=C(C)CCC=C(C)C)C=CC2C=C1	98.9	37.26	389.20627:105543 390.20962:94318 391.21298:45233		516612	516311	368993	366022	180818	191134	151436	169610	271950	277041	228137	227627	178684	177834	334341	325831	232970	223525	319209	307431	720707	728873	706206	673738	77445	91427	423539	427776	303726	302844	60119	59465	79668	73814	165443	166128	355849
M411	7-Acetoxycoumarin	Coumarins and derivatives	4.983	205.051	[M+H]+	C11H8O4	MGZOXZPZHVOXQB-UHFFFAOYSA-N	CC(=O)OC1=CC2=C(C=CC(=O)O2)C=C1	99.7	24.76	205.05145:56054 206.0548:7147 207.05816:49126		357348	363119	558715	561340	197725	194061	330703	322107	461328	453494	261653	278257	282556	278483	291208	318680	202995	220961	141619	142910	637904	657726	769059	752839	386125	355413	275830	281305	206637	197409	275141	294472	266767	215422	531258	523415	327608
M412	7-Deacetylkhivorin	Limonoids	4.863	562.296	[M+H]+	C30H40O9	MRMHZWKIOFZZID-WNXWNNQMSA-N	O=C(OC1CC(OC(=O)C)C2(C)C(CC(O)C3(C)C2CCC4(C)C(OC(=O)C5OC543)C6=COC=C6)C1(C)C)C	97.8	96.56	562.29572:6426 563.29907:0 564.30243:0		0	0	10310	5624	0	0	0	0	0	0	0	0	0	0	10166	0	0	0	0	0	37315	38401	30189	24084	0	0	0	5323	0	0	0	0	0	0	0	0	0
M413	7-hydroxy-2-(4-hydroxyphenyl)-5-[(2S,3R,4S,5S,6R)-3,4,5-trihydroxy-6-(hydroxymethyl)oxan-2-yl]oxy-2,3-dihydrochromen-4-one	Flavonoid O-glycosides	2.485	457.153	[M+H]+	C21H22O10	MFQIWHVVFBCURA-LKBAIHPRSA-N	O=C1C=2C(OC3OC(CO)C(O)C(O)C3O)=CC(O)=CC2OC(C4=CC=C(O)C=C4)C1	99.9	210.28	457.15262:32295 458.15597:7087 459.15933:0		133924	137291	109995	111066	171971	152372	156340	159399	125369	144094	196537	203433	186197	169416	139525	132239	123488	120220	216273	206914	10815	63762	89500	83279	174165	179802	128567	139933	110176	116343	458147	467661	141427	137236	80943	120980	87904
M414	7-hydroxy-4-methyl-1,4,4a,5,6,8a-hexahydropyrimido[4,5-d]pyrimidin-2(3H)-one	Pyrimidones	16.867	185.098	[M+2H]2+	C7H12N4O2	CJNSZGMXFQQMOV-UHFFFAOYSA-N	O=C1NC2N=C(O)NCC2C(N1)C	99.7	4.98	185.09801:18629 186.10136:0 187.10472:0		33062	25772	27583	23996	46392	55161	25913	21075	17636	11380	20511	21794	13462	11760	26167	21044	25189	32512	13679	10873	20929	25645	29567	33317	6323	14257	46670	53884	27033	26082	111889	102747	54777	56767	38495	38357	58321
M415	7-Hydroxyflavone	Flavones	10.128	239.128	[M+H]+	C15H10O3	MQGPSCMMNJKMHQ-UHFFFAOYSA-N	O=C1C=C(OC2=CC(O)=CC=C12)C=3C=CC=CC3	100	3.52	239.12753:22951 240.13088:0 241.13424:0		167199	173699	30040	43327	18710	15071	10417	23665	47416	45807	5998	22603	0	11105	66157	27737	18996	22726	74645	79518	127874	153601	65886	98117	60828	39991	97506	65522	21915	5124	64378	115564	12631	12261	46060	32475	91084
M416	7-methoxy-6-(1,2,3-trihydroxy-3-methylbutyl)chromen-2-one	Coumarins and derivatives	14.63	295.119	[M+ACN+H]+	C15H18O6	PCSZTTAMZGNQNB-UHFFFAOYSA-N	O=C1OC=2C=C(OC)C(=CC2C=C1)C(O)C(O)C(O)(C)C	100	166.43	295.11923:12076 296.12258:0 297.12594:0		54076	58386	56877	55898	69732	67688	54906	56017	48121	47817	39501	41001	27529	28504	56787	58101	47542	34479	43896	45850	66304	78927	40562	43288	62302	56223	69477	66651	70126	57438	90066	96634	72664	63348	62632	63840	50040
M417	7-methoxy-8-(3-methyl-5-oxo-2H-furan-4-yl)chromen-2-one	Coumarins and derivatives	2.217	311.019	[M+H]+	C15H12O5	AZYVCLJYWIHOAD-UHFFFAOYSA-N	O=C1OC=2C(C=C1)=CC=C(OC)C2C=3C(=O)OCC3C	96.1	63.76	311.01917:8350 312.02252:0 313.02588:0		0	0	0	0	0	0	0	0	0	0	0	0	0	0	0	0	0	0	0	0	67008	89640	34605	36498	0	0	0	0	0	0	0	0	0	0	0	0	11083
M418	7-Methoxyflavonol	Flavonols	5.807	269.104	[M+H]+	C16H12O4	IPRIGHIBTRMTDP-UHFFFAOYSA-N	O=C1C(O)=C(OC2=CC(OC)=CC=C21)C=3C=CC=CC3	99.8	90.68	269.10391:16468 270.10726:0 271.11062:5575		20750	20504	96411	121822	19565	26780	40247	47188	32562	39630	13812	13837	37708	24134	91351	108360	80320	66402	45961	37021	149093	149486	95631	99874	129656	127474	28273	33749	26315	31332	179501	160989	134391	142351	140169	146570	61997
M419	7-O-Ethylmorroniside	O-glycosyl compounds	5.609	457.159	[M+ACN+H]+	C19H30O11	IRKFOLIBBQDADK-LEYKIWRXSA-N	O=C(OC)C1=COC(OC2OC(CO)C(O)C(O)C2O)C3C(OC(OCC)CC13)C	100	160.78	457.15948:27568 458.16283:8029 459.16619:0		53720	69033	136561	143485	58312	67419	136869	153087	129418	134497	97020	106130	64576	96326	113099	115501	87186	75173	90297	82155	143459	162614	151171	144795	57983	80651	142740	145342	36777	36252	62732	59193	99189	106238	55059	75126	201441
M420	7-O-Methyl morroniside	O-glycosyl compounds	4.384	421.171	[M+H]+	C18H28O11	IZODPOCIKVLNIL-BSUNYROJSA-N	O=C(OC)C1=COC(OC2OC(CO)C(O)C(O)C2O)C3C(OC(OC)CC13)C	99.8	54.46	421.17145:35311 422.1748:8442 423.17816:11121		0	0	0	0	343662	303017	0	0	0	0	80901	10375	11703	11294	5048	6312	799931	798865	0	0	33977	26277	14849	10910	5949	5254	0	0	5560	5227	873894	878621	779632	598813	42407	22060	18355
M421	7,4'-DIMETHOXYISOFLAVONE	7-O-methylisoflavones	3.182	283.097	[M+H]+	C17H14O4	LPNBCGIVZXHHHO-UHFFFAOYSA-N	O=C1C(=COC2=CC(OC)=CC=C21)C=3C=CC(OC)=CC3	100	200.19	283.09711:39294 284.10046:8668 285.10382:18086		232500	234245	202349	197169	261639	269391	246465	250861	240025	258101	243799	262228	258591	264961	219869	210454	208516	205227	308883	293050	112237	139291	145134	139046	256626	270876	199314	209219	292989	304500	557046	545683	231509	238406	186377	191669	152117
M422	7,8-dimethoxy-2H-chromen-2-one	Coumarins and derivatives	4.755	207.067	[M+H-H2O]+	C11H10O4	CHBBSMUTOCUVDW-UHFFFAOYSA-N	O=C1OC=2C(OC)=C(OC)C=CC2C=C1	99.9	24.51	207.06703:364011 208.07038:57690 209.07374:10795		165184	221738	120888	111717	353988	328563	354871	325507	304162	357491	203501	183351	422633	426705	448680	464676	231161	227784	276596	244865	2072288	2167002	505198	467170	712775	759715	350335	346884	142047	132724	433011	436462	422303	408111	513789	479089	1494080
M423	8-(((2S)-2-carboxypyrrolidin-1-ium-1-yl)methyl)-3-(4-fluorophenyl)-4-oxo-4H-chromen-7-olate	Isoflavones	3.339	384.118	[M+H-2H2O]+	C21H18FNO5	WZOBJNOPFAHZTE-KRWDZBQOSA-N	O=C(O)C1CCC[NH+]1CC=2C([O-])=CC=C3C(=O)C(=COC32)C=4C=CC(F)=CC4	99.7	275.74	384.1181:45938 385.12145:10453 386.12481:0		70157	75514	148133	133876	43852	43457	60002	60163	51436	50027	58243	57360	41050	39613	52658	66490	59685	67155	35370	34881	362477	348228	220062	219655	72905	76264	99274	96831	42986	40707	32679	43124	47332	40559	89940	74164	182006
M424	8-(2-hydroxy-1-methoxy-3-methylbut-3-enyl)-7-methoxychromen-2-one	Coumarins and derivatives	7.316	291.123	[M+H]+	C16H18O5	DBPWCIPDCMVUFT-UHFFFAOYSA-N	O=C1OC2=C(C=C1)C=CC(OC)=C2C(OC)C(O)C(=C)C	100	64.55	291.12283:19892 292.12618:8338 293.12954:19551		0	0	181283	122698	5681	5300	110534	65181	5141	11110	10417	10674	37733	47063	187636	167959	114607	84743	60232	49842	176823	18102	96964	163093	155199	168657	0	5175	51722	45749	399886	176300	187009	165140	358698	238923	126293
M425	8-(4-hydroxyphenyl)-3-methoxy-6,7-dimethyl-5,6,7,8-tetrahydronaphthalen-2-ol	Aryltetralin lignans	16.219	299.163	[M+H]+	C19H22O3	ZZNLYJRVCVLQOY-UHFFFAOYSA-N	OC1=CC=C(C=C1)C2C3=CC(O)=C(OC)C=C3CC(C)C2C	100	19.44	299.16336:31608 300.16671:8615 301.17007:0		107520	103971	88904	88127	128634	125839	101313	98685	108953	104704	81187	67119	73670	70044	73696	77210	82846	76219	77355	78138	69027	65103	58523	54700	95318	90603	209640	218551	68673	67839	104344	96242	74307	68958	58748	50217	83654
M426	8-(azepan-1-ium-1-ylmethyl)-3-(2,4-dimethoxyphenyl)-2-oxo-2H-chromen-7-olate	Hydroxyisoflavonoids	6.606	410.211	[M+H]+	C24H27NO5	VOBOQLHWHJWFCX-UHFFFAOYSA-N	O=C1OC2=C(C=CC([O-])=C2C[NH+]3CCCCCC3)C=C1C4=CC=C(OC)C=C4OC	90.5	124.83	410.21118:8040 411.21453:0 412.21789:0		0	0	34201	57745	0	0	0	0	0	0	0	0	0	0	5075	179	0	0	0	0	175186	37952	134992	179101	0	0	0	5132	0	0	0	0	0	0	16302	0	0
M427	8-(azepan-1-ium-1-ylmethyl)-3-(4-chlorophenyl)-4-oxo-4H-chromen-7-olate	Isoflavones	5.109	406.106	[M+2H]2+	C22H22ClNO3	LUXRPLCOGZWQEC-UHFFFAOYSA-N	O=C1C(=COC=2C1=CC=C([O-])C2C[NH+]3CCCCCC3)C=4C=CC(Cl)=CC4	98.9	123.48	406.1062:16344 407.10955:0 408.11291:0		0	0	0	0	0	0	0	0	0	0	0	0	16555	21980	0	0	0	0	0	0	64287	59306	11027	6087	0	0	0	0	0	0	0	0	0	0	0	0	11524
M428	8-acetamido-2-methyl-7-oxononanoic acid	Medium-chain fatty acids	10.148	282.112	[M+H]+	C12H21NO4	UALLEVOGEQZKSX-UHFFFAOYSA-N	O=C(O)C(C)CCCCC(=O)C(N=C(O)C)C	99.9	61.26	282.11151:142717 283.11486:22333 284.11822:11828		0	0	0	0	144454	147425	36244	40613	0	0	238010	243793	30401	42065	96432	87562	1143461	1158164	0	0	190951	207204	10784	0	129131	113322	0	0	16604	5506	626082	643786	761936	778226	164192	161958	101233
M429	8-Gingerol	Gingerols	9.553	323.221	[M+H]+	C19H30O4	BCIWKKMTBRYQJU-INIZCTEOSA-N	O=C(CCC1=CC=C(O)C(OC)=C1)CC(O)CCCCCCC	99.9	9.97	323.22107:35112 324.22442:8581 325.22778:0		334176	330271	130738	129005	94334	103984	372544	348672	354209	431025	543096	502656	343953	337987	355274	378931	287997	313761	476597	496593	510168	550483	227986	338188	173817	170734	52125	68909	394484	381553	17783	16584	16613	5411	24807	17914	32327
M430	8-methoxy-7-[(E)-3-methyl-4-(4-methyl-5-oxo-2H-furan-2-yl)but-2-enoxy]chromen-2-one	Coumarins and derivatives	10.786	395.085	[M+H]+	C20H20O6	QUKDLMFYXITHBM-XYOKQWHBSA-N	O=C1OC=2C(OC)=C(OCC=C(C)CC3OC(=O)C(=C3)C)C=CC2C=C1	98.4	119.12	395.08466:21542 396.08801:6730 397.09137:0		69118	74941	34782	32653	46875	47160	6163	5426	24924	30767	60606	68784	18060	12467	27010	22605	37903	40088	36408	39383	0	0	6603	11524	13479	12764	26215	21975	41646	43021	173414	168884	21514	22161	0	0	13912
M431	8-oxo-2'-deoxyguanosine	Purine 2'-deoxyribonucleosides	1.791	284.103	[M+H]+	C10H13N5O5	HCAJQHYUCKICQH-UHFFFAOYNA-N	OCC1OC(CC1O)N1C(O)=NC2=C1NC(=N)N=C2O	98.5	165.87	284.10333:58891 285.10668:15266 286.11004:9167		331641	341416	167435	163994	78855	71417	125820	115014	109995	118547	129092	135096	61369	64047	261999	240283	84608	79874	185899	189835	618776	634026	88587	127665	0	11782	126662	130920	237747	248451	124750	117473	17419	24393	18811	25165	154865
M432	8-Prenylnaringenin	8-prenylated flavanones	13.285	363.122	[M+H]+	C20H20O5	LPEPZZAVFJPLNZ-SFHVURJKSA-N	O=C1C2=C(O)C=C(O)C(=C2OC(C3=CC=C(O)C=C3)C1)CC=C(C)C	99.8	103.53	363.12238:13272 364.12573:0 365.12909:0		6253	5281	44961	43391	44470	38002	26701	26562	19697	21530	17881	19449	28830	27687	41975	48274	35040	30259	18209	19964	54114	54509	52131	50846	37689	36265	54551	48801	24702	25104	52605	46011	41563	42073	35100	28253	76233
M433	8,9-epoxy-3-isobutyryloxy-10-(2-methylbutanoyl)thymol	Phenol esters	12.851	335.186	[M+H]+	C19H26O5	DBEFONQGRSUFQO-UHFFFAOYSA-N	O=C(OC1=CC(=CC=C1C2(OC2)COC(=O)C(C)CC)C)C(C)C	100	12.47	335.18561:242908 336.18896:52907 337.19232:9625		155047	158276	183800	186829	193113	192045	143686	133665	134113	128949	86153	86050	109622	106503	285107	308289	164687	170771	146620	151088	799179	837998	472575	442734	192505	183820	124873	116389	156679	156669	939553	890840	313758	312567	315967	291050	920982
M434	8,9-epoxy-3,10-diisobutyryloxythymol	Phenol esters	11.027	321.17	[M+H]+	C18H24O5	OLARKEMZPWGFJU-UHFFFAOYSA-N	O=C(OC1=CC(=CC=C1C2(OC2)COC(=O)C(C)C)C)C(C)C	100	3.49	321.16953:21861 322.17288:0 323.17624:5703		11845	5155	98689	97094	0	0	98977	91139	35909	39408	50382	71800	37708	60587	216583	216685	140492	137616	128138	106393	260800	318262	147638	162784	201402	191294	50685	51236	68232	33612	268198	297548	239117	207048	290014	313426	198372
M435	9-(4-hydroxy-3,5-dimethoxyphenyl)-4-[3,4,5-trihydroxy-6-(hydroxymethyl)oxan-2-yl]oxy-5a,6,8a,9-tetrahydro-5H-[2]benzofuro[6,5-f][1,3]benzodioxol-8-one	Lignan glycosides	3.178	585.203	[M+H]+	C27H30O13	HUCNZRPYZDCCEF-UHFFFAOYSA-N	O=C1OCC2CC3=C(OC4OC(CO)C(O)C(O)C4O)C=5OCOC5C=C3C(C6=CC(OC)=C(O)C(OC)=C6)C12	99.8	180.37	585.20312:22933 586.20647:8754 587.20984:0		101627	104624	79609	82199	110706	121987	96377	95895	133062	118130	87386	86249	91107	86751	73773	72052	64552	58106	105397	111398	26432	38980	41507	52064	99365	94614	67443	72943	55315	51704	264187	257418	66962	71906	17594	11203	79409
M436	9-(beta-d-ribofuranosyl)zeatin	Purine nucleosides	15.406	374.141	[M+H]+	C15H21N5O5	GOSWTRUMMSCNCW-GPTCUSJASA-N	OCC(=CCNC1=NC=NC2=C1N=CN2C3OC(CO)C(O)C3O)C	99.9	91.53	374.14114:5658 375.14449:0 376.14785:0		11779	18115	14587	24831	28192	29445	19966	26645	24288	21329	0	0	24053	27439	28291	20158	24886	29402	28583	21769	5074	6408	12838	21938	11145	0	27938	28610	13493	20512	25676	26254	29862	35792	25776	25592	19966
M437	9-{[(2E)-3,7-dimethyl-2,6-octadienyl]oxy}-7H-furo[3,2-g]chromen-7-one	Terpene lactones	20.715	339.16	[M+H]+	C21H22O4	SOVNCTNQAWWYAQ-OQLLNIDSSA-N	O=C1OC=2C(C=C1)=CC=3C=COC3C2OCC=C(C)CCC=C(C)C	100	21.07	339.15964:85694 340.16299:17231 341.16635:5206		28564	21609	172427	166572	34638	28161	63102	58993	71457	71099	55228	57388	30807	18220	42115	45597	40242	40601	30667	29759	56223	62244	28986	38247	54728	49404	54786	52923	19410	21655	626092	622280	51871	55328	60792	67101	58268
M438	9-hydroxy-10,12-octadecadienoic acid	Lineolic acids and derivatives	16.027	335.193	[M+H]+	C18H32O3	NPDSHTNEKLQQIJ-SIGMCMEVSA-N	O=C(O)CCCCCCCC(O)C=CC=CCCCCC	97.9	2.77	335.19318:30638 336.19653:7173 337.19989:0		147219	152944	162118	161735	0	0	39814	40518	60505	69987	25527	34707	63276	57507	111335	112888	19180	7054	72536	61759	86657	106696	59563	53138	0	7249	66805	78973	37796	56511	77748	72022	45506	42106	11217	11794	43462
M439	9-hydroxy-7-(2-hydroxypropan-2-yl)-1,4a-dimethyl-2,3,4,9,10,10a-hexahydrophenanthrene-1-carboxylic acid	Diterpenoids	20.713	350.238	[M+H]+	C20H28O4	ALGYTGOYQATWBA-UHFFFAOYSA-N	O=C(O)C1(C)CCCC2(C3=CC=C(C=C3C(O)CC12)C(O)(C)C)C	97.3	124.4	350.23846:10112 351.24181:0 352.24517:0		11629	24900	10239	5541	0	5056	5105	5032	5066	10797	5524	0	0	5040	53495	51301	28660	23870	11503	18589	35048	35593	16894	6569	40088	53407	45714	41406	5046	5859	83693	62812	50532	44311	17664	12648	24118
M440	9-hydroxy-9-[[(E)-2-(hydroxymethyl)-3-[3-(hydroxymethyl)-6-propan-2-ylcyclohex-2-en-1-yl]prop-2-enoyl]oxymethyl]-1-oxo-6-propan-2-yl-3,5a,6,7,8,9a-hexahydro-2-benzoxepine-4-carboxylic acid	Terpene lactones	3.65	552.318	[M+H]+	C29H42O9	RCOCBDNPQGVEDL-KEBDBYFISA-N	O=C(O)C1=CC2C(C(=O)OC1)C(O)(COC(=O)C(=CC3C=C(CO)CCC3C(C)C)CO)CCC2C(C)C	99.9	127.24	552.31775:8332 553.3211:0 554.32446:6703		0	0	45623	52401	0	0	0	0	0	0	0	0	0	0	0	0	0	0	0	0	3574	5481	61752	71705	0	0	65657	64841	0	0	0	0	0	0	0	0	0
M441	9-methoxy-7-[4-[3,4,5-trihydroxy-6-[[3,4,5-trihydroxy-6-(hydroxymethyl)oxan-2-yl]oxymethyl]oxan-2-yl]oxyphenyl]-[1,3]dioxolo[4,5-g]chromen-8-one	Isoflavonoid O-glycosides	1.762	659.207	[M+H]+	C29H32O16	FIMKKXUVGBDUNE-UHFFFAOYSA-N	O=C1C(=COC=2C=C3OCOC3=C(OC)C12)C=4C=CC(OC5OC(COC6OC(CO)C(O)C(O)C6O)C(O)C(O)C5O)=CC4	98.7	191.94	659.20697:35817 660.21032:13544 661.21368:0		0	0	10935	17420	10343	5174	21400	19318	18428	12292	35063	38310	0	0	10848	12475	72868	64537	36892	32512	113766	118505	38079	26106	58267	61048	29616	28575	23036	22763	203349	192966	120016	114644	116283	113398	21729
M442	9-methoxycarbonyldec-9-enoic acid	Medium-chain fatty acids	6.478	229.143	[M+H]+	C12H20O4	ZUNJWEGRDSXKIO-UHFFFAOYSA-N	O=C(OC)C(=C)CCCCCCCC(=O)O	100	9.06	229.14273:105483 230.14608:18498 231.14944:9762		88817	93177	93695	90507	70439	66413	111435	105610	96012	90171	116883	110790	55943	61250	83229	87770	96898	105383	112852	135901	57769	93741	49539	55533	70961	64543	51957	45011	105086	107289	1043412	1026310	84697	87182	109046	105934	102813
M443	9-phenyl-1-(2,4,6-trihydroxyphenyl)nonan-1-one	Alkyl-phenylketones	4.594	360.216	[M+H]+	C21H26O4	OOGZWXIAHJKVAH-UHFFFAOYSA-N	O=C(C=1C(O)=CC(O)=CC1O)CCCCCCCCC=2C=CC=CC2	99.9	23.98	360.21564:67500 361.21899:14938 362.22235:5142		276862	283732	390526	346260	119334	129243	205734	240881	179783	154129	240140	250491	181455	166116	399529	392399	251869	266509	225287	195405	531713	540066	547636	524725	186870	177877	374501	386252	206576	223576	136406	144116	148306	180498	295601	279124	318709
M444	9,13-epoxy-3,15,16,18-labdanetetrol	Diterpenoids	13.691	379.248	[M+H]+	C20H36O5	XYPPDQHBNJURHU-PDEMJFSWSA-N	OCCC1(OC2(CC1)C(C)CCC3C(C)(CO)C(O)CCC32C)CO	99.8	15.46	379.24838:180089 380.25173:47814 381.25509:8500		224263	227576	738713	759139	145968	154333	303833	345308	294661	283023	251175	348753	245088	273645	267960	289402	437567	433471	330099	314771	196392	167228	454027	407753	169426	160145	636846	641227	232074	240524	442377	452850	459356	475611	997162	998561	498496
M445	9H-xanthen-9-one	Xanthones	1.213	219.028	[M+H-2H2O]+	C13H8O2	JNELGWHKGNBSMD-UHFFFAOYSA-N	O=C1C=2C=CC=CC2OC=3C=CC=CC31	89.4	880.03	219.02817:136827 220.03152:13188 221.03488:18035		135164	130044	439407	449093	118843	118669	225730	228021	204363	218335	440681	436104	255634	264344	545295	506172	232488	227280	428693	426444	954045	983422	397960	399127	83142	87040	480952	469943	201949	192077	122532	109814	85789	90137	115703	111239	437727
M446	Abacavir sulfate	1,3-substituted cyclopentyl purine nucleosides	3.181	287.157	[M+H]+	C14H18N6O	MCGSCOLBFJQGHM-UHFFFAOYNA-N	NC1=NC2=C(N=CN2C2CC(CO)C=C2)C(NC2CC2)=N1	98.1	68.28	287.15665:100726 288.16:19191 289.16336:13426		641676	636587	493606	497664	739107	772081	672242	649593	600565	724474	696520	843661	735371	744979	605794	593407	533781	548166	856482	812468	274331	318327	372387	357081	625981	640834	599131	681390	811603	806152	1362431	1322090	574211	559408	427021	601768	439766
M447	Abietin	Phenolic glycosides	19.751	343.133	[M+H]+	C16H22O8	SFLMUHDGSQZDOW-FAOXUISGSA-N	OCC=CC1=CC=C(OC2OC(CO)C(O)C(O)C2O)C(OC)=C1	96.6	131.56	343.13339:26408 344.13674:0 345.1401:0		0	0	139205	134586	0	0	37283	25741	47735	35403	0	5511	19807	33354	47233	63708	5070	5862	0	0	0	0	0	0	76179	62214	54762	46684	5256	0	199415	195067	5885	0	121648	110990	27699
M448	Abrine	L-alpha-amino acids	2.062	241.087	[M+H-2H2O]+	C12H14N2O2	CZCIKBSVHDNIDH-NSHDSACASA-N	O=C(O)C(NC)CC1=CNC=2C=CC=CC21	99.1	186.17	241.08664:26809 242.08999:5755 243.09335:9273		226302	230219	101376	75927	116383	108252	119341	119942	125319	119520	110103	125953	115532	139793	152513	124146	136215	145215	145140	114080	276486	301301	194618	195357	377537	329109	130645	106199	128409	166864	310445	254009	128152	137504	256382	224395	288045
M449	abscisic acid	Abscisic acids and derivatives	3.159	303.098	[M+H]+	C15H20O4	JLIDBLDQVAYHNE-YKALOCIXSA-N	O=C(O)C=C(C=CC1(O)C(=CC(=O)CC1(C)C)C)C	99.9	121.53	303.09833:51619 304.10168:10868 305.10504:0		40128	34274	123197	130438	84341	48155	282457	281331	127799	81307	79325	84599	64230	75095	218076	216730	263269	260350	94287	86011	22550	28065	65734	70339	363660	387799	36224	134930	55545	56876	1033942	1040400	329558	338043	228040	266340	133730
M450	Acacetin	4'-O-methylated flavonoids	9.997	285.208	[M+H]+	C16H12O5	DANYIYRPLHHOCZ-UHFFFAOYSA-N	O=C1C=C(OC=2C=C(O)C=C(O)C12)C=3C=CC(OC)=CC3	98.3	2.94	285.20798:15652 286.21133:0 287.21469:0		17080	22847	102583	111254	49711	40285	114403	116746	87025	85262	127737	203901	52586	68595	173828	174119	196990	201787	137197	164420	241585	248028	80845	115176	145371	146640	133284	85155	71744	42971	216172	212518	158074	113995	168883	146271	162782
M451	Acacetin Diacetate	4'-O-methylated flavonoids	12.806	369.1	[M+H]+	C20H16O7	VYHHSBHXZVSILO-UHFFFAOYSA-N	O=C(OC=1C=C(OC(=O)C)C=2C(=O)C=C(OC2C1)C=3C=CC(OC)=CC3)C	99.3	84.68	369.09985:7863 370.1032:0 371.10656:0		0	0	0	0	0	0	0	0	0	0	0	0	0	0	25407	20175	0	0	0	0	31416	37320	0	0	6412	11651	0	0	0	0	6318	12323	0	0	0	0	19230
M452	ACARBOSE	Aminocyclitol glycosides	27.691	684.209	[M+H]+	C25H43NO18	CEMXHAPUFJOOSV-UHFFFAOYSA-N	O=CC(O)C(O)C(OC1OC(CO)C(OC2OC(C)C(NC3C=C(CO)C(O)C(O)C3O)C(O)C2O)C(O)C1O)C(O)CO	99.8	2140.89	684.20947:200176 685.21282:178240 686.21618:138310		712144	777897	716003	722957	878840	765089	721078	723182	826137	799946	672367	671494	664561	656858	686593	751270	776970	803270	623276	626177	769598	777437	853314	865378	810384	833010	984127	1017439	705834	671620	1358850	501312	1006104	1004244	857338	884750	912081
M453	ACETOACETATE	Short-chain keto acids and derivatives	8.247	103.054	[M+H]+	C4H6O3	WDJHALXBUFZDSR-UHFFFAOYSA-N	CC(=O)CC(O)=O	83.4	3.94	103.05402:42664 104.05737:0 105.06073:14845		70642	80990	255828	285898	87059	113283	109570	101989	105966	116673	99003	76354	107712	112610	158422	175064	186541	178671	145533	121633	518678	168818	421830	415767	104794	154418	39159	37939	249006	248752	129562	144147	113665	128840	129828	130461	45323
M454	Acetosyringone	Alkyl-phenylketones	2.151	235.081	[M+H]+	C10H12O4	OJOBTAOGJIWAGB-UHFFFAOYSA-N	O=C(C1=CC(OC)=C(O)C(OC)=C1)C	99.8	47.61	235.08089:15987 236.08424:12084 237.0876:6111		11621	29976	18777	13186	41985	55897	96179	88968	83221	54835	47067	47098	0	0	44548	30958	228535	223484	113877	91517	237947	26047	11527	334	12072	36871	28783	5594	33815	22188	585557	573426	229382	280331	84920	78830	12542
M455	acetyl CoA	Acyl CoAs	24.857	810.12	[M+H]+	C23H38N7O17P3S	ZSLZBFCDCINBPY-UHFFFAOYNA-N	CC(=O)SCCN=C(O)CCN=C(O)C(O)C(C)(C)COP(O)(=O)OP(O)(=O)OCC1OC(C(O)C1OP(O)(O)=O)N1C=NC2=C(N)N=CN=C12	86.5	436.83	810.11957:31234 811.12292:14891 812.12628:0		0	0	386991	386784	0	0	261254	263795	0	0	234760	230720	275730	270979	372348	419598	392263	386659	195797	179693	357058	351942	127131	130072	251847	259426	0	0	284106	299732	0	0	0	0	0	0	0
M456	Aconine	Aconitane-type diterpenoid alkaloids	15.113	500.279	[M+H]+	C25H41NO9	SQMGCPHFHQGPIF-YIGCTVLISA-N	OC1CC(OC)C23C4N(CC)CC1(COC)C3C(OC)C4C5(O)C(O)C(OC)C6(O)CC2C5C6O	99.9	171.16	500.27872:17910 501.28207:7864 502.28543:0		0	0	0	0	0	0	0	0	0	0	0	0	0	0	0	5532	0	0	0	0	0	0	0	0	36976	23678	0	0	0	0	122617	117933	58213	57385	19724	26122	0
M457	Aconitic Acid	Tricarboxylic acids and derivatives	2.303	175.024	[M+H]+	C6H6O6	GTZCVFVGUGFEME-IWQZZHSRSA-N	O=C(O)C=C(C(=O)O)CC(=O)O	100	120.11	175.02438:12315 176.02773:0 177.03109:0		110891	106281	53291	69097	40457	45080	0	0	125502	152728	0	0	0	0	12697	42618	0	0	0	171	53152	46219	45864	137264	5943	6400	153570	159957	0	0	0	0	0	0	0	0	134161
M458	ACTINONIN	N-acyl-alpha amino acids and derivatives	4.22	408.247	[M+H]+	C19H35N3O5	XJLATMLVMSFZBN-VYDXJSESSA-N	O=C(N1CCCC1CO)C(N=C(O)C(CC(O)=NO)CCCCC)C(C)C	100	122.37	408.24744:9477 409.25079:0 410.25415:0		19570	12264	64137	44429	0	0	5302	5112	0	0	0	0	0	0	11220	37409	0	0	0	0	19961	27376	47415	47403	0	0	11811	5369	5121	5381	0	0	0	0	0	0	5582
M459	ADENINE	6-aminopurines	1.232	158.042	[M+H]+	C5H5N5	GFFGJBXGBJISGV-UHFFFAOYSA-N	N=1C=NC2=C(N=CNC12)N	99.7	12.55	158.04164:90252 159.04499:7609 160.04835:0		96851	99615	39033	39352	473897	498241	48131	45489	66518	72447	43318	51458	37388	45877	32038	35481	73059	70389	61994	67700	36376	32164	137435	142748	110543	123296	117010	116966	67799	65244	99319	81462	58240	56300	35190	30216	121112
M460	Adenosine	Purine nucleosides	7.317	268.088	[M+ACN+H]+	C10H13N5O4	OIRDTQYFTABQOQ-KQYNXXCUSA-N	OCC1OC(N2C=NC=3C(=NC=NC32)N)C(O)C1O	80.8	271.17	268.08768:40696 269.09103:7731 270.09439:0		461978	450192	425924	416127	402945	397323	343868	352825	413123	371737	432925	397159	345522	341944	367209	420332	452473	461299	446868	442132	243960	243323	276008	236437	222916	385182	266254	238064	408208	375743	291593	239874	225844	212538	265144	319425	367933
M461	ADONITOL	Sugar alcohols	15.461	170.098	[M+H]+	C5H12O5	HEBKCHPVOIAQTA-UHFFFAOYSA-N	OCC(O)C(O)C(O)CO	98.2	20.85	170.09753:75876 171.10088:15784 172.10424:0		46274	56366	18797	10825	116637	114659	31142	19231	35095	42373	1705	27706	27227	20343	24419	18755	26210	25766	20659	18160	2893	23518	160531	155369	75159	74028	150949	154743	30978	19918	406383	419995	335811	341010	661482	649296	57770
M462	ADRENALINE BITARTRATE	Catechols	7.786	356.094	[M+H]+	C13H19NO9	YLXIPWWIOISBDD-NDAAPVSOSA-N	O=C(O)C(O)C(O)C(=O)O.OC1=CC=C(C=C1O)C(O)CNC	99.9	82.58	356.09399:6745 357.09734:0 358.1007:0		0	5619	27679	31866	5282	5481	5370	10974	6183	6242	26048	19513	5861	5895	25607	25643	33187	33270	17154	5390	41523	40575	5682	0	10960	18171	0	5567	0	5887	22163	11527	18479	22511	0	5769	23782
M463	Agnuside	Iridoid O-glycosides	9.752	467.14	[M+H]+	C22H26O11	GLACGTLACKLUJX-QNAXTHAFSA-N	O=C(OCC1=CC(O)C2C=COC(OC3OC(CO)C(O)C(O)C3O)C12)C4=CC=C(O)C=C4	92.8	106.44	467.14035:8489 468.1437:6069 469.14706:21009		0	0	29251	32213	0	0	0	0	0	0	0	0	0	0	0	0	0	0	0	0	45007	45489	33748	32248	0	0	0	0	0	0	0	0	0	0	0	0	19548
M464	Agomelatine	N-acetyl-2-arylethylamines	1.711	244.123	[M+H]+	C15H17NO2	YJYPHIXNFHFHND-UHFFFAOYSA-N	COC1=CC2=C(CCNC(C)=O)C=CC=C2C=C1	92.1	61.52	244.12309:4010 245.12644:9554 246.1298:19704		16855	8049	17924	8064	12584	14835	16194	9715	21908	17334	15694	9248	15825	19007	19800	11350	17893	15624	8954	18170	20940	53208	10177	10383	8167	11676	6693	7713	13997	0	8822	15591	66417	39492	92304	72137	18616
M465	Ainidiol	Triterpenoids	24.197	443.389	[M+H]+	C30H50O2	IOPDFSGGBHSXSV-IMLFCHQCSA-N	OC1CCC2(C)C(CCC3(C)C2CCC4C5C(C(=C)CCC5(C)C(O)CC43C)C)C1(C)C	100	8.03	443.38916:108949 444.39251:33685 445.39587:23869		521586	515101	271860	246424	160540	145340	898846	886698	618801	622374	2039744	2157831	2291860	2347742	414314	477888	691682	649810	1662450	1481003	1497039	2644488	647806	322659	264017	234954	0	0	2216470	1232966	0	0	0	0	0	0	0
M466	Alanopine	Alanine and derivatives	9.426	162.082	[M+H]+	C6H11NO4	FIOHTMQGSFVHEZ-UHFFFAOYNA-N	CC(NC(C)C(O)=O)C(O)=O	97.6	81.96	162.08159:7569 163.08494:0 164.0883:0		18010	9770	23863	10847	17651	5831	15350	9930	17480	10602	39548	40666	18397	18104	24522	29146	37728	49594	13575	26250	5235	19131	0	0	4839	11154	5106	22247	10853	9809	12013	10264	28033	10722	0	11211	4807
M467	Aldehydoisoophiopogonanone A, 6-	Homoisoflavanones	1.798	379.077	[M+H]+	C19H16O7	BXBGUZJWTCKDJY-LLVKDONJSA-N	O=CC=1C(O)=C2C(=O)C(COC2=C(C1O)C)CC3=CC=C4OCOC4=C3	99.1	51.6	379.07666:18878 380.08001:6092 381.08337:12011		104693	106029	35274	32087	0	0	0	0	15467	19696	0	0	0	0	40463	37018	0	0	35626	35552	74757	65802	154835	144247	0	0	73889	68173	29033	41123	0	0	0	0	18527	12610	17988
M468	Aleuretic Acid	Long-chain fatty acids	3.324	305.159	[M+H]+	C16H32O5	MEHUJCGAYMDLEL-LSDHHAIUSA-N	O=C(O)CCCCCCCC(O)C(O)CCCCCCO	99.2	159.03	305.15936:1568412 306.16271:226152 307.16607:43922		530578	544813	895116	915996	6220044	6283324	1875361	1701628	1242652	1255457	2969499	3109932	1692482	1518130	1299523	1267672	9981144	9991516	1166756	1185296	4847068	5155306	2969518	2920210	2270101	2527566	2117510	2116934	938733	943280	20670198	20643692	9821795	9950226	1895819	1890304	3209702
M469	Alibendol	Salicylamides	1.724	274.106	[M+ACN+H]+	C13H17NO4	UMJHTFHIQDEGKB-UHFFFAOYSA-N	COC1=CC(CC=C)=CC(C(=O)NCCO)=C1O	100	147.28	274.10574:12336 275.10909:0 276.11245:6703		64209	62907	25567	32308	35193	30108	28081	15609	43156	37293	59039	54379	33872	43127	34427	39773	37962	31443	48403	42385	19267	20015	47835	46707	34788	29778	68061	63049	20938	30990	23616	15616	16483	17943	39170	52959	37617
M470	Alisol B Acetate	Triterpenoids	19.189	515.369	[M+H]+	C32H50O5	NLOAQXKIIGTTRE-JSWHPQHOSA-N	O=C(OC(CC(C1=C2CC(O)C3C4(C)CCC(=O)C(C)(C)C4CCC3(C)C2(C)CC1)C)C5OC5(C)C)C	99.9	68.61	515.36884:25636 516.37219:7604 517.37555:20518		235545	236593	74898	66135	49923	44012	332311	311579	252934	261655	346189	362170	312102	376895	232752	223972	265104	179194	399854	440949	392738	334655	173287	183446	86519	99889	84730	78725	391068	389344	0	30352	8091	74149	64324	68462	71410
M471	Alisol A,24-acetate	Triterpenoids	17.01	555.352	[M+H]+	C32H52O6	WXHUQVMHWUQNTG-JSWHPQHOSA-N	O=C(OC(C(O)CC(C1=C2CC(O)C3C4(C)CCC(=O)C(C)(C)C4CCC3(C)C2(C)CC1)C)C(O)(C)C)C	95.6	77.46	555.35248:5018 556.35583:0 557.35919:6067		7105	18245	19691	19416	19344	13935	12281	21750	20622	25777	12268	18492	11652	17039	17777	11822	13593	18820	24462	21780	10591	11322	10447	5887	11648	5399	13435	12521	18006	19122	46971	45421	14226	20054	0	0	0
M472	Alisol C Monoacetate	Triterpenoids	26.581	551.333	[M+H]+	C32H48O6	KOOCQNIPRJEMDH-QSKXMHMESA-N	O=C(OC(CC(C=1C(=O)CC2(C1CC(O)C3C4(C)CCC(=O)C(C)(C)C4CCC32C)C)C)C5OC5(C)C)C	99.2	1654.38	551.33325:142867 552.3366:60461 553.33996:12216		490754	483508	481514	483503	468011	458534	570911	564712	554888	549444	572791	577026	533975	530094	457540	494487	617261	609962	531280	524337	610982	607449	569925	554805	531626	532110	683642	660902	514981	522204	1051238	1031831	690852	677368	621798	640380	576424
M473	Allocryptopine	Protopine alkaloids	1.768	370.161	[M+H]+	C21H23NO5	HYBRYAPKQCZIAE-UHFFFAOYSA-N	O=C1C2=CC=3OCOC3C=C2CCN(C)CC4=C(OC)C(OC)=CC=C4C1	99.8	138.19	370.16141:13319 371.16476:0 372.16812:10545		10665	6915	48304	50764	5724	10485	17111	16078	0	0	30697	24319	0	0	14575	30194	11013	15978	25219	13118	72704	46786	87837	68058	5172	10920	31917	35107	21481	14299	5523	11495	13795	6069	28115	20763	0
M474	Allopregnanolone		3.74	319.138	[M+H]+	C21H34O2	AURFZBICLPNKBZ-JMTGGFPBSA-N	O=C(C)C1CCC2C3CCC4CC(O)CCC4(C)C3CCC12C	97.3	6.48	319.13821:127096 320.14156:21705 321.14492:8249		0	19704	49848	26895	438332	395191	38950	34198	0	0	95914	103895	34257	44692	44391	28421	467084	450240	88369	79681	101498	153088	0	0	167738	134032	48250	40415	34508	41428	403179	442527	273623	309331	134518	160997	89553
M475	Alpha-Boswellic acid	Triterpenoids	21.394	457.368	[M+H]+	C30H48O3	BZXULBWGROURAF-IKNLXHIFSA-N	O=C(O)C1(C)C(O)CCC2(C)C3CC=C4C5CC(C)(C)CCC5(C)CCC4(C)C3(C)CCC12	100	6.4	457.36847:104385 458.37182:34633 459.37518:157142		603645	628405	251707	252728	163403	173501	1036066	1038808	801555	813682	1098224	1111686	1298877	1238558	630260	662986	875510	813488	946671	930389	1511906	1461472	442383	429910	299964	298765	0	5170	1038723	1031748	0	0	0	0	0	0	0
M476	Alpha-Hederin	Triterpenoids	8.043	773.439	[M+H]+	C41H66O12	KEOITPILCOILGM-LLJOFIFVSA-N	O=C(O)C12CCC(C)(C)CC2C3=CCC4C5(C)CCC(OC6OCC(O)C(O)C6OC7OC(C)C(O)C(O)C7O)C(C)(CO)C5CCC4(C)C3(C)CC1	100	122.85	773.43927:9004 774.44262:0 775.44598:0		0	0	48391	56852	23967	22403	5675	10543	46409	54116	32973	34666	24232	29862	41277	28275	24397	22274	33642	32101	38857	26629	66441	67816	12230	4532	32309	31221	29749	23991	0	0	0	0	0	0	64428
M477	alpha-oxo-1h-indole-3-propanoic acid	Indoles and derivatives	7.04	204.088	[M+ACN+H]+	C11H9NO3	RSTKLPZEZYGQPY-UHFFFAOYSA-N	O=C(O)C(=O)CC1=CNC=2C=CC=CC21	94.8	23.09	204.08818:11831 205.09153:0 206.09489:0		62409	58293	90344	89356	67402	50345	97240	87314	80112	82071	73530	78993	69598	67908	90835	65760	65467	70960	70622	79020	82648	82164	81890	78877	59734	60460	81674	74276	59540	62030	67732	73388	63189	68233	61518	58655	85469
M478	alpha-TOCHOPHERYL ACETATE	Vitamin E compounds	21.395	473.399	[M+H-H2O]+	C31H52O3	ZAKOWWREFLAJOT-UHFFFAOYSA-N	O=C(OC=1C(=C(C=2OC(C)(CCC2C1C)CCCC(C)CCCC(C)CCCC(C)C)C)C)C	100	3.82	473.39935:71592 474.4027:26134 475.40606:54006		453452	463946	205683	191420	177858	181475	617651	593960	521759	513918	577126	583814	680013	654837	416357	486240	524427	518950	660019	738869	910187	1001664	302320	301200	227255	257305	0	0	584601	617986	1209	2739	0	0	0	0	0
M479	Alpha-Tocopherol	Tocopherols	24.223	431.389	[M+H]+	C29H50O2	GVJHHUAWPYXKBD-UHFFFAOYSA-N	OC=1C(=C(C=2OC(C)(CCC2C1C)CCCC(C)CCCC(C)CCCC(C)C)C)C	99.9	7.16	431.38889:140981 432.39224:43859 433.3956:30474		626450	1053127	794031	732715	604431	405777	1639907	1645877	594189	632292	1988333	2124966	1975992	1999069	522744	566714	1336655	1268982	2112272	2116394	2699176	2733182	753363	694256	602527	372008	0	0	2241062	2218472	0	0	0	0	0	0	0
M480	alpinetin	5-O-methylated flavonoids	9.763	271.134	[M+H]+	C16H14O4	QQQCWVDPMPFUGF-UHFFFAOYSA-N	O=C1C=2C(OC)=CC(O)=CC2OC(C=3C=CC=CC3)C1	100	3.48	271.13373:7452 272.13708:0 273.14044:9378		0	0	5094	5542	0	0	188	0	0	0	0	0	0	0	0	11625	0	0	0	0	28464	32614	48474	25147	27176	36563	0	0	0	0	119143	90222	60794	62541	64461	135702	40299
M481	Alternariol	Coumarins and derivatives	17.615	259.066	[M+H]+	C14H10O5	CEBXXEKPIIDJHL-UHFFFAOYSA-N	O=C1OC2=CC(O)=CC(=C2C=3C=C(O)C=C(O)C13)C	97.3	127.9	259.06589:18002 260.06924:0 261.0726:0		55131	53750	37781	45859	82009	74986	14749	19773	32293	30963	31087	27987	30955	30093	23572	23169	21172	26578	39544	35086	23089	20490	44364	46229	46392	61689	104556	99553	33372	37385	46045	48638	42957	39973	48592	49841	59122
M482	Amisulpride	Aminobenzamides	1.768	370.186	[M+H]+	C17H27N3O4S	NTJOBXMMWNYJFB-UHFFFAOYNA-N	CCN1CCCC1CNC(=O)C1=CC(=C(N)C=C1OC)S(=O)(=O)CC	96.6	113.91	370.18613:15202 371.18948:16939 372.19284:0		35483	39443	753	6670	0	0	12446	6386	68095	44746	0	0	28174	26444	44763	33468	18705	30415	5542	22008	41682	54760	188	1094	0	0	6512	6419	7495	27585	6192	0	5442	12330	5378	7284	45639
M483	Amorolfine Hydrochloride	Phenylpropanes	19.765	318.279	[M+H]+	C21H35NO	MQHLMHIZUIDKOO-UHFFFAOYNA-N	CCC(C)(C)C1=CC=C(CC(C)CN2CC(C)OC(C)C2)C=C1	100	48.97	318.27905:356402 319.2824:89952 320.28576:9402		1371160	1396254	2237370	2278510	2122599	2204480	1167556	1161537	1407402	1378992	838054	872395	974742	991894	1279887	1428345	1358697	1332525	1024626	998376	976209	988404	1526862	1515439	1472666	1500864	2295354	2340035	970418	949124	2704083	2646530	2930280	2906236	2199806	2157966	2333818
M484	Anabasine Hydrochloride	Alkaloids and derivatives	19.762	180.151	[M+H]+	C10H14N2	MTXSIJUGVMTTMU-UHFFFAOYSA-N	N=1C=CC=C(C1)C2NCCCC2	99.8	82.95	180.15109:5748 181.15444:0 182.1578:0		13485	23250	30003	20846	19244	5899	14179	11153	23522	19167	6607	6992	16434	23055	18735	12174	21899	5088	6107	13223	17500	10967	24061	12313	5089	17480	24255	29446	10853	6753	30316	32939	29982	23342	17314	19129	17379
M485	Anastrozole	Phenylpropanes	13.367	294.17	[M+H]+	C17H19N5	YBBLVLTVTVSKRW-UHFFFAOYSA-N	CC(C)(C#N)C1=CC(=CC(CN2C=NC=N2)=C1)C(C)(C)C#N	99.8	10.44	294.16962:121601 295.17297:25243 296.17633:0		0	0	0	0	142605	141449	0	0	22406	17306	152969	160355	0	0	54771	46423	803780	791791	11271	6014	113070	123662	0	0	0	10389	67163	69395	42754	44458	230816	230374	187309	190276	18358	17549	56992
M486	andrastin A	Steroid esters	5.268	509.224	[M+H]+	C28H38O7	GRBXNADBNJGZRK-GJEDHNSHSA-N	O=CC12CCC(OC(=O)C)C(C)(C)C2CCC3(C)C1C=C(C)C4(C(=O)C(C(=O)C43C(=O)OC)C)C	96.5	155.18	509.22391:10255 510.22726:0 511.23062:0		0	0	0	0	19713	30313	0	0	0	0	43398	41030	0	0	5024	5241	211125	244541	0	0	54776	54074	88448	90903	22754	32792	0	0	0	164	242777	248721	247559	248070	204619	218896	145473
M487	ANGOLENSIN (R)	Alpha-methyldeoxybenzoin flavonoids	14.364	273.111	[M+H]+	C16H16O4	CCOJFDRSZSSKOG-SNVBAGLBSA-N	O=C(C1=CC=C(O)C=C1O)C(C2=CC=C(OC)C=C2)C	100	43.86	273.11096:6990 274.11431:0 275.11767:0		25133	36482	44315	47062	56948	37674	27754	32558	40464	37001	23530	23318	24484	31740	32895	59660	50703	53774	34132	34002	40274	31560	18709	40775	26285	31146	44563	48916	33831	27528	38736	47980	40793	58925	30607	37145	45933
M488	angoletin		19.923	301.143	[M+H]+	C18H20O4	HBRYKWADRULLHU-UHFFFAOYSA-N	O=C(C=1C(O)=C(C(O)=C(C1OC)C)C)CCC=2C=CC=CC2	100	3.31	301.14267:34457 302.14602:6525 303.14938:0		256325	285644	283600	132947	387777	322854	291357	252610	237325	287988	36825	156932	123103	118925	264059	280951	336754	403140	188595	341469	246703	83800	433185	314107	411339	335837	404045	557344	106566	160935	293741	329094	500657	582253	467875	459344	469652
M489	Anisodamine	Tropane alkaloids	5.627	306.183	[M+H]+	C17H23NO4	WTQYWNWRJNXDEG-UHFFFAOYSA-N	O=C(OC1CC2N(C)C(C1)C(O)C2)C(C=3C=CC=CC3)CO	89.1	14.98	306.18301:32297 307.18636:9835 308.18972:0		0	0	85223	112293	17871	11235	128210	119292	24997	13696	11170	11975	38546	35955	103738	100514	103956	71362	36587	37924	258328	267177	75500	81278	145550	137897	11647	12631	56322	63831	239938	176023	146526	132075	216481	238318	80850
M490	anthothecol	Limonoids	18.801	481.217	[M+H]+	C28H32O7	AJTULIWKBMDPCJ-HSHTWHEZSA-N	O=C(OC1CC2(C)C(C3=COC=C3)CC4OC42C5(C(=O)C(O)=C6C(C=CC(=O)C6(C)C)(C)C15)C)C	99.5	167.59	481.21744:48886 482.22079:13674 483.22415:7997		0	0	294165	299837	5691	0	5559	5815	75352	70338	20906	30405	0	0	17870	16997	17286	10886	38157	29757	5440	0	0	0	10849	18171	7416	16625	22317	19943	95084	98468	6039	0	47350	36115	6443
M491	apigenin 6,8-digalactoside	Flavonoid 8-C-glycosides	10.345	612.185	[M+H]+	C27H30O15	FIAAVMJLAGNUKW-UHFFFAOYSA-N	O=C1C=C(OC2=C1C(O)=C(C(O)=C2C3OC(CO)C(O)C(O)C3O)C4OC(CO)C(O)C(O)C4O)C=5C=CC(O)=CC5	95.9	154.28	612.18506:13639 613.18841:7250 614.19177:0		0	0	0	0	0	0	0	0	0	0	0	0	0	0	0	0	100532	99327	0	0	0	0	0	0	0	0	0	0	0	0	16392	0	24658	18665	0	0	0
M492	APIGENIN DIMETHYL ETHER	7-O-methylated flavonoids	10.487	299.223	[M+H]+	C17H14O5	LZERJKGWTQYMBB-UHFFFAOYSA-N	O=C1C=C(OC=2C=C(OC)C=C(O)C12)C=3C=CC(OC)=CC3	92.8	15.49	299.22296:21746 300.22631:5245 301.22967:0		59697	58242	54128	33272	45133	47621	98860	101125	118265	126817	121308	133033	133598	131989	177641	171699	141193	136653	138975	151291	202895	230301	45707	42551	105636	93996	56499	74920	75805	81158	159064	158444	112749	120282	85404	91832	131766
M493	Apiopaeonoside	Phenolic glycosides	22.411	483.137	[M+H]+	C20H28O12	IRLNKOAURQPXIQ-LTRJMQNCSA-N	O=C(C1=CC=C(OC)C=C1OC2OC(COC3OCC(O)(CO)C3O)C(O)C(O)C2O)C	99.1	129.12	483.13657:10094 484.13992:0 485.14328:0		0	0	19658	18095	21480	27225	0	0	0	0	0	0	0	0	0	5233	0	0	0	0	0	0	13353	5901	18256	14726	25397	30711	0	0	57874	52303	35192	38515	42848	37352	35651
M494	ARABITOL(D)	Sugar alcohols	1.142	190.913	[M+H]+	C5H12O5	HEBKCHPVOIAQTA-QWWZWVQMSA-N	OCC(O)C(O)C(O)CO	99.5	767.82	190.91319:61088 191.91654:0 192.9199:9985		164974	49859	144795	155716	112153	106689	391204	392523	186784	194086	265959	273182	212459	201039	347730	362606	432011	440902	297229	295758	418405	435858	238188	218934	293995	283200	102904	105356	215487	218624	631612	644759	611691	587543	406234	414600	358241
M495	Arachidonic_acid	Long-chain fatty acids	17.131	305.247	[M+H]+	C20H32O2	YZXBAPSDXZZRGB-UHFFFAOYSA-N	CCCCCC=CCC=CCC=CCC=CCCCC(O)=O	100	83.94	305.24747:21067 306.25082:0 307.25418:20806		125684	125545	98585	67963	44867	30803	145463	167434	204927	213555	30246	46819	439606	301670	160922	153210	189556	295353	175842	175464	220509	207794	201699	158545	66514	54225	39969	57175	172520	189498	0	0	5045	0	11449	5435	0
M496	arctiin	Lignan glycosides	5.194	552.239	[M+2H]2+	C27H34O11	XOJVHLIYNSOZOO-SWOBOCGESA-N	O=C1OCC(CC2=CC=C(OC)C(OC)=C2)C1CC3=CC=C(OC4OC(CO)C(O)C(O)C4O)C(OC)=C3	98.3	435.32	552.23926:42581 553.24261:13674 554.24597:0		131842	119788	170333	179168	129073	137487	195144	185796	200849	200368	157226	158646	131364	134166	181048	176551	136868	135943	133186	143776	238739	213120	174563	183123	122904	126279	160882	152233	100286	95785	82353	69980	120323	107562	70499	81874	254197
M497	Ardisiacrispin A	Triterpenoids	21.145	1083.53	[M+H]+	C52H84O22	JXTOWLUQSHIIDP-VKKSEJOZSA-N	O=CC1(C)CCC23COC4(CCC5C6(C)CCC(OC7OCC(OC8OC(CO)C(O)C(O)C8OC9OCC(O)C(O)C9O)C(O)C7OC%10OC(CO)C(O)C(O)C%10O)C(C)(C)C6CCC5(C)C4(C)CC2O)C3C1	99.3	138.6	1083.53308:13537 1084.53643:15634 1085.53979:5175		36715	34131	35224	34073	23060	21000	46682	46085	31178	31492	41978	44252	12495	12323	35708	39582	24420	27657	35854	37648	51474	62521	14006	13253	21053	16304	52649	53409	74642	64568	50248	47630	45704	49633	60469	58843	33460
M498	Arecoline hydrobromide	Alkaloids and derivatives	1.545	236.021	[M+H]+	C8H14BrNO2	AXOJRQLKMVSHHZ-UHFFFAOYSA-N	[Br-].O=C(OC)C1=CCC[NH+](C)C1	99.8	67.51	236.02147:4232 237.02482:5740 238.02818:0		0	0	7742	13256	0	0	0	0	0	0	0	6094	0	0	5810	14619	0	0	17580	5940	0	0	19698	16895	0	0	18741	11142	0	6055	0	0	0	0	16299	19814	15526
M499	Arenobufagin	Bufanolides and derivatives	26.581	439.206	[M+H]+	C24H32O6	JGDCRWYOMWSTFC-AZGSIFHYSA-N	O=C1OC=C(C=C1)C2CCC3(O)C4CCC5CC(O)CCC5(C)C4C(O)C(=O)C23C	98.9	13.24	439.2063:35858 440.20965:10452 441.21301:0		116302	114278	111403	111855	114174	106330	131408	133675	127219	120948	135200	135363	116317	116342	98488	112019	146727	141537	116031	122548	138608	145900	132910	139816	122857	127284	163937	161039	117371	118978	248785	239711	167439	168129	153316	153111	132995
M500	Arenobufagin 3-hemisuberate	Bufanolides and derivatives	14.203	573.308	[M+H]+	C32H44O9	LYCCSNYEMCXNRM-NUFOOTQESA-N	O=C1OC=C(C=C1)C2CCC3(O)C4CCC5CC(OC(=O)CCCCCCC(=O)O)CCC5(C)C4C(O)C(=O)C23C	94.8	240.39	573.30817:35561 574.31152:15149 575.31488:0		0	0	0	0	0	0	0	0	0	0	41769	38359	22156	24173	54919	56592	100199	110253	0	0	0	0	6438	18060	0	0	0	0	0	0	67180	61946	50698	49324	16729	12487	6016
M501	Arjungenin	Triterpenoids	18.075	505.355	[M+H]+	C30H48O6	IFIQVSCCFRXSJV-NWCCWSSZSA-N	O=C(O)C12CCC3(C(=CCC4C5(C)CC(O)C(O)C(C)(CO)C5CCC43C)C2C(O)C(C)(C)CC1)C	99.8	185.65	505.35458:17342 506.35793:6441 507.36129:0		132432	129586	111882	100750	92497	83546	170575	176062	139251	146911	190310	226976	183593	214505	147320	139974	147977	146430	229037	197833	170640	215849	136444	130940	114333	136099	92021	112042	217273	150521	146405	156208	102732	94352	95260	105453	100607
M502	Artemitin	7-O-methylated flavonoids	1.518	411.101	[M+H]+	C20H20O8	RIGYMJVFEJNCKD-UHFFFAOYSA-N	O=C1C(OC)=C(OC=2C=C(OC)C(OC)=C(O)C12)C=3C=CC(OC)=C(OC)C3	99.9	98.09	411.10117:7846 412.10452:0 413.10788:0		0	0	5469	10766	0	0	11713	17865	17264	17307	13965	25053	28635	34648	5468	17587	0	6322	13431	13367	0	0	5727	5191	0	0	33022	40202	0	0	0	0	0	0	0	0	46412
M503	Artesunate	Artemisinins	22.488	385.181	[M+H]+	C19H28O8	FIHJKUPKCHIPAT-NKHDUEHSSA-N	O=C(O)CCC(=O)OC1OC2OC3(OOC24C(CC3)C(C)CCC4C1C)C	99.9	38.19	385.18085:76479 386.1842:19386 387.18756:5299		49753	48223	156454	133732	50416	35571	69084	68395	100029	100052	42699	39165	93405	99539	117513	138574	63372	59955	36968	41393	59591	66773	38642	45803	100449	96382	95557	84138	52105	56358	675226	657219	71474	79954	102724	107201	96315
M504	arthrobactin	Hydroxy fatty acids	18.741	515.34	[M+H]+	C20H36N4O9	BPEXJHGGARTCIR-UHFFFAOYSA-N	O=C(O)C(O)(CC(O)=NCCCCCN(O)C(=O)C)CC(O)=NCCCCCN(O)C(=O)C	99.5	529.42	515.3399:73895 516.34325:0 517.34661:0		149812	156103	155397	165597	120774	126040	162885	148854	121868	131250	187294	204002	178247	186242	178558	186371	207547	196646	200963	187026	177696	192440	180322	169714	158233	187310	177903	207326	185810	168915	446699	434827	197926	191179	167683	160559	145610
M505	Asarone	Anisoles	4.747	209.116	[M+H]+	C12H16O3	RKFAZBXYICVSKP-AATRIKPKSA-N	O(C=1C=C(OC)C(C=CC)=CC1OC)C	96.9	15.27	209.11632:43415 210.11967:7009 211.12303:7794		459647	593649	200289	156941	132363	102539	1259825	710580	1067374	1169999	1021421	1509973	608055	525226	871738	1189401	509586	777112	1357983	1604082	1188376	1032204	690185	692362	266535	239123	118525	192056	767000	679369	161922	43853	83498	52962	77636	32970	62685
M506	aschantin	Furanoid lignans	4.82	418.174	[M+H]+	C22H24O7	ONDWGDNAFRAXCN-VUEDXXQZSA-N	O(C=1C=C(C=C(OC)C1OC)C2OCC3C(OCC23)C4=CC=C5OCOC5=C4)C	89.7	121.48	418.17438:9549 419.17773:5308 420.18109:0		0	0	0	0	0	0	0	0	6213	5554	0	0	5042	0	0	0	0	0	0	0	16440	24790	5350	23214	0	0	0	0	0	0	0	0	0	0	0	0	34433
M507	ASCORBIC ACID	Butenolides	1.468	214.99	[M+H]+	C6H8O6	CIWBSHSKHKDKBQ-JLAZNSOCSA-N	O=C1OC(C(O)=C1O)C(O)CO	97.9	38.58	214.99007:86917 215.99342:23951 216.99678:25236		476794	499043	302173	311260	736371	742200	200625	205925	454961	446778	240792	248675	431856	441687	125052	119692	230108	230615	277555	262847	109529	104623	303991	295883	328102	314464	415291	422236	459498	434640	81361	82064	147132	153202	276775	279664	187754
M508	asiatic acid	Triterpenoids	14.72	511.34	[M+2H]2+	C30H48O5	JXSVIVRDWWRQRT-LHZTXBFTSA-N	O=C(O)C12CCC(C)C(C)C2C3=CCC4C5(C)CC(O)C(O)C(C)(CO)C5CCC4(C)C3(C)CC1	100	71.22	511.33951:14729 512.34286:0 513.34622:0		23929	5615	14294	16120	11872	10826	53438	24118	0	19701	23725	17249	15949	25341	35716	40087	49722	49467	12563	32372	34766	5833	17686	10702	34065	43931	362	17073	16758	11164	226872	131174	24560	54615	5665	26910	17773
M509	astilbin	Flavonoid-3-O-glycosides	1.418	450.828	[M+H]+	C21H22O11	ZROGCCBNZBKLEL-MPRHSVQHSA-N	O=C1C=2C(O)=CC(O)=CC2OC(C3=CC=C(O)C(O)=C3)C1OC4OC(C)C(O)C(O)C4O	97.6	233.1	450.82788:20521 451.83123:5241 452.83459:11378		116273	114174	5519	0	112068	124905	55507	51935	102413	97455	85580	85278	90170	95658	5705	5494	39969	39263	90046	98224	0	0	15736	14135	18364	20110	61579	61496	108461	107770	0	0	0	5294	0	0	32456
M510	atractyloside A	Terpene glycosides	1.764	449.223	[M+H]+	C21H36O10	QNBLVYVBWDIWDM-BSLJOXIBSA-N	O=C1CC2C(CC(CCC2(O)CO)C(OC3OC(CO)C(O)C(O)C3O)(C)C)C1(O)C	96.1	141.69	449.22293:22564 450.22628:8999 451.22964:14371		82044	87902	54682	50066	22268	28394	21168	20908	43760	38686	32439	33252	21210	28759	48856	41034	30792	25630	40657	42977	156160	172707	117981	118960	5175	5964	66637	63540	40997	44743	0	0	0	5215	25759	30524	67247
M511	Atractyloside potassium salt	Diterpene glycosides	24.358	825.124	[M+2H]2+	C30H44K2O16S2	IUCNQFHEWLYECJ-TUJNHLRFSA-L	[K+].[K+].O=C(OC1C(OC2CC(C(=O)O)C3CCC45CC(C(=C)C4O)CCC5C3(C)C2)OC(CO)C(OS(=O)(=O)[O-])C1OS(=O)(=O)[O-])CC(C)C	98.6	121.66	825.12415:8559 826.1275:0 827.13086:0		0	0	84215	84298	0	0	11065	34428	0	0	16580	22062	35073	45046	93885	90503	69871	73181	0	0	76822	75674	0	0	34071	39232	0	0	44123	62460	0	0	0	0	0	0	0
M512	Atropine	Tropane alkaloids	3.17	290.173	[M+ACN+H]+	C17H23NO3	RKUNBYITZUJHSG-UHFFFAOYNA-N	CN1C2CCC1CC(C2)OC(=O)C(CO)C1=CC=CC=C1	99.8	57.97	290.17343:12889 291.17678:0 292.18014:8987		5982	10846	22723	17134	11027	29376	64378	68453	45001	42150	35284	22199	40494	28937	58044	78136	53539	47799	36990	35977	58560	65209	23383	32496	65397	70812	0	5134	67187	48385	213510	185845	67048	83928	85803	92915	10683
M513	atropine methyl bromide	Tropane alkaloids	18.745	305.188	[M+2H]2+	C18H26NO3+	PIPAJLPNWZMYQA-YYIAUSFCSA-N	O=C(OC1CC2CCC(C1)[N+]2(C)C)C(C=3C=CC=CC3)CO	89.5	4.69	305.18823:18059 306.19158:0 307.19494:0		37835	63158	76158	81457	96201	71018	99391	104611	1949	14118	69849	38839	34499	78325	110220	82162	130410	78517	107079	53199	58757	63293	78843	65937	118696	141900	72892	103726	26703	44079	335260	338913	128216	121624	139063	91691	96663
M514	aucubin	Iridoid O-glycosides	6.827	364.16	[M+H]+	C15H22O9	RJWJHRPNHPHBRN-FKVJWERZSA-N	OCC1=CC(O)C2C=COC(OC3OC(CO)C(O)C(O)C3O)C12	100	3.6	364.16034:37202 365.16369:6703 366.16705:12813		183310	199391	279564	265177	155706	154794	239076	243613	214912	210126	235267	220399	200739	203315	196578	203764	186711	186387	208450	211527	210663	236275	243772	238968	192540	192171	268009	264555	149540	165141	159068	176696	187024	201943	177750	166530	215027
M515	aurapten	Terpene lactones	1.767	316.189	[M+2H]2+	C19H22O3	RSDDHGSKLOSQFK-RVDMUPIBSA-N	O=C1OC=2C=C(OCC=C(C)CCC=C(C)C)C=CC2C=C1	99.7	67.85	316.18881:191037 317.19216:107136 318.19552:161297		968053	996208	771951	833896	416270	414723	287593	310287	542061	510121	458553	410691	319259	352924	534438	536646	341601	347084	655386	632175	1534439	1613144	1374177	1338657	94676	92952	926389	921132	659067	615106	51994	63670	83708	76658	144298	143661	629917
M516	avenanthramide D	Avenanthramides	1.927	306.062	[M+H]+	C16H13NO4	INBHLTYBRKASIZ-JXMROGBWSA-N	O=C(O)C=1C=CC=CC1NC(=O)C=CC2=CC=C(O)C=C2	95.2	44.84	306.06216:33243 307.06551:8169 308.06887:0		57195	69008	43929	47069	0	0	115634	114310	0	5333	53436	63631	16336	5157	173425	158585	83031	87189	57825	63079	246269	267631	0	0	18795	10992	0	0	73746	72604	349130	343058	10179	5057	57434	71561	31591
M517	AVOCADYNE	Long-chain fatty alcohols	19.718	307.266	[M+H]+	C17H32O3	OHLQBKZXSJYBMK-UHFFFAOYSA-N	C#CCCCCCCCCCCCC(O)CC(O)CO	91.8	132.54	307.26596:12532 308.26931:7121 309.27267:0		55390	71116	35657	34277	32453	29410	99685	122604	146491	140758	130880	129442	128357	120058	91596	83632	149142	130453	110137	124125	159954	176209	90414	82537	33374	39482	22272	31085	132144	147309	71806	63865	30868	32231	28062	19885	27498
M518	Avocadyne Acetate	Long-chain fatty alcohols	11.34	349.201	[M+H]+	C19H34O4	JAKAZHIACKJNNB-UHFFFAOYSA-N	O=C(OCC(O)CC(O)CCCCCCCCCCCC#C)C	99.9	10.9	349.20132:46556 350.20467:0 351.20803:55873		442927	447127	339289	307215	194839	172784	441055	312902	344974	325658	332298	423001	417435	368627	564998	573746	482645	444323	385902	451523	579257	598056	426594	534274	381301	96628	352215	411072	363180	307824	559507	523078	541429	359953	367393	362729	489224
M519	Azaserine	L-alpha-amino acids	2.365	212.01	[M+2H]2+	C5H7N3O4	AGNGYMCLFWQVGX-PEQLYWQKSA-N	N#[N+]C=C(O)OCC(N)C(=O)[O-]	99.4	403.74	212.00954:58707 213.01289:5531 214.01625:0		340049	321854	246438	243956	949133	919031	416429	427751	352604	415135	373143	435367	581801	575724	207426	197781	379709	366831	502640	473668	281805	279766	277301	288278	633750	658678	428409	470401	0	0	128271	137203	349144	343818	10261	24017	304197
M520	AZELAIC ACID	Medium-chain fatty acids	2.227	206.139	[M+H-H2O]+	C9H16O4	BDJRBEYXGGNYIS-UHFFFAOYSA-N	O=C(O)CCCCCCCC(=O)O	100	194.19	206.13939:35671 207.14274:6040 208.1461:18410		107417	117659	0	5716	66411	71891	97119	82807	137789	145285	0	0	0	0	6984	14927	6766	0	51486	62175	300426	310425	0	0	0	0	35884	34540	5282	0	177899	168096	0	0	0	0	41107
M521	bakuchiol	Aromatic monoterpenoids	16.898	274.216	[M+H]+	C18H24O	LFYJSSARVMHQJB-QIXNEVBVSA-N	OC1=CC=C(C=C1)C=CC(C=C)(C)CCC=C(C)C	100	151.36	274.21585:16725 275.2192:0 276.22256:7892		131466	127010	224751	222906	197771	194428	104599	64536	35213	126019	80543	49433	104676	110166	62986	110431	124345	61956	102893	58623	96128	54290	121123	128159	84427	78206	196783	203781	108517	35649	197451	200475	276808	282344	193692	195321	205873
M522	Bavachin	6-prenylated flavanones	5.954	347.116	[M+H]+	C20H20O4	OAUREGNZECGNQS-IBGZPJMESA-N	O=C1C2=CC(=C(O)C=C2OC(C3=CC=C(O)C=C3)C1)CC=C(C)C	98.8	93.06	347.11618:6259 348.11953:0 349.12289:0		0	0	0	0	0	0	0	0	0	0	0	0	0	0	19204	16513	0	0	0	0	69738	78140	35772	38987	10693	33292	0	0	0	0	83224	72314	47001	35956	82599	44886	25555
M523	Bayogenin	Triterpenoids	18.495	489.358	[M+H]+	C30H48O5	RWNHLTKFBKYDOJ-JEERONPWSA-N	O=C(O)C12CCC(C)(C)CC2C3=CCC4C5(C)CC(O)C(O)C(C)(CO)C5CCC4(C)C3(C)CC1	100	2.02	489.35812:25658 490.36147:0 491.36483:0		69445	81957	15711	17364	0	0	178131	175797	144949	162397	40452	91569	135730	144974	130152	128460	218592	139805	191894	198649	211350	210321	141830	89977	55036	53552	0	0	179208	164545	0	0	0	0	0	0	0
M524	Benzoylhypaconine	Aconitane-type diterpenoid alkaloids	4.091	574.316	[M+H]+	C31H43NO9	MDFCJNFOINXVSU-KKBAGPQFSA-N	O=C(OC1C2C3CC1(O)C(OC)C(O)C2(O)C4C(OC)C5C6(COC)CN(C)C4C35C(OC)CC6)C=7C=CC=CC7	86.3	111.05	574.31555:9171 575.3189:0 576.32226:0		10635	16418	24707	29688	0	0	0	0	0	0	0	0	0	0	0	0	0	0	0	0	74982	103564	65496	86164	0	0	26923	24535	0	0	0	0	0	0	10459	12099	0
M525	Berberine	Protoberberine alkaloids and derivatives	9.576	337.2	[M+H]+	[C20H18NO4]+	YBHILYKTIRIUTE-UHFFFAOYSA-N	O(C=1C=CC2=CC=3C4=CC=5OCOC5C=C4CC[N+]3C=C2C1OC)C	97.1	6.89	337.2005:66870 338.20385:20263 339.20721:24188		206887	144641	242557	290896	98085	96380	198070	196273	174662	167053	225648	203171	180581	211784	352372	338790	256217	258725	395339	265923	565921	851433	376668	378281	235352	215954	142787	149692	180663	181302	292558	279603	227941	248989	225143	221199	432411
M526	Berberine hydrochloride	Protoberberine alkaloids and derivatives	3.184	372.101	[M+ACN+H]+	C20H18ClNO4	VKJGBAJNNALVAV-UHFFFAOYSA-M	[Cl-].O(C=1C=CC2=CC=3C4=CC=5OCOC5C=C4CC[N+]3C=C2C1OC)C	100	166.39	372.10062:58083 373.10397:12939 374.10733:0		388644	385303	304955	301111	496536	515900	420512	418473	337361	360505	448175	482798	490732	503045	330741	332063	349294	339983	519709	508714	90630	117781	179312	169066	392663	403530	333740	348620	621281	600260	735624	708763	334262	341697	277846	270498	215444
M527	bergenin	Gallic acid and derivatives	1.218	351.072	[M+H]+	C14H16O9	YWJXCIXBAKGUKZ-HJJNZUOJSA-N	O=C1OC2C(O)C(O)C(OC2C3=C(O)C(OC)=C(O)C=C13)CO	99.8	397.22	351.0715:44840 352.07485:7925 353.07821:7179		150145	141321	184390	182870	144319	149857	108528	110832	147638	171009	109712	118066	116098	113649	153911	149547	107244	95817	118496	116301	238040	281107	224883	232902	138540	123515	145518	144912	71001	78517	158948	150351	98617	103510	144600	137576	200653
M528	Bernardioside A	Triterpene saponins	17.124	667.419	[M+H]+	C36H58O11	XFVGJHHHDVZQFB-FWVVSBQTSA-N	O=C(O)C12CCC(C)(C)CC2C3=CCC4C5(C)CC(O)C(OC6OC(CO)C(O)C(O)C6O)C(C)(CO)C5CCC4(C)C3(C)CC1O	93.7	61.23	667.41901:5467 668.42236:0 669.42572:5397		5118	5599	5187	0	6579	11327	5513	11749	10417	0	0	0	16953	11110	11485	10718	17992	19898	7697	11704	0	5544	0	6023	5246	5019	11616	10703	12640	12403	14678	15798	13510	17130	12179	18347	5792
M529	beta-amyrin	Triterpenoids	23.997	427.382	[M+H]+	C30H50O	JFSHUTJDVKUMTJ-UHFFFAOYNA-N	CC1(C)CCC2(C)CCC3(C)C(=CCC4C5(C)CCC(O)C(C)(C)C5CCC34C)C2C1	89.3	126.21	427.38153:20978 428.38488:8557 429.38824:0		23324	17500	25786	21068	42862	36071	0	0	21563	0	0	0	0	0	0	0	15495	13740	0	10263	0	0	32819	10015	12898	18332	42115	36166	0	0	70319	80469	21955	21229	18621	16007	21382
M530	beta-amyrin-H2O	Triterpenoids	23.587	409.374	[M+H]+	C30H50O	JFSHUTJDVKUMTJ-UHFFFAOYNA-N	CC1(C)CCC2(C)CCC3(C)C(=CCC4C5(C)CCC(O)C(C)(C)C5CCC34C)C2C1	93.9	151.26	409.37402:15153 410.37737:5353 411.38073:0		28639	25113	26664	17986	19386	25574	52525	52778	44205	40735	36990	42778	34299	31566	37335	30293	38013	42789	41646	33430	42247	47133	53443	56350	43698	50117	40542	46341	28598	37882	131777	112879	37777	44565	36994	44521	39202
M531	Beta-Asarone	Anisoles	6.986	231.084	[M+H]+	C12H16O3	RKFAZBXYICVSKP-WAYWQWQTSA-N	O(C=1C=C(OC)C(C=CC)=CC1OC)C	96.9	125.43	231.08372:11083 232.08707:0 233.09043:5062		76624	65806	58334	62654	64319	72955	39038	45195	74532	50324	33828	26341	45890	50436	58321	56845	62564	79641	49841	81399	15704	46123	45349	18087	31404	63991	22145	5718	81780	75574	73860	59509	50658	36063	57193	76699	51376
M533	beta,beta-carotene	Carotenes	23.115	537.453	[M+H]+	C40H56	OENHQHLEOONYIE-JLTXGRSLSA-N	C(=CC=C(C=CC=C(C=CC1=C(C)CCCC1(C)C)C)C)C=C(C=CC=C(C=CC2=C(C)CCCC2(C)C)C)C	99.4	76.06	537.4527:11709 538.45605:0 539.45941:0		0	0	0	5634	0	0	10696	11304	11052	0	11742	16702	13220	28320	5386	16279	11815	17144	17134	18639	23475	19369	0	0	10618	15557	0	16316	27069	23038	73385	78065	10877	15981	16274	5436	0
M534	betaine	Alpha amino acids	1.485	140.069	[M+H]+	C5H11NO2	KWIUHFFTVRNATP-UHFFFAOYSA-N	O=C([O-])C[N+](C)(C)C	99.9	127.53	140.06897:27762 141.07232:0 142.07568:0		23424	17631	48834	54149	176946	168079	23471	12729	28529	18199	5529	16340	11428	11769	20248	26779	57583	67988	30557	27746	76061	73250	130675	122454	177276	169345	37710	30466	22836	12519	239106	229795	87556	82910	64556	62994	88609
M535	Betulin		24.197	443.389	[M+H]+	C30H50O2	FVWJYYTZTCVBKE-ROUWMTJPSA-N	OCC12CCC(C(=C)C)C2C3CCC4C5(C)CCC(O)C(C)(C)C5CCC4(C)C3(C)CC1	100	8.03	443.38916:108949 444.39251:33685 445.39587:23869		521586	515101	271860	246424	160540	145340	898846	886698	618801	622374	2039744	2157831	2291860	2347742	414314	477888	691682	649810	1662450	1481003	1497039	2644488	647806	322659	264017	234954	0	0	2216470	1232966	0	0	0	0	0	0	0
M536	Betulinic acid	Triterpenoids	21.394	457.368	[M+H]+	C30H48O3	QGJZLNKBHJESQX-UHFFFAOYNA-N	CC(=C)C1CCC2(CCC3(C)C(CCC4C5(C)CCC(O)C(C)(C)C5CCC34C)C12)C(O)=O	99.9	6.4	457.36847:104385 458.37182:34633 459.37518:157142		603645	628405	251707	252728	163403	173501	1036066	1038808	801555	813682	1098224	1111686	1298877	1238558	630260	662986	875510	813488	946671	930389	1511906	1461472	442383	429910	299964	298765	0	5170	1038723	1031748	0	0	0	0	0	0	0
M537	Bexarotene	Retinoids	10.57	349.216	[M+2H]2+	C24H28O2	NAVMQTYZDKMPEU-UHFFFAOYSA-N	CC1=CC2=C(C=C1C(=C)C1=CC=C(C=C1)C(O)=O)C(C)(C)CCC2(C)C	100	15.4	349.2157:83224 350.21905:85939 351.22241:1441716		302024	307521	317038	321866	134726	135988	246866	244606	321808	289209	385387	415464	407301	404992	602952	614427	386641	390446	367615	368269	390954	394894	262913	236811	304133	345035	475449	548769	174210	160953	369391	366065	271112	254353	243972	251267	389013
M538	BIOTIN	Biotin and derivatives	6.99	283.052	[M+H]+	C10H16N2O3S	YBJHBAHKTGYVGT-ZKWXMUAHSA-N	O=C(O)CCCCC1SCC2N=C(O)NC21	100	392.72	283.05179:82708 284.05514:16382 285.0585:0		566015	533963	380369	428400	519169	546490	310224	335538	625230	615202	346602	411054	338093	367386	405824	361589	504352	494334	458769	592338	37356	203707	263790	233819	316499	237951	262195	252488	531312	532195	264676	258928	282136	294137	329059	368611	356754
M539	bis(2-(pyridin-3-yl)piperidin-1-yl)methane	Alkaloids and derivatives	11.311	337.238	[M+H]+	C21H28N4	KFIPVCUMEJOXQF-UHFFFAOYSA-N	N=1C=CC=C(C1)C2N(CN3CCCCC3C=4C=NC=CC4)CCCC2	99.7	0.95	337.23792:24195 338.24127:5817 339.24463:7569		221301	155825	76202	6718	68110	62700	328936	165726	189221	193480	257082	255715	203626	182976	183694	187644	151230	175905	242083	281979	296605	266172	144065	77643	1419	0	0	0	395037	147224	0	0	0	0	0	0	0
M540	Bixin	Acyclic diterpenoids	6.693	395.23	[M+2H]2+	C25H30O4	RAFGELQLHMBRHD-IFNPSABLSA-N	O=C(O)C=CC(=CC=CC(=CC=CC=C(C=CC=C(C=CC(=O)OC)C)C)C)C	95.1	39.58	395.22964:61651 396.23299:9602 397.23635:0		27828	29236	35574	31087	108972	117172	69398	63247	48685	45524	76139	74482	40977	45003	72509	71690	190788	197598	56994	51540	93209	74037	73265	61024	61687	57231	55208	60964	49705	49852	402744	394370	143333	168560	64895	72465	72802
M541	Bracteatin	Aurone flavonoids	10.783	341.003	[M+H]+	C15H10O7	ACAAVKGSTVOIQB-BASWHVEKSA-N	O=C1C(OC=2C=C(O)C=C(O)C12)=CC3=CC(O)=C(O)C(O)=C3	99.5	136.67	341.0033:11353 342.00665:0 343.01001:0		98047	114628	70090	40076	101939	101945	18962	17598	43498	32720	98987	113286	50921	62448	35691	40479	75857	75558	78945	60323	0	0	19918	19851	28223	41548	65746	75024	78175	74060	81013	87082	25679	25096	0	0	51646
M542	brassinolide	Brassinolides and derivatives	20.497	481.352	[M+H]+	C28H48O6	IXVMHGVQKLDRKH-KNBKMWSGSA-N	O=C1OCC2C3CCC(C(C)C(O)C(O)C(C)C(C)C)C3(C)CCC2C4(C)CC(O)C(O)CC14	99.5	83.53	481.35245:10704 482.3558:0 483.35916:0		11500	7052	11098	16782	12374	5942	13057	12974	6385	11772	13069	18612	18891	11846	12681	18325	18772	20808	13532	18265	18475	17632	19367	12008	17591	13013	13076	16810	13190	21876	55807	57587	25572	24201	18833	11520	11491
M543	Bufalin	Bufanolides and derivatives	18.643	387.245	[M+H]+	C24H34O4	QEEBRPGZBVVINN-BMPKRDENSA-N	O=C1OC=C(C=C1)C2CCC3(O)C4CCC5CC(O)CCC5(C)C4CCC23C	97.8	16.26	387.24478:48659 388.24813:13883 389.25149:0		288329	295212	262671	264216	299340	305750	298181	301816	274952	273614	41160	42831	306078	314946	303299	309629	336113	338246	324865	286204	296798	301120	290459	281930	278584	324249	309615	337715	318019	303032	289037	295994	316028	302188	319882	303421	312563
M544	Bufogenin	Bufanolides and derivatives	19.945	385.228	[M+H]+	C24H32O4	ATLJNLYIJOCWJE-CWMZOUAVSA-N	O=C1OC=C(C=C1)C2CC3OC34C5CCC6CC(O)CCC6(C)C5CCC24C	99.8	52.06	385.2283:24930 386.23165:6864 387.23501:0		49575	58344	0	5839	61095	51593	21002	20711	38226	44196	130174	142069	23873	17820	12760	15780	21186	20573	19064	15904	0	0	23700	22146	16146	19617	102134	114258	19087	21157	42200	36949	45664	39595	65404	50557	41072
M545	Bufotalin	Bufanolides and derivatives	19.967	467.239	[M+H]+	C26H36O6	VOZHMAYHYHEWBW-NVOOAVKYSA-N	O=C1OC=C(C=C1)C2C(OC(=O)C)CC3(O)C4CCC5CC(O)CCC5(C)C4CCC23C	99.9	74.92	467.23883:6203 468.24218:0 469.24554:0		12544	12151	20456	17926	13985	26783	20267	18362	10976	13411	888	11553	16813	23775	21537	23988	15885	59140	11983	14090	31781	38964	31350	15230	21583	20816	34210	34124	19183	23525	32235	28629	27202	27625	27201	54391	57365
M546	Bullatine B	Aconitane-type diterpenoid alkaloids	17.708	438.291	[M+2H]2+	C24H39NO6	XRARAKHBJHWUHW-MBVMIALBSA-N	OC1CCC2(COC)CN(CC)C3C4C(OC)C2C13C5CC6C(O)C5C4(O)CC6OC	99.9	158.3	438.29132:26099 439.29467:5637 440.29803:0		27606	33274	42649	43434	33647	33410	39203	36858	32235	36975	39039	37761	41058	48475	48191	46747	55363	48673	37102	41391	41271	46328	56214	50834	37755	47201	52724	53152	39687	34998	177360	168716	59129	50288	43332	48216	33909
M547	bungeiside C	Phenolic glycosides	5.106	448.186	[M+H]+	C19H26O11	YQOKGDRMWQLQNR-BMVMOQKNSA-N	O=C(C1=CC=C(OC2OC(COC3OCC(O)C(O)C3O)C(O)C(O)C2O)C=C1)C	98.3	158.96	448.186:30419 449.18935:10373 450.19271:5480		0	0	0	0	0	0	0	0	0	10952	0	0	32279	19388	41180	56573	0	0	0	0	180142	202131	78316	72056	0	0	5112	10584	0	0	22489	19277	21405	17218	0	0	70696
M548	butyrolactone i	Fatty acid esters	3.182	442.187	[M+H]+	C24H24O7	NGOLMNWQNHWEKU-XMMPIXPASA-N	O=C1OC(C(=O)OC)(C(=C1O)C=2C=CC(O)=CC2)CC3=CC=C(O)C(=C3)CC=C(C)C	99.9	120.79	442.18723:7706 443.19058:0 444.19394:0		0	0	21501	16715	54015	58455	38421	25159	11035	34106	32607	51810	13887	20023	36477	30678	22122	34697	65005	56950	0	0	15676	5078	40925	39462	23738	26633	48379	50523	94614	98212	23203	17557	5361	0	29684
M549	Buxtamine	Triterpenoids	20.409	394.265	[M+H]+	C24H37NO2	KTASKRCJBXZGMH-WMYNZDBHSA-N	O=C(C)C1C(O)CC2(C)C3CCC4C(=C)C(NC)CCC54CC35CCC12C	98.4	238.25	394.26544:25034 395.26879:11277 396.27215:0		132564	137071	159519	157489	142269	147371	125075	130641	131431	133673	123132	134802	120637	135744	126493	144296	129151	137099	134946	121302	117032	123190	121310	113850	109342	134778	151263	160897	112757	115858	139177	131926	156222	154392	133275	116771	140408
M550	C16 Lactosyl Ceramide (d18:1/16:0)	Glycosyl-N-acylsphingosines	20.194	862.62	[M+2H]2+	C46H87NO13	HLIJNIKSBCIDGO-UHFFFAOYNA-N	CCCCCCCCCCCCCCCC(=O)NC(COC1OC(CO)C(OC2OC(CO)C(O)C(O)C2O)C(O)C1O)C(O)C=CCCCCCCCCCCCCC	97.9	67.45	862.61987:12729 863.62322:7175 864.62658:0		5494	5644	5576	0	5689	0	5854	10749	0	0	11312	11357	0	5336	0	5887	30941	11290	0	0	18202	0	5717	17044	6146	5517	11488	5720	0	6273	80625	82486	10740	11317	5994	6250	0
M551	C17_Sphingosine	1,2-aminoalcohols	18.14	286.273	[M+H]+	C17H35NO2	RBEJCQPPFCKTRZ-UHFFFAOYNA-N	CCCCCCCCCCCCC=CC(O)C(N)CO	99.9	211.61	286.27319:13116 287.27654:0 288.2799:0		60848	69438	80437	70789	68214	63768	61281	59815	72286	64550	54451	58736	62868	56519	64006	63654	70822	66316	72815	60470	61549	56266	62162	64017	45596	52059	69523	67023	65999	65704	117362	105491	79901	81407	67664	65531	62927
M552	C17-Sphinganine	1,2-aminoalcohols	19.075	288.289	[M+ACN+H]+	C17H37NO2	KFQUQCFJDMSIJF-UHFFFAOYNA-N	CCCCCCCCCCCCCCC(O)C(N)CO	100	97.45	288.28909:17824 289.29244:0 290.2958:0		150948	162946	175535	168821	147912	156278	148893	153141	158510	159690	147831	146036	118273	147110	154514	115524	180702	171788	140450	138325	167129	178894	163576	129583	123145	166298	183324	184832	112966	116152	151080	203682	198800	171920	185826	158136	177329
M553	C18_Sphingosine	1,2-aminoalcohols	13.364	300.291	[M+H]+	C18H37NO2	WWUZIQQURGPMPG-UHFFFAOYNA-N	CCCCCCCCCCCCCC=CC(O)C(N)CO	99.8	238.36	300.29114:28741 301.29449:6521 302.29785:0		25625	19599	0	0	0	0	92597	91608	50544	55901	108139	109843	40328	45501	192143	189746	116459	110888	24587	24360	59980	50618	113599	103018	0	0	837	0	66008	75048	18202	23856	0	0	0	0	0
M554	Cadaverine Tartrate	Sugar acids and derivatives	4.984	263.055	[M+H]+	C7H16N2O6	LHAMHOYLSNNJQR-UHFFFAOYSA-N	O=C(O)C(O)C(O)C(=O)O.NCCCN	94.4	12.97	263.05457:59299 264.05792:9452 265.06128:0		313626	322117	629010	569707	164916	173899	302411	303522	373978	423158	241140	249378	235635	245256	281576	279634	185486	182887	89866	127775	546626	91192	781414	778772	377146	332008	251694	231543	196347	200065	270636	276218	173239	205741	586425	641718	259753
M555	Caffeine	Xanthines	1.832	194.968	[M+H]+	C8H10N4O2	RYYVLZVUVIJVGH-UHFFFAOYSA-N	O=C1C2=C(N=CN2C)N(C(=O)N1C)C	90.8	143.2	194.96799:10777 195.97134:0 196.9747:0		0	0	24053	23655	0	0	25301	32131	0	0	5258	0	0	0	64612	68149	0	0	5330	17162	72434	86623	5012	0	0	0	0	0	0	0	49772	57253	76157	77292	29529	24227	5242
M556	Caftaric acid	Coumaric acids and derivatives	1.569	335.03	[M+H-H2O]+	C13H12O9	SWGKAHCIOQPKFW-JTNORFRNSA-N	O=C(O)C(O)C(OC(=O)C=CC1=CC=C(O)C(O)=C1)C(=O)O	100	54.36	335.03049:12337 336.03384:0 337.0372:0		5356	5086	19609	22943	0	0	0	0	6030	12128	0	0	0	0	13416	14503	0	0	5044	11048	83613	81357	89870	91486	0	0	41089	44448	0	0	0	0	0	0	0	0	32774
M557	Calycanthine	Aminoquinolines and derivatives	15.879	347.221	[M+H]+	C22H26N4	XSYCDVWYEVUDKQ-LIKPIUCQSA-N	C=1C=CC2=C(C1)NC3N(C)CCC24C5NC=6C=CC=CC6C34CCN5C	100	5.01	347.22067:27430 348.22402:8102 349.22738:12349		212000	259914	144803	136216	127825	133735	230414	227100	216183	232909	250129	309202	197344	197812	186233	192505	221883	191012	372146	291034	250230	323008	256445	200762	124011	118405	132525	123433	198309	233776	306010	307424	132262	138650	102485	101802	36290
M558	calycosin-7-O-beta-D-glucoside		11.331	431.14	[M+H]+	C22H22O9	MGJLSBDCWOSMHL-MIUGBVLSSA-N	O=C1C(=COC2=CC(OC3OC(CO)C(O)C(O)C3O)=CC=C12)C=4C=CC(OC)=CC4	97	89.31	431.13983:6223 432.14318:0 433.14654:0		26122	35348	30441	29670	49225	55008	17111	23650	17453	23551	10678	9644	11833	22384	0	5137	2363	19696	2825	33608	10410	4453	46586	31480	29965	30363	35350	36157	28219	38599	5831	5117	30522	11148	13208	15985	36466
M559	Campesterol	Ergosterols and derivatives	20.066	423.348	[M+H-H2O]+	C28H48O	SGNBVLSWZMBQTH-ZRUUVFCLSA-N	OC1CC2=CCC3C(CCC4(C)C(CCC34)C(C)CCC(C)C(C)C)C2(C)CC1	89.7	94.77	423.34833:13010 424.35168:0 425.35504:0		39445	42557	5359	10756	0	5021	96683	149371	42887	44112	137414	144936	119666	157423	49367	52903	60089	39256	166421	165500	143377	129041	23038	23908	6271	5851	0	0	116338	69327	0	5549	0	0	0	0	0
M560	Canavanine	L-alpha-amino acids	1.723	215.054	[M+H-H2O]+	C5H12N4O3	FSBIGDSBMBYOPN-VKHMYHEASA-N	O=C(O)C(N)CCONC(=N)N	100	42.13	215.05418:80232 216.05753:10606 217.06089:19340		211444	204755	252770	250700	148718	151480	198556	200440	173858	169968	253458	267483	219294	216659	202767	204046	273194	274307	268075	253168	208451	217058	259338	264390	358517	353614	135936	147450	226691	216681	302038	292161	260612	262621	483086	461050	327501
M561	candidone	8-prenylated flavanones	18.816	353.175	[M+H]+	C22H24O4	JYESOAFLKFHYHP-SFHVURJKSA-N	O=C1C2=C(OC)C=C(OC)C(=C2OC(C=3C=CC=CC3)C1)CC=C(C)C	100	18.8	353.1748:21859 354.17815:7271 355.18151:0		63752	61158	63971	59399	80000	73905	64778	59699	56904	52762	47158	49702	51853	50674	64384	76792	82687	84062	52504	53274	57520	75756	75423	71994	79998	78792	91436	91971	50726	51246	131500	127177	107548	111063	80006	92792	85483
M562	Capsaicin	Methoxyphenols	1.764	328.178	[M+H-H2O]+	C18H27NO3	YKPUWZUDDOIDPM-SOFGYWHQSA-N	O=C(NCC1=CC=C(O)C(OC)=C1)CCCCC=CC(C)C	99.8	85.49	328.17834:36104 329.18169:37873 330.18505:32230		43838	64988	41428	53395	23777	29057	50338	48476	74796	98590	68296	60749	48823	57163	71832	78917	55236	55550	68188	66332	159999	172619	109127	93606	40853	38578	59274	56824	44242	47538	37204	35039	43615	45850	51725	49533	96441
M563	Caramboxin	Phenylalanine and derivatives	1.554	256.083	[M+H]+	C11H13NO6	DYJIDGJHOLTGBO-UHFFFAOYNA-N	COC1=CC(O)=C(C(O)=O)C(CC(N)C(O)=O)=C1	99.8	88.31	256.08313:6804 257.08648:0 258.08984:0		12346	5237	30694	36162	0	0	16752	12371	11249	12338	18912	24991	10961	12931	26225	29343	0	10409	12600	23699	5764	13939	25710	22173	0	0	30327	30389	10356	5894	0	5192	0	0	0	0	24780
M564	Carnosic acid	Diterpenoids	13.753	333.206	[M+H]+	C20H28O4	QRYRORQUOLYVBU-VBKZILBWSA-N	O=C(O)C12C=3C(O)=C(O)C(=CC3CCC1C(C)(C)CCC2)C(C)C	100	8.49	333.20624:93674 334.20959:24593 335.21295:61405		449008	447225	307459	281133	176610	126667	452951	360459	485892	404017	396649	430365	347798	303771	475319	482165	306286	236732	119561	373137	519150	592200	362706	375116	202864	192996	358036	364440	352204	348589	439581	425110	214400	191377	251481	236003	299922
M565	Carnosic acid diacetate methyl ester	Diterpenoids	1.771	431.235	[M+H]+	C25H34O6	OYZXDVPSGCKVOQ-UQBPGWFLSA-N	O=C(OC1=C(OC(=O)C)C2=C(C=C1C(C)C)CCC3C2(C(=O)OC)CCCC3(C)C)C	97.9	124.99	431.23486:25516 432.23821:34759 433.24157:54973		92833	99032	41848	68012	14232	46766	23393	0	50563	32708	37707	42782	30716	31995	44464	45927	27878	23672	29574	48161	142653	122229	112627	106447	0	0	40738	43480	72522	61916	0	0	0	0	14635	13713	7310
M566	Carpachromene	Pyranoflavonoids	1.542	375.064	[M+H]+	C20H16O5	YXOATFKTEDZPFL-UHFFFAOYSA-N	O=C1C=C(OC=2C=C3OC(C=CC3=C(O)C12)(C)C)C=4C=CC(O)=CC4	99.8	77.84	375.06442:7276 376.06777:0 377.07113:6583		0	0	5230	5560	0	0	0	0	0	0	0	0	0	0	5444	13985	5448	5990	0	5429	0	0	11852	13412	0	0	0	0	0	0	15446	16115	0	5755	34141	32788	7423
M567	Catalpol	O-glycosyl compounds	7.329	363.144	[M+H]+	C15H22O10	LHDWRKICQLTVDL-PZYDOOQISA-N	OCC1OC(OC2OC=CC3C(O)C4OC4(CO)C23)C(O)C(O)C1O	84.8	82.27	363.14438:13512 364.14773:6113 365.15109:13824		0	0	56109	65939	0	0	0	10406	0	0	0	0	0	0	25143	2099	5309	184	0	0	86800	31049	39003	35073	65049	67711	0	0	0	0	103019	181155	72994	101480	129077	135998	17514
M568	Catechin Tetramethylether	Catechins	15.518	347.185	[M+H]+	C19H22O6	GKPNPQODFXMCGO-IFXJQAMLSA-N	OC1CC=2C(OC)=CC(OC)=CC2OC1C3=CC=C(OC)C(OC)=C3	91.7	8.15	347.18533:56763 348.18868:17174 349.19204:0		5636	10820	18916	32255	23142	12426	72011	86177	60689	59063	44164	54201	26160	21063	75068	73163	111840	113373	46192	45868	92579	102363	103653	114635	82969	79783	40911	44346	47431	48164	381611	361190	191361	201627	209220	215418	119449
M569	Celastrol	Triterpenoids	1.75	489.234	[M+H]+	C29H38O4	KQJSQWZMSAGSHN-JJWQIEBTSA-N	O=C1C=C2C(=CC=C3C2(C)CCC4(C)C5CC(C(=O)O)(C)CCC5(C)CCC34C)C(=C1O)C	96.9	68.66	489.23395:5376 490.2373:13891 491.24066:8455		25745	11777	6200	0	0	0	5096	0	0	6785	0	16947	0	0	11931	5925	5014	13871	7057	7331	13237	22000	37798	9989	0	0	5327	7727	6604	12635	0	0	0	0	0	0	15324
M570	Chasmanine	Aconitane-type diterpenoid alkaloids	18.318	452.299	[M+H]+	C25H41NO6	DBODJJZRZFZBBD-XXYWQWTJSA-N	OC1C2CC3C1C(O)(CC2OC)C4C(OC)C5C6(COC)CN(CC)C4C35C(OC)CC6	99.9	102.7	452.29883:14621 453.30218:0 454.30554:19530		19995	18622	27824	23580	5593	5556	26930	20081	6877	5800	28654	28884	19986	21376	30188	27527	23148	37815	20012	20895	28460	28050	23991	16980	18894	21589	24035	31908	28325	30009	91949	82725	24416	21566	14217	12913	17634
M571	Chaulmoogric Acid	Long-chain fatty acids	16.624	281.249	[M+H]+	C18H32O2	XMVQWNRDPAAMJB-UHFFFAOYSA-N	O=C(O)CCCCCCCCCCCCC1C=CCC1	99.8	170.18	281.24887:22264 282.25222:0 283.25558:0		68717	185839	58033	52239	4056	7521	225787	250450	368900	292802	242406	334005	202143	214309	105018	198340	219270	273050	249617	295839	352562	281393	180534	186276	7544	492	8031	26400	321367	345369	17806	23286	2052	3557	1575	13525	4182
M572	Chrysin	Flavones	12.18	255.234	[M+H]+	C15H10O4	RTIXKCRFFJGDFG-UHFFFAOYSA-N	O=C1C=C(OC=2C=C(O)C=C(O)C12)C=3C=CC=CC3	91.8	175.26	255.23381:12289 256.23716:0 257.24052:0		48135	33974	0	0	11014	18255	74268	72108	43834	48313	87153	87669	13239	18992	45633	28541	42288	25273	125106	123423	117588	132712	16587	5258	10641	0	0	0	74855	84008	0	0	0	0	0	0	0
M573	CIANIDANOL		1.768	291.083	[M+H-2H2O]+	C15H14O6	PFTAWBLQPZVEMU-DZGCQCFKSA-N	OC=1C=C(O)C2=C(OC(C3=CC=C(O)C(O)=C3)C(O)C2)C1	99.7	34.36	291.08331:19607 292.08666:0 293.09002:6214		1415	7252	9951	26706	118622	126487	43362	54483	29206	27726	13874	48665	104328	45207	61463	73646	58443	47193	38098	7944	53235	38363	11378	8680	89983	76774	38636	5324	40862	1145	53132	59631	29977	21635	27731	40262	54859
M574	Cimigenol-3-O-alpha-L-arabinoside	Cucurbitacin glycosides	16.017	643.393	[M+H]+	C35H56O9	BTPYUWOBZFGKAI-BKJHYQRZSA-N	OC1COC(OC2CCC34CC54CCC6(C)C7C(C)CC8OC7(OC8C(O)(C)C)C(O)C6(C)C5CCC3C2(C)C)C(O)C1O	90	150.7	643.39349:12591 644.39684:9460 645.4002:0		0	0	0	0	0	0	0	0	0	0	0	0	0	0	0	0	0	0	0	0	0	0	0	0	0	0	0	0	0	0	57952	56642	20207	15835	0	0	0
M575	cinchonine	Cinchona alkaloids	1.777	312.192	[M+H]+	C19H22N2O	KMPWYEUPVWOPIM-QAMTZSDWSA-N	OC(C=1C=CN=C2C=CC=CC21)C3N4CCC(C3)C(C=C)C4	84	86.35	312.19226:47994 313.19561:18857 314.19897:60883		259507	242684	322255	324719	69246	72070	121791	117909	223585	191496	110872	108168	85224	88815	338015	193938	149262	149540	186152	176325	567481	603139	321403	392441	33559	30390	213782	254080	120746	130498	22803	25190	32056	34561	53568	59787	255428
M576	Cinchonine hydrochloride	Cinchona alkaloids	9.756	331.155	[M+H]+	C19H23ClN2O	IMUHWLVEEVGMBC-PAAXXVDQSA-N	Cl.OC(C=1C=CN=C2C=CC=CC21)C3N4CCC(C3)C(C=C)C4	99.3	2.21	331.155:21240 332.15835:6836 333.16171:0		0	0	111745	136312	0	0	105437	91633	0	0	0	0	5564	0	168151	108428	65061	52279	36740	16716	263804	336907	141798	142220	310465	150409	0	0	72122	30453	263314	175736	191029	197803	224772	256008	130694
M577	Cinnamic acid	Cinnamic acids and derivatives	9.561	149.06	[M+H]+	C9H8O2	WBYWAXJHAXSJNI-VOTSOKGWSA-N	O=C(O)C=CC=1C=CC=CC1	100	10.12	149.06021:83331 150.06356:11282 151.06692:0		230436	223534	591838	654771	274048	254478	258669	254483	175982	168655	168601	175527	176008	183883	427418	383584	172332	189119	288167	308560	617574	637580	539154	546422	258622	283466	269438	290991	408380	436261	255349	247030	202551	187898	274401	260277	525794
M578	Cinobufagin	Bufanolides and derivatives	14.379	443.235	[M+H]+	C26H34O6	SCULJPGYOQQXTK-RNISCFCFSA-N	O=C1OC=C(C=C1)C2C(OC(=O)C)C3OC34C5CCC6CC(O)CCC6(C)C5CCC24C	97.9	145	443.2348:21601 444.23815:6709 445.24151:0		14637	18119	91074	92622	27113	22424	42394	39578	22483	26646	32580	37808	28017	31435	27209	26496	57007	59386	48948	48534	0	0	43126	48719	28590	30691	85344	90758	21585	14698	38264	44829	41510	35522	85033	87334	47162
M579	cirsimaritin	7-O-methylated flavonoids	1.558	353.042	[M+H]+	C17H14O6	ZIIAJIWLQUVGHB-UHFFFAOYSA-N	O=C1C=C(OC=2C=C(OC)C(OC)=C(O)C12)C=3C=CC(O)=CC3	100	92.21	353.04181:6587 354.04516:0 355.04852:0		0	0	30811	28790	0	0	0	0	0	0	0	0	0	0	18484	28997	0	0	7424	0	0	0	12471	5947	0	0	22952	17258	0	0	0	0	0	0	0	0	5429
M580	Citric acid	Tricarboxylic acids and derivatives	1.856	215.017	[M+H]+	C6H8O7	KRKNYBCHXYNGOX-UHFFFAOYSA-N	O=C(O)CC(O)(C(=O)O)CC(=O)O	100	74.03	215.0173:165323 216.02065:15093 217.02401:6842		1054172	1016170	1277910	1271336	31252	31824	79832	78473	1188892	1281110	18859	21152	25195	26458	1081070	1102617	62424	48358	107465	550043	2329737	2152967	1782238	1804362	131523	127829	1066111	1200718	23923	11526	94219	103804	103879	103268	487387	56821	1795965
M581	Citropen	Coumarins and derivatives	4.574	207.066	[M+H]+	C11H10O4	NXJCRELRQHZBQA-UHFFFAOYSA-N	O=C1OC2=CC(OC)=CC(OC)=C2C=C1	100	58.89	207.06598:49650 208.06933:8542 209.07269:5928		318822	77312	51602	59311	410181	340530	115012	123598	656883	482538	372198	75014	189498	201653	834387	926118	381993	560700	332994	430015	350330	383489	89390	121457	100167	97643	390993	350864	164593	191017	785734	784392	756496	614363	102845	97880	180461
M582	Citrusin	Phenolic glycosides	5.353	349.129	[M+H]+	C16H22O7	VADSVXSGIFBZLI-IBEHDNSVSA-N	OCC1OC(OC2=CC=C(C=C2OC)CC=C)C(O)C(O)C1O	99.8	102.38	349.12854:27112 350.13189:8884 351.13525:5707		0	5171	42155	51601	0	0	5690	10679	0	0	16345	10746	24142	23121	50928	55643	11079	16739	0	0	246572	351382	82907	62121	53397	51811	13166	11975	5118	0	214235	205513	176908	182414	155388	172222	107313
M583	Cladribine	Purine 2'-deoxyribonucleosides	6.993	286.06	[M+H]+	C10H12ClN5O3	PTOAARAWEBMLNO-UHFFFAOYNA-N	NC1=NC(Cl)=NC2=C1N=CN2C1CC(O)C(CO)O1	92.4	279.95	286.06021:23373 287.06356:5105 288.06692:10615		175637	161463	114609	114315	157403	155503	88679	107534	157718	164647	125817	118985	119043	121597	124443	124986	140837	140558	141072	168764	11271	55004	87165	72211	115516	86558	83573	90217	159817	150937	89161	70711	84567	83864	89105	105666	112194
M584	Cnidilin	8-methoxypsoralens	3.058	301.1	[M+H]+	C17H16O5	NNDOCYLWULORAM-UHFFFAOYSA-N	O=C1OC=2C(OC)=C3OC=CC3=C(OCC=C(C)C)C2C=C1	100	801.18	301.10046:63471 302.10381:11010 303.10717:21004		178420	212603	85268	90565	311033	292674	189714	183703	106805	112996	972174	1105906	782734	830171	149849	152230	126718	136958	777541	763528	11895	31042	52706	113001	178987	221551	371163	439410	865529	884777	504455	535601	150849	140069	88640	127229	76597
M586	COLFORSIN	Triterpenoids	1.77	428.253	[M+H-H2O]+	C22H34O7	OHCQJHSOBUTRHG-KGGHGJDLSA-N	O=C(OC1C(O)C2C(C)(C)CCC(O)C2(C)C3(O)C(=O)CC(OC13C)(C=C)C)C	90.2	51.92	428.2529:22097 429.25625:22701 430.25961:12059		63269	71126	47468	52335	11517	0	11389	11531	41790	41899	31907	33594	16972	30602	53258	8720	30151	14323	44516	49402	126462	134089	92140	75831	0	0	48513	48602	42654	38246	0	0	0	0	6328	0	23301
M587	coniferin	Phenolic glycosides	16.197	343.145	[M+H]+	C16H22O8	SFLMUHDGSQZDOW-FAOXUISGSA-N	OCC=CC1=CC=C(OC2OC(CO)C(O)C(O)C2O)C(OC)=C1	96.8	12.05	343.14511:49444 344.14846:10229 345.15182:0		138801	139614	153893	151876	131080	136417	136423	139318	113678	115312	130076	134007	141098	143678	147840	152905	161639	165641	210416	213028	127565	137293	219436	183405	132125	181431	223124	203480	125207	126730	337693	346842	198578	191063	130819	142767	147311
M588	Coniferyl ferulate	Coumaric acids and derivatives	8.487	357.134	[M+H]+	C20H20O6	PGLIMMMHQDNVRS-ZJSQCTGTSA-N	O=C(OCC=CC1=CC=C(O)C(OC)=C1)C=CC2=CC=C(O)C(OC)=C2	98.9	129.67	357.13379:11817 358.13714:0 359.1405:6281		0	0	46224	54219	0	0	6432	0	0	0	0	0	0	0	41240	71361	6574	6507	0	0	215980	81156	41896	72197	81446	61745	0	0	0	0	281505	298308	200887	93757	123190	95685	131187
M589	conocarpan	2-arylbenzofuran flavonoids	1.771	267.136	[M+ACN+H]+	C18H18O2	GXJSAHXNLJFDPO-CGBXWHSCSA-N	OC1=CC=C(C=C1)C2OC3=CC=C(C=CC)C=C3C2C	99.8	7.89	267.13623:107905 268.13958:0 269.14294:62361		381898	396805	319608	331434	232175	225034	189025	210638	243279	245938	221234	203412	188668	191594	269412	297898	222902	218763	271426	283485	978673	1027856	400985	444575	123041	134488	322094	317621	279249	270558	130192	134684	147849	132610	189188	228205	265928
M590	Convallatoxin	Cardenolide glycosides and derivatives	6.825	568.31	[M+H]+	C29H42O10	HULMNSIAKWANQO-JQKSAQOKSA-N	O=CC12CCC(OC3OC(C)C(O)C(O)C3O)CC2(O)CCC4C1CCC5(C)C(C6=CC(=O)OC6)CCC45O	99.8	75.56	568.31:8636 569.31335:0 570.31671:0		0	5942	12608	16242	0	0	10914	11411	5383	5813	5365	0	0	0	5689	10826	0	0	11112	10337	24321	27000	17022	16191	0	5066	5359	0	0	0	0	5170	0	0	0	0	11793
M591	Cordycepin	Purine 3'-deoxyribonucleosides	6.995	252.11	[M+H]+	C10H13N5O3	OFEZSBMBBKLLBJ-BAJZRUMYSA-N	OCC1OC(N2C=NC=3C(=NC=NC32)N)C(O)C1	100	35.48	252.10973:7719 253.11308:0 254.11644:13754		51573	52421	34324	33011	48212	46774	24095	20103	37811	46817	28739	19195	6708	18835	48803	31524	47087	53062	30114	46216	0	18883	19490	28798	31182	25690	0	5480	46205	30924	25635	41883	19541	19722	20867	37087	32833
M592	Corosolic acid	Triterpenoids	18.504	473.363	[M+H]+	C30H48O4	HFGSQOYIOKBQOW-ZSDYHTTISA-N	O=C(O)C12CCC(C)C(C)C2C3=CCC4C5(C)CC(O)C(O)C(C)(C)C5CCC4(C)C3(C)CC1	100	2.61	473.36285:38772 474.3662:13318 475.36956:43523		90013	92374	74291	66361	24803	19040	324343	320081	272366	268879	125118	124013	267162	275729	260198	291239	381883	239492	324251	324810	331274	378435	153335	165777	98571	118482	0	0	278906	339843	0	0	0	0	0	0	0
M593	Corydaline	Protoberberine alkaloids and derivatives	5.608	370.164	[M+H]+	C22H27NO4	VRSRXLJTYQVOHC-YEJXKQKISA-N	O(C1=CC=C2C(=C1OC)CN3CCC4=CC(OC)=C(OC)C=C4C3C2C)C	100	188.63	370.16449:13918 371.16784:6851 372.1712:0		41408	52380	77896	107104	35728	42237	78844	96890	79311	69225	57731	51645	36106	33261	78081	73399	53673	41404	47561	39825	102619	106883	112319	108755	51425	56553	74574	89044	25336	14925	76448	69753	78012	66574	104713	60117	105834
M594	COSTUNOLIDE		1.757	233.151	[M+ACN+H]+	C15H20O2	HRYLQFBHBWLLLL-GRFSRWIASA-N	O=C1OC2C=C(C)CCC=C(C)CCC2C1=C	99.6	77.57	233.15134:341085 234.15469:67355 235.15805:26060		2124591	2204123	1583220	1529129	832898	850974	765866	782391	1104552	1111799	1026129	1052045	864414	886362	1442128	1430057	709091	720558	1488374	1510433	2971223	2984259	2086520	2072583	147580	141482	1487566	1514321	1646103	1596080	145518	147566	154925	154926	101021	105148	1240682
M595	Coumarin	Coumarins and derivatives	6.644	147.044	[M+H]+	C9H6O2	ZYGHJZDHTFUPRJ-UHFFFAOYSA-N	O=C1OC2=CC=CC=C2C=C1	100	4.76	147.04448:28130 148.04783:0 149.05119:0		48313	50778	306574	274793	33959	35343	124480	122385	86935	99700	58003	48798	56508	56208	62892	55756	41478	40376	11883	11694	101596	120417	132683	114375	17400	33795	39623	37405	29470	18033	30647	25095	17997	11020	140436	149485	693
M596	Crassicauline A	Aconitane-type diterpenoid alkaloids	5.255	666.315	[M+H]+	C35H49NO10	GAZDXIGXYWVWQX-UQFGUHEISA-N	O=C(OC1C2C3CC1(O)C(OC)CC2(OC(=O)C)C4C(OC)C5C6(COC)CN(CC)C4C35C(OC)CC6)C7=CC=C(OC)C=C7	97.8	72.63	666.31476:6620 667.31811:0 668.32147:0		0	0	0	0	0	0	0	0	0	0	0	0	0	0	10792	6040	0	0	0	0	20628	26173	12069	17889	0	0	11252	10493	0	0	0	0	0	0	0	0	0
M597	Cratoxyarborenone E	4-prenylated xanthones	5.446	428.208	[M+H]+	C24H26O6	CJBZJZGULKATPY-UHFFFAOYSA-N	O=C1C2=CC(O)=C(OC)C(=C2OC=3C1=C(O)C=C(O)C3CC=C(C)C)CC=C(C)C	99.9	204.24	428.20773:59847 429.21108:17604 430.21444:6921		0	0	26484	26856	0	5611	17607	18360	5114	0	6286	5431	0	0	23315	10454	0	0	45075	53462	84175	86313	150431	158028	5209	0	27792	34380	0	0	78896	77345	0	5406	25456	18958	161699
M598	Cucurbitacin E	Cucurbitacins	17.505	579.298	[M+H]+	C32H44O8	NDYMQXYDSVBNLL-UHFFFAOYNA-N	CC(=O)OC(C)(C)C=CC(=O)C(C)(O)C1C(O)CC2(C)C3CC=C4C(C=C(O)C(=O)C4(C)C)C3(C)C(=O)CC12C	97.6	519.67	579.2984:272665 580.30175:122750 581.30511:24521		330261	330859	76537	79031	930281	921892	176131	177865	494529	486240	250860	256047	109151	100490	174154	181937	207427	208145	690019	683080	81281	84043	573169	562714	282459	282985	1793531	1806640	122098	120245	1384200	1366903	1581450	1597474	1221026	1251747	917467
M599	CUDA	Medium-chain fatty acids	18.643	719.504	[M+H]+	C19H36N2O3	HPTJABJPZMULFH-UHFFFAOYSA-N	O=C(O)CCCCCCCCCCCN=C(O)NC1CCCCC1	100	56.84	719.50397:15475 720.50732:0 721.51068:8344		105221	100439	88361	87665	110414	112170	103963	101312	111366	107371	0	0	106173	105802	101650	99439	119296	114603	107917	103761	95897	101020	98976	94728	100206	99918	117158	113562	106193	105483	109706	110527	103093	106079	109413	111902	108593
M600	culantraramine	Aromatic monoterpenoids	18.12	513.342	[M+H]+	C32H46N2O2	ZULSSCAFEXMMQF-LYVYPOQBSA-N	O(C1=CC=C(C=C1C2C=C(C)CC(C3=CC(=CC=C3OC)CCN(C)C)C2C(=C)C)CCN(C)C)C	94.6	127.41	513.34161:13581 514.34496:0 515.34832:0		8559	23294	20353	13704	22095	28924	14886	14630	0	0	17140	7544	40357	40279	28337	41451	78610	66729	0	0	80036	30609	51001	46632	64428	65777	61315	68295	0	0	93111	96894	45844	36516	40103	44551	44188
M601	Curcumin	Curcuminoids	9.755	369.133	[M+H]+	C21H20O6	ZIUSSTSXXLLKKK-UHFFFAOYSA-N	COC1=CC(C=CC(O)=CC(=O)C=CC2=CC(OC)=C(O)C=C2)=CC=C1O	100	110.03	369.13348:9564 370.13683:0 371.14019:0		3870	6039	93712	82248	0	0	0	0	10763	15517	0	0	0	0	41424	37412	32179	19686	0	0	94130	82892	79391	68206	695	5391	0	0	5299	0	43334	32642	40445	37185	46564	47122	5132
M602	Curdione	Germacrane sesquiterpenoids	1.766	259.168	[M+ACN+H]+	C15H24O2	KDPFMRXIVDLQKX-OAIDTJHVSA-N	O=C1CC(=CCCC(C(=O)CC1C(C)C)C)C	94.7	3.32	259.16827:38069 260.17162:142938 261.17498:0		79667	92583	55822	56469	25795	34613	49522	55326	277361	266163	50352	53416	51092	51690	99634	97788	107929	106709	77498	76066	140940	151540	192022	184191	45752	45429	55703	48578	70217	55145	46459	46528	24565	26623	40938	46307	49475
M603	Cyanidin	7-hydroxyflavonoids	1.552	288.079	[M+ACN+H]+	[C15H11O6]+	VEVZSMAEJFVWIL-UHFFFAOYSA-O	OC=1C=C(O)C=2C=C(O)C(=[O+]C2C1)C=3C=CC(O)=C(O)C3	100	98.96	288.07861:7967 289.08196:0 290.08532:0		11902	20556	38727	40659	0	0	0	0	0	0	11269	0	0	0	21489	21248	0	0	17094	19101	26134	29915	28686	23956	0	0	25369	23787	0	5286	0	0	0	0	0	0	11997
M604	Cyanidin chloride	7-hydroxyflavonoids	1.242	345.001	[M+H]+	C15H11ClO6	COAWNPJQKJEHPG-UHFFFAOYSA-N	[Cl-].OC=1C=C(O)C=2C=C(O)C(=[O+]C2C1)C=3C=CC(O)=C(O)C3	93.8	77.2	345.0011:11423 346.00445:0 347.00781:0		21559	16113	0	0	5227	5385	12087	10850	13892	20216	6491	11692	0	5314	15310	18934	11735	6022	13237	6433	28515	32900	21052	22086	0	0	5683	11981	0	0	0	5484	0	0	0	0	31864
M605	Cyasterone	Triterpenoids	10.074	521.313	[M+H]+	C29H44O8	NEFYSBQJYCICOG-AQHKCISRSA-N	O=C1OC(C)C(CC(O)C(O)(C)C2CCC3(O)C4=CC(=O)C5CC(O)C(O)CC5(C)C4CCC23C)C1C	99.3	92.52	521.31293:6218 522.31628:0 523.31964:0		12043	17891	17028	11169	6184	5191	48972	38893	32978	38883	11269	5939	20910	5374	46670	41030	35799	48649	32275	16825	29004	43316	22520	15787	24751	9512	23328	17204	5863	10650	70438	86534	39231	49724	12650	30551	27252
M606	cyclo(tyrosyl-prolyl)	Alpha amino acids and derivatives	13.676	299.084	[M+H]+	C14H16N2O3	LSGOTAXPWMCUCK-UHFFFAOYSA-N	O=C1N2CCCC2C(O)=NC1CC3=CC=C(O)C=C3	98.2	124.89	299.08405:16276 300.0874:0 301.09076:5917		68982	67927	30241	5513	54855	54978	41207	48763	62013	70662	40563	29295	12181	5130	22364	24519	31896	32037	7325	43628	12210	18426	11773	5439	11749	5076	44275	43269	37804	28071	110724	109249	26335	25754	42224	34967	19514
M607	Cyclopamine	Jerveratrum-type alkaloids	6.213	412.324	[M+H]+	C27H41NO2	QASFUMOKHFSJGL-UHFFFAOYSA-N	OC1CC2=CCC3C4C(=C(C)C5(OC6CC(C)CNC6C5C)CC4)CC3C2(C)CC1	99.7	2.71	412.32391:19347 413.32726:7267 414.33062:90866		75498	79915	132642	121919	64677	63044	116043	105190	128824	124087	81599	92130	58608	54381	65377	62875	72129	74436	73016	78917	168249	174878	181154	172403	71562	69285	122883	118031	69202	79314	45186	47890	53042	64021	49485	45327	139434
M608	cyclopenin		6.826	295.105	[M+H]+	C17H14N2O3	APLKWZASYUZSBL-PBHICJAKSA-N	O=C1C=2C=CC=CC2N=C(O)C3(OC3C=4C=CC=CC4)N1C	99.4	11.74	295.10489:409953 296.10824:59953 297.1116:16694		1922330	1882923	2747784	2907716	1520651	1529483	2550620	2671408	2114997	2042740	2272310	2324855	2258973	2154983	2377361	2139583	1912314	1909515	2177290	2134724	2329473	2355094	2547704	2603662	1795986	1783022	2720388	2716576	1597238	1494882	1495868	1612670	1952586	1954980	1639403	1594374	2678574
M609	Cycloveratrylene	Anisoles	3.185	468.242	[M+H]+	C27H30O6	YECHEDVCXXVLIY-UHFFFAOYSA-N	O(C=1C=C2C(=CC1OC)CC3=CC(OC)=C(OC)C=C3CC4=CC(OC)=C(OC)C=C4C2)C	98.9	102.39	468.24173:7418 469.24508:0 470.24844:0		0	0	0	0	5453	0	0	0	0	0	44259	55153	24577	10938	10613	17118	0	0	35399	31626	0	0	0	0	0	0	18130	22061	39446	44186	52458	42712	0	0	0	0	0
M610	Cytidine	Pyrimidine nucleosides	10.342	244.077	[M+H]+	C9H13N3O5	UHDGCWIWMRVCDJ-UHFFFAOYNA-N	OCC1OC(C(O)C1O)N1C=CC(=N)N=C1O	82	125.94	244.07707:25196 245.08042:0 246.08378:0		0	0	0	0	112402	123271	0	0	0	0	115180	139419	0	0	0	0	391553	399204	0	0	0	0	0	0	0	0	16846	45765	0	0	205756	192935	233595	156500	0	6208	0
M611	CYTIDINE 2',3'-CYCLIC MONO-PHOS-PHATE	2',3'-cyclic pyrimidine nucleotides	7.203	306.058	[M+H]+	C9H12N3O7P	NMPZCCZXCOMSDQ-UHFFFAOYNA-N	NC1=NC(=O)N(C=C1)C1OC(CO)C2OP(O)(=O)OC12	93.2	149.91	306.05792:17094 307.06127:0 308.06463:0		25067	31619	76155	76605	5945	6213	64281	65737	0	0	26002	0	0	0	59027	48243	5536	5289	23733	17792	47825	52447	86044	56885	5405	42891	0	0	40994	29101	13088	12463	23401	0	25772	61182	90547
M612	Cytisine	Cytisine and derivatives	6.835	229.072	[M+H]+	C11H14N2O	ANJTVLIZGCUXLD-DTWKUNHWSA-N	O=C1C=CC=C2N1CC3CNCC2C3	99.8	61.83	229.07213:6626 230.07548:0 231.07884:0		0	0	29607	38123	6075	0	19958	22366	24177	19472	5235	0	5677	9914	21151	29966	28794	5945	11801	18457	42517	48892	39719	43956	22794	0	30958	21461	5024	5447	0	10198	23431	17773	10560	11412	37796
M613	D-(-)-3-PHOSPHOGLYCERIC ACID	Sugar acids and derivatives	9.758	187.008	[M+H]+	C3H7O7P	OSJPPGNTCRNQQC-UHFFFAOYNA-N	OC(COP(O)(O)=O)C(O)=O	95.7	18.75	187.00758:58019 188.01093:8348 189.01429:0		253104	271789	533438	498095	287044	296143	204332	205994	151844	142317	169934	210460	159689	162033	233521	273442	161111	176947	240560	256229	430300	473900	516026	423666	256567	282891	291106	327366	364367	379187	205465	189908	149550	169869	178411	198556	426634
M614	D-(-)-salicin	Phenolic glycosides	18.462	304.26	[M+H]+	C13H18O7	NGFMICBWJRZIBI-UHFFFAOYSA-N	OCC=1C=CC=CC1OC2OC(CO)C(O)C(O)C2O	98	9.38	304.26038:38778 305.26373:9181 306.26709:0		206857	197914	251904	250787	236373	240026	212091	226811	214076	236358	164089	158814	203108	191895	237213	216238	271710	256102	192171	174365	224606	233422	269478	235089	194925	193580	251469	288730	192947	182106	465843	456690	377252	402488	335007	322014	299856
M615	D-(+)-GLUCOSAMINE	Hexoses	2.673	180.089	[M+H]+	C6H13NO5	MSWZFWKMSRAUBD-UHFFFAOYNA-N	NC1C(O)OC(CO)C(O)C1O	99.4	8.17	180.08943:62812 181.09278:8537 182.09614:9805		112177	109099	272209	285384	44769	27621	72990	57835	43055	42432	108531	101153	37756	29278	171240	176222	106399	114094	116574	121011	619530	691994	390783	353504	37728	35803	262845	306377	34650	74658	75612	110827	37812	52866	85952	79208	424321
M616	d-estradiol	Estrogens and derivatives	19.763	273.192	[M+2H]2+	C18H24O2	VOXZDWNPVJITMN-ZBRFXRBCSA-N	OC1=CC=C2C(=C1)CCC3C2CCC4(C)C(O)CCC34	99.7	14.71	273.19199:38883 274.19534:0 275.1987:0		92654	96043	96680	99262	84247	87686	103561	101504	80354	90442	102106	108109	104457	107983	107448	100292	114687	100243	107796	92929	112813	102966	112230	115648	107922	114002	95720	113068	97649	101749	231917	230127	101082	112325	108678	102962	105140
M617	D-GLUCOSAMINE 6-SULFATE	Hexoses	4.988	260.047	[M+H]+	C6H13NO8S	MTDHILKWIRSIHB-UHFFFAOYNA-N	NC1C(O)OC(COS(O)(=O)=O)C(O)C1O	99.1	133.42	260.04678:10100 261.05013:0 262.05349:0		5591	21084	48588	49155	0	0	15782	0	31879	25976	6300	0	5785	0	0	0	0	0	0	0	5768	10735	63582	54695	19826	33056	0	0	0	0	0	0	0	0	37858	25927	0
M618	D-GLUCOSE 6-PHOSPHATE	Hexose phosphates	1.567	261.038	[M+H]+	C6H13O9P	NBSCHQHZLSJFNQ-UHFFFAOYNA-N	OC1OC(COP(O)(O)=O)C(O)C(O)C1O	100	88.35	261.03775:52268 262.0411:5628 263.04446:8401		202005	209487	129491	121819	35294	27493	43903	53709	61975	64463	114695	98845	58928	48762	126019	119582	62407	56750	122643	98133	324526	358395	356692	384316	147924	142811	173955	176598	90850	90653	37439	47151	40066	46632	93306	87421	117469
M619	d-LIMONENE	Monoterpenoids	20.022	137.133	[M+H]+	C10H16	XMGQYMWWDOXHJM-JTQLQIEISA-N	C=C(C)C1CC=C(C)CC1	100	158.86	137.13255:10100 138.1359:0 139.13926:0		47351	51508	44222	45028	57004	60009	66844	63336	45554	61771	5750	0	59607	55172	59435	61783	74840	66205	53591	49825	62796	61805	53654	46042	39674	44232	56683	54237	51018	62855	27186	47872	52940	55448	57636	48758	38435
M620	D-SACCHARIC ACID	Glucuronic acid derivatives	1.544	211.03	[M+2H]2+	C6H10O8	DSLZVSRJTYRBFB-UHFFFAOYNA-N	OC(C(O)C(O)C(O)=O)C(O)C(O)=O	84.8	156.3	211.03049:18065 212.03384:6980 213.0372:7613		0	0	35858	29913	0	0	16687	21307	12564	11931	44171	54313	6010	13649	64034	64600	18630	15997	62339	58913	0	0	24751	31957	19122	14793	69678	61851	30545	34523	26928	21393	12529	8478	45647	43518	48474
M621	Daidzin	Isoflavonoid O-glycosides	7.127	417.119	[M+H-H2O]+	C21H20O9	KYQZWONCHDNPDP-QNDFHXLGSA-N	O=C1C(=COC2=CC(OC3OC(CO)C(O)C(O)C3O)=CC=C12)C=4C=CC(O)=CC4	99.9	95.28	417.11865:8061 418.122:0 419.12536:0		5064	0	0	0	0	0	0	0	0	0	0	0	0	0	0	12454	0	0	0	0	20722	16919	5393	5010	0	0	0	0	0	0	29065	36482	5749	10445	5425	0	19746
M622	Daphnetin	7,8-dihydroxycoumarins	1.554	201.009	[M+H]+	C9H6O4	ATEFPOUAMCWAQS-UHFFFAOYSA-N	O=C1OC=2C(O)=C(O)C=CC2C=C1	99.9	48.25	201.00879:86768 202.01214:11360 203.0155:20085		127451	138911	300176	290410	115310	124350	211329	208015	187041	187569	439040	477328	258636	263427	318590	344521	122009	111958	418619	439495	0	0	150053	156201	182905	195615	608569	649599	357390	351278	117167	112243	78886	82560	165443	168869	227985
M623	Daphylloside	Iridoid O-glycosides	9.757	469.127	[M+H]+	C19H26O12	YSOBQIMODQOGKQ-HOZAMIDDSA-N	O=C(OC)C1=COC(OC2OC(CO)C(O)C(O)C2O)C3C(=CC(O)C13)COC(=O)C	99.2	156.19	469.12677:16149 470.13012:7310 471.13348:0		0	0	50308	76731	0	0	0	0	0	0	0	0	0	0	19581	20568	0	0	0	0	91273	94061	70799	46413	0	0	0	0	24697	24397	0	0	0	0	0	0	46922
M624	Darutigenol	Diterpenoids	17.006	345.242	[M+H]+	C20H34O3	NCAZLDCEJHFJDT-KHKZNYETSA-N	OCC(O)C1(C=C2CCC3C(C)(C)C(O)CCC3(C)C2CC1)C	99.7	21.92	345.24185:51925 346.2452:11394 347.24856:115554		315234	662368	116671	170304	123357	115020	593183	688090	840480	768088	916892	1242375	618659	615630	540590	477738	385122	692223	796028	784659	817862	871458	671227	676745	182624	135551	46997	45376	1411093	908381	0	0	0	0	0	0	0
M625	Darutoside	Diterpene glycosides	24.46	485.306	[M+H]+	C26H44O8	QWWPCQGHWWNGET-LCVVDEIYSA-N	OCC(O)C1(C=C2CCC3C(C)(C)C(OC4OC(CO)C(O)C(O)C4O)CCC3(C)C2CC1)C	98.9	92.23	485.3063:31788 486.30965:9923 487.31301:0		59842	58734	106976	169663	199748	199353	25325	30136	34069	29980	18187	28236	12659	17201	77231	98409	77552	92801	11468	10538	31862	31338	138717	132790	188054	186936	419235	418713	0	10573	359757	333821	422036	447894	450260	435549	434818
M626	Daucosterol;Sitogluside	Stigmastanes and derivatives	24.194	577.449	[M+H]+	C35H60O6	NPJICTMALKLTFW-OFUAXYCQSA-N	OCC1OC(OC2CC3=CCC4C(CCC5(C)C(CCC45)C(C)CCC(CC)C(C)C)C3(C)CC2)C(O)C(O)C1O	100	150.87	577.44946:2441244 578.45281:1123357 579.45617:224062		4371583	4371051	5066718	5098782	4620195	4622240	4817578	4787082	4843008	4790780	4962066	5057054	5179140	5203394	4767769	5188377	5550684	5568762	4948154	4914896	5764516	5761128	4752821	4635859	5416679	5526798	6026714	6015010	4958806	4925042	16704551	16096129	6620762	6644137	6045919	5988062	5054921
M627	Deacetyl ganoderic acid F	Triterpenoids	14.221	529.281	[M+H]+	C30H40O8	MNXGGTWKTCLFDT-VLUXWRHRSA-N	O=C(O)C(C)CC(=O)CC(C)C1CC(=O)C2(C=3C(=O)CC4C(C(=O)CCC4(C3C(=O)C(O)C12C)C)(C)C)C	99.9	132.15	529.28119:32175 530.28454:13034 531.2879:0		0	0	0	0	0	0	0	0	0	0	40824	37212	23166	28493	55217	63299	97486	98479	0	0	0	0	27100	29713	0	0	0	0	0	0	64383	64426	47881	48843	22839	24116	20595
M628	Deacetylasperulosidic acid	Iridoid O-glycosides	2.277	413.088	[M+H]+	C16H22O11	ZVXWFPTVHBWJOU-YYFGDFGFSA-N	O=C(O)C1=COC(OC2OC(CO)C(O)C(O)C2O)C3C(=CC(O)C13)CO	89.3	207.06	413.0881:22664 414.09145:0 415.09481:0		0	0	0	0	0	0	0	0	5821	10824	0	0	0	0	0	5596	0	0	0	0	30814	98343	18004	5276	0	0	0	0	0	0	0	0	0	0	0	0	74509
M629	Deacetylgedunin	Limonoids	18.84	441.191	[M+H]+	C26H32O6	HCEYJYMNIQHPPK-DXTZDJJUSA-N	O=C1OC(C2=COC=C2)C3(C)CCC4C5(C=CC(=O)C(C)(C)C5CC(O)C4(C)C63OC16)C	90.7	96.58	441.19141:7967 442.19476:0 443.19812:5880		0	0	0	0	6040	11851	0	0	0	0	0	0	0	0	0	0	0	0	43253	38198	0	0	13241	17479	0	0	29649	28169	0	0	0	5024	17226	22447	11148	17668	18434
M630	decyl acetate	Fatty alcohols	12.605	223.17	[M+H]+	C12H24O2	NUPSHWCALHZGOV-UHFFFAOYSA-N	O=C(OCCCCCCCCCC)C	100	3.84	223.16975:30477 224.1731:0 225.17646:5981		149425	167967	188042	197825	94166	97876	223161	262371	363430	394147	209307	205746	219680	205350	301686	337671	261802	283801	265977	271553	399600	276571	232220	242620	160468	150675	182461	181334	344875	244604	126317	135416	76211	85744	140622	111435	128771
M631	Dehydroabietamide	Diterpenoids	17.508	300.232	[M+H-H2O]+	C20H29NO	AKKQGFKWEDCWJK-UHFFFAOYSA-N	N=C(O)C1(C)CCCC2(C3=CC=C(C=C3CCC12)C(C)C)C	100	3458.03	300.23184:773093 301.23519:207243 302.23855:18868		4976790	4831234	7539114	7946128	5171324	5133452	4644308	4785231	5330004	5372184	3943555	3841916	4731686	4499060	5168149	5208009	5463443	5561812	4205600	4438023	4379302	4291845	4727599	5060475	3379173	3347534	5757446	5620105	4435294	4589850	10744770	11057192	6832445	7048606	5536848	4958597	5402102
M632	dehydroabietic acid	Diterpenoids	14.171	318.242	[M+H]+	C20H28O2	NFWKVWVWBFBAOV-IPNZSQQUSA-N	O=C(O)C1(C)CCCC2(C3=CC=C(C=C3CCC12)C(C)C)C	100	275.42	318.24228:59981 319.24563:16767 320.24899:0		70887	69483	116616	116510	196049	185876	55141	54217	68882	66750	53614	58400	57103	61129	70340	65790	79251	78937	61229	64217	85243	96429	81225	89730	321290	304484	139646	137924	53416	58609	547021	569082	142577	156903	114355	99288	115709
M633	Dehydrocorydaline nitrate	Protoberberine alkaloids and derivatives	3.182	429.16	[M+H]+	C22H24N2O7	CZZFYGAXGATDNG-UHFFFAOYSA-N	O=[N+]([O-])[O-].O(C=1C=C2C(=CC1OC)CC[N+]=3C=C4C(OC)=C(OC)C=CC4=C(C23)C)C	97.6	4.02	429.16049:17552 430.16384:10655 431.1672:9454		59208	78160	83076	89329	87017	88152	93753	99303	98582	82995	91633	88393	97911	93974	72403	74645	79360	80255	99366	97001	31289	32193	48771	38030	114748	118526	55852	68201	94803	92519	204215	215331	90783	87164	77299	78115	59283
M634	Dehydroeburicoic acid monoacetate	Triterpenoids	18.119	511.355	[M+H-H2O]+	C33H50O4	AYHCPTDPDUADTK-UHFFFAOYSA-N	O=C(OC1CCC2(C3=CCC4(C)C(CCC4(C3=CCC2C1(C)C)C)C(C(=O)O)CCC(=C)C(C)C)C)C	84.4	164.51	511.35544:17962 512.35879:0 513.36215:21192		46111	42077	32356	36851	23020	33533	55185	53314	45968	44436	59909	80611	58468	58131	72264	58709	72799	65462	50212	49884	82535	15959	50470	59964	62617	68095	68955	61699	59391	60221	134481	128477	56370	59086	47631	49829	40435
M635	Dehydropachymic acid	Triterpenoids	10.211	549.365	[M+H]+	C33H50O5	RWIALJIVPUCERT-DRCQUEPLSA-N	O=C(OC1CCC2(C3=CCC4(C)C(C(O)CC4(C3=CCC2C1(C)C)C)C(C(=O)O)CCC(=C)C(C)C)C)C	84	41.3	549.36475:60189 550.3681:14987 551.37146:0		238923	219337	234158	243661	201067	205976	289715	291758	211186	216302	205731	204216	227213	223692	257051	253185	273899	268450	213645	213639	219278	236576	186414	199541	232351	73458	213361	214955	206651	197941	764656	740201	257802	265687	200493	201451	210464
M636	Delsoline	Aconitane-type diterpenoid alkaloids	4.77	490.272	[M+H]+	C25H41NO7	JVBLTQQBEQQLEV-DIZROUMASA-N	OC1CCC2(COC)CN(CC)C3C4(O)C(OC)C2C13C5CC6C(OC)CC4(O)C5C6OC	99.7	96.13	490.27194:9551 491.27529:5101 492.27865:0		11044	11592	40847	42534	0	0	5381	0	0	0	21875	21786	0	0	28914	40370	931	758	5060	11003	128871	135346	85686	84457	0	0	11242	5559	10428	0	6979	12606	0	6890	21862	16742	35566
M637	delta-tocopherol	Tocopherols	23.715	403.357	[M+H]+	C27H46O2	GZIFEOYASATJEH-BCQCSXDESA-N	OC=1C=C(C=2OC(C)(CCC2C1)CCCC(C)CCCC(C)CCCC(C)C)C	99.5	66.22	403.35742:171693 404.36077:49273 405.36413:19810		873183	894949	855505	875496	644367	637157	1850765	2118462	531590	511950	2264273	2330128	1964035	2245760	893221	949270	1267836	1588403	2759574	2701202	3286912	3641354	837658	553083	596540	395755	0	0	2313146	2007168	0	0	0	0	0	0	0
M638	deltaline	Aconitane-type diterpenoid alkaloids	6.828	530.266	[M+H]+	C27H41NO8	DTTPWCNKTMQMTE-TYNNPWLESA-N	O=C(OC1C2C3(C)CN(CC)C4C51OCOC65CC(OC)C7CC(O)(C6C7OC)C42C(OC)CC3)C	98.6	519.3	530.26581:41462 531.26916:17442 532.27252:0		131347	150612	247680	271608	52449	50836	160647	167270	102588	80319	175080	186951	95351	96989	227362	223325	155445	137759	135623	149111	390084	416337	307716	325372	109810	118038	209525	221540	125436	130969	69175	77310	98239	102499	214996	224556	214570
M639	deltamine	Aconitane-type diterpenoid alkaloids	8.323	466.269	[M+H]+	C25H39NO7	GLMFFCVWRKKBJB-YVAUPFRZSA-N	OC1C2C3(C)CN(CC)C4C51OCOC65CC(OC)C7CC(O)(C6C7OC)C42C(OC)CC3	90.2	297.21	466.26862:206735 467.27197:65024 468.27533:15914		78059	70144	5669	10634	98137	100211	76538	78827	7028	17858	93296	149047	5292	0	16079	19837	81527	89171	0	0	268667	297368	42965	44901	172031	164807	45819	45661	0	0	2104046	2050551	248819	269173	107582	110696	80467
M640	Dendrobine	Indoles and derivatives	1.768	286.178	[M+2H]2+	C16H23NO2	YCWDWJWRRMHVMZ-JSYFJIKASA-N	O=C1OC23C4N(C)CC5CCC(C13C2C(C)C)C45C	95.2	1249.7	286.17786:264482 287.18121:66525 288.18457:224631		1454710	1442981	1084990	1065607	581112	592683	383311	400058	878000	823918	588019	557164	606072	616638	827753	813436	463494	459388	1109930	1109094	2571673	2688017	2101976	2044798	162138	185757	1358920	1388272	790293	942863	79857	88204	118080	113462	161300	168513	1124845
M641	Dendrophenol	Stilbenes	7.321	305.138	[M+H]+	C17H20O5	YTRAYUIKLRABOQ-UHFFFAOYSA-N	OC1=CC=C(C=C1OC)CCC2=CC(OC)=C(O)C(OC)=C2	99.8	3.38	305.13846:23359 306.14181:9337 307.14517:20176		0	5244	126736	104108	5489	5410	105597	114010	13445	18219	47238	55287	31430	51748	124681	179586	114996	85603	40220	61248	165286	157873	109938	103048	309747	163133	6539	5349	55930	85658	300916	404750	311229	329376	362282	374764	115575
M642	Diallyl Sulfide	Allyl sulfur compounds	3.165	132.081	[M+H]+	C6H10S	UBJVUCKUDDKUJF-UHFFFAOYSA-N	S(CC=C)CC=C	99.4	32.95	132.08144:80325 133.08479:0 134.08815:0		493463	488146	978126	1040082	151953	168806	452515	465366	338349	354015	317995	324227	238924	226854	898108	899850	376411	371383	460506	442627	973253	976064	1127516	1096049	172838	166788	683198	699606	328836	310367	144583	146841	34084	37059	64031	74330	767052
M643	Diethylstilbestrol (Stilbestrol)	Stilbenes	1.829	269.151	[M+H]+	C18H20O2	RGLYKWWBQGJZGM-UHFFFAOYSA-N	CCC(=C(CC)C1=CC=C(O)C=C1)C1=CC=C(O)C=C1	99.5	36.52	269.15106:213676 270.15441:39299 271.15777:6870		767496	784454	60274	61069	227241	224599	1530526	1543431	1221709	1230705	716319	741448	215421	226226	718984	751580	2432958	2456210	364491	350161	72645	84394	87207	84326	75302	72970	282207	220120	180502	189998	379543	390411	449703	486746	48022	43020	170064
M644	dihydrocapsaicin		1.774	330.204	[M+H]+	C18H29NO3	XJQPQKLURWNAAH-UHFFFAOYSA-N	OC1=CC=C(C=C1OC)CN=C(O)CCCCCCC(C)C	99.9	721.98	330.20419:159792 331.20754:102580 332.2109:178513		747174	1053254	642628	637703	279755	315778	247348	247135	443839	452415	294214	319442	251274	254913	434803	430266	260492	273154	559394	547204	1735941	1978653	1540141	1099362	90528	89094	971814	1016613	499314	521408	48567	47682	58104	61078	123895	134495	536732
M645	Dihydrogedunic Acid, Methyl Ester		3.103	477.242	[M+H]+	C26H36O8	CDTMPWYDQKWYFT-IASWOTTCSA-N	O=C(OC1CC2C(C(=O)CCC2(C)C3CCC4(C)C(OC(=O)C5OC54C13C)C(=O)OC)(C)C)C	97	101.62	477.24213:6524 478.24548:0 479.24884:0		5350	0	10454	5166	0	0	0	0	0	0	0	0	0	0	5343	0	0	0	0	0	36540	60359	27290	29635	0	0	0	0	0	0	0	0	0	0	0	0	0
M646	Dihydrojasmonic Acid	Jasmonic acids	8.48	213.148	[M+H-H2O]+	C12H20O3	PQEYTAGBXNEUQL-UHFFFAOYSA-N	O=C(O)CC1CCC(=O)C1CCCCC	100	68.55	213.14784:432676 214.15119:57354 215.15455:8287		1902866	1633385	2042274	1970349	1682647	1746123	1928279	1786987	1545535	1557855	1931674	2075660	1750845	1819834	1652115	1776431	2135000	2241904	2238166	2249206	755599	1916996	1631297	1746120	1757742	2147927	1604779	1730152	1713931	1872111	3555157	3488378	1866027	1748148	1767686	1677508	1957746
M647	Dihydropalmatine	Protoberberine alkaloids and derivatives	17.347	376.141	[M+H]+	C21H23NO4	PTPHDVKWAYIFRX-UHFFFAOYSA-N	O(C=1C=CC=2C=C3C4=CC(OC)=C(OC)C=C4CCN3CC2C1OC)C	94.1	150.73	376.1413:13937 377.14465:0 378.14801:12563		63606	67268	104239	100427	64064	72790	80245	78352	83942	82092	58500	71757	72147	75442	75324	65984	89089	85477	84809	72338	61310	60291	77190	65738	32424	30716	50904	71202	65096	70311	132711	137168	91238	96855	62777	59761	53274
M648	Dihydropiplartine	Cinnamic acids and derivatives	6.772	342.136	[M+H]+	C17H21NO5	HPXUNEGPCPQBQY-UHFFFAOYSA-N	COC1=CC(C=CC(=O)N2CCCCC2=O)=CC(OC)=C1OC	98.2	94.67	342.13589:24287 343.13924:10293 344.1426:5545		0	0	70433	62816	0	0	37256	27283	0	0	5525	12054	0	0	41267	48209	0	5166	0	0	187810	165753	66304	64979	45543	56674	6230	16810	6658	0	205403	144404	100289	86410	273385	260696	69918
M649	dihydroquercetin	Flavanonols	6.696	305.065	[M+H]+	C15H12O7	CXQWRCVTCMQVQX-UHFFFAOYNA-N	OC1C(OC2=CC(O)=CC(O)=C2C1=O)C1=CC(O)=C(O)C=C1	100	48.67	305.06506:14806 306.06841:0 307.07177:0		0	0	21812	24989	0	0	0	0	0	0	0	0	0	0	25613	26496	5692	5347	0	0	130621	139286	56876	70832	33297	25243	5333	0	0	0	22077	20729	13372	23269	31329	25903	70099
M650	Dihydroxy (3Alpha,12Alpha)Pregnan-20-One		14.992	335.257	[M+H]+	C21H34O3	QIVOTMOKECOCJC-OKUZHXNBSA-N	O=C(C)C1CCC2C3CCC4CC(O)CCC4(C)C3CC(O)C12C	100	22.98	335.25729:49373 336.26064:11642 337.264:20819		684530	570032	250916	244900	81767	92049	745373	787524	993816	849848	941731	989514	770032	829580	685112	745122	721638	693047	1081940	988029	961478	1078714	621448	636186	137437	17200	38178	45526	841790	838180	0	0	0	0	0	0	0
M651	diosgenin	Triterpenoids	20.109	415.32	[M+H-H2O]+	C27H42O3	WQLVFSAGQJTQCK-VKROHFNGSA-N	OC1CC2=CCC3C(CCC4(C)C3CC5OC6(OCC(C)CC6)C(C)C54)C2(C)CC1	100	2.62	415.32037:108362 416.32372:32143 417.32708:190707		680352	622363	253909	264581	191666	200660	1281273	1212924	886098	882711	2200376	2004029	1493934	1506840	748478	804723	1023142	995775	1108140	1191800	1619974	1607338	640262	572698	322970	299439	31554	30603	1181281	1385903	0	0	0	0	0	0	0
M652	Diosmin	Flavonoid-7-O-glycosides	24.855	631.175	[M+H]+	C28H32O15	GZSOSUNBTXMUFQ-UHFFFAOYSA-N	O=C1C=C(OC2=CC(OC3OC(COC4OC(C)C(O)C(O)C4O)C(O)C(O)C3O)=CC(O)=C12)C=5C=CC(OC)=C(O)C5	90.1	75.69	631.17474:7216 632.17809:7379 633.18145:0		0	0	0	0	0	0	0	0	0	0	0	0	0	0	0	0	0	0	0	0	0	0	0	0	0	0	5568	10260	0	0	36593	33479	12258	16763	31884	26406	11386
M653	Dipsacoside B	Triterpene saponins	11.382	1097.56	[M+H]+	C53H86O22	GFPLPBCJRRNZHM-ICUGHKHQSA-N	O=C(OC1OC(COC2OC(CO)C(O)C(O)C2O)C(O)C(O)C1O)C34CCC(C)(C)CC4C5=CCC6C7(C)CCC(OC8OCC(O)C(O)C8OC9OC(C)C(O)C(O)C9O)C(C)(CO)C7CCC6(C)C5(C)CC3	89.4	254.22	1097.56189:22274 1098.56524:19492 1099.5686:7680		86057	86370	95449	94221	24948	33438	92047	97432	143226	143495	171416	158945	144708	143434	174817	167653	169897	167186	125133	139212	54141	52263	31729	39863	81388	74139	137208	136061	70220	78683	98578	106571	85970	90943	42031	40431	97596
M654	Dipteryxin	4'-O-methylisoflavones	1.768	315.17	[M+2H]2+	C17H14O6	BSXFDHHTXOAUGB-UHFFFAOYSA-N	O=C1C(=COC2=C(O)C(O)=C(OC)C=C12)C=3C=CC(OC)=CC3	98.3	2.4	315.17029:20429 316.17364:0 317.177:126243		20306	19363	43604	34634	5895	12546	14311	21437	119669	43646	39716	51045	30155	40129	75616	62576	14187	38610	57341	51067	116059	145542	63378	53216	14471	17895	41892	35979	30937	39462	18158	11722	7565	6012	24329	18530	47046
M655	DL-5-HYDROXYLYSINE	Alpha amino acids	10.568	163.113	[M+H]+	C6H14N2O3	YSMODUONRAFBET-UHFFFAOYNA-N	NCC(O)CCC(N)C(O)=O	98.1	55.02	163.11261:12445 164.11596:0 165.11932:8945		15743	5771	5365	5056	0	0	10949	10484	33676	32129	35470	16059	22414	14025	107113	105547	51813	54398	37642	32878	74357	96620	37408	51616	57981	40021	84963	74297	1614	0	77205	93110	22250	11684	38113	52306	39266
M656	docosanoic acid	Very long-chain fatty acids	20.722	341.343	[M+H]+	C22H44O2	UKMSUNONTOPOIO-UHFFFAOYSA-N	O=C(O)CCCCCCCCCCCCCCCCCCCCC	99.4	104.11	341.3428:9256 342.34615:0 343.34951:0		14262	40470	0	0	0	5687	23110	11867	34122	29066	51346	52002	23975	23480	10992	0	55324	43816	93759	97307	103450	99361	0	0	0	0	0	0	67385	39929	0	0	0	0	0	0	0
M657	DOCOSANOL	Fatty alcohols	21.393	349.347	[M+H-H2O]+	C22H46O	NOPFSRXAKWQILS-UHFFFAOYSA-N	OCCCCCCCCCCCCCCCCCCCCCC	99.2	130.69	349.34732:14633 350.35067:0 351.35403:0		40860	51033	0	0	0	0	71303	84782	102928	50149	137674	109746	132498	129805	23206	18432	58955	73104	111116	141293	219152	157963	0	10106	5075	0	0	0	155709	128974	0	0	0	0	0	0	0
M658	Dracorhodin perchlorate	5-O-methylated flavonoids	1.71	367.058	[M+H]+	C17H15ClO7	KRTYZFUODYMZPG-UHFFFAOYSA-N	[O-][Cl+3]([O-])([O-])[O-].OC=1C=C2[O+]=C(C=CC2=C(OC)C1C)C=3C=CC=CC3	100	55.6	367.05786:3242 368.06121:0 369.06457:0		6493	6760	5090	0	6632	12649	0	0	6325	11631	6851	6636	12013	12660	0	0	0	0	6998	5134	0	0	0	0	0	0	18257	13861	11504	11846	0	0	0	0	0	0	5517
M659	Dyclonine hydrochloride	Alkyl-phenylketones	13.866	290.211	[M+H]+	C18H27NO2	BZEWSEKUUPWQDQ-UHFFFAOYSA-N	CCCCOC1=CC=C(C=C1)C(=O)CCN1CCCCC1	100	139.4	290.21133:164431 291.21468:44171 292.21804:15907		18854	5236	29283	32995	122261	118335	16580	5246	13451	17160	10972	0	6034	0	12899	17494	24720	12505	27046	26827	35112	31321	43826	44175	1248947	1175545	87245	75916	11531	11027	113614	108457	34008	33349	11865	11515	19496
M660	Ecliptasaponin A	Triterpene saponins	18.144	657.416	[M+H]+	C36H58O9	WYDPEADEZMZKNM-YZSQPZFNSA-N	O=C(O)C12CCC(C)(C)CC2C3=CCC4C5(C)CCC(OC6OC(CO)C(O)C(O)C6O)C(C)(C)C5CCC4(C)C3(C)CC1O	81.5	138.43	657.41602:12841 658.41937:0 659.42273:11615		75362	77786	82488	89343	72773	71098	79234	73107	86295	82517	73673	74480	68366	72739	67379	74851	87714	82411	86824	79440	81530	78057	70427	76242	51319	59208	72559	73700	79854	74925	109086	111861	81776	81305	65733	63459	76158
M661	Edpetiline	Steroidal saponins	6.705	592.39	[M+H]+	C33H53NO8	DHQFYEJMFMYGCV-UHFFFAOYSA-N	O=C1CC2C3CCC4C(CN5CC(C)CCC5C4(O)C)C3CC2C6(C)CCC(OC7OC(CO)C(O)C(O)C7O)CC16	98.3	27.39	592.38959:112401 593.39294:41602 594.3963:20879		513382	464427	503768	527995	480357	442384	769984	843803	729025	478764	854346	836731	432664	715308	975147	909808	635892	626481	728157	675915	731084	742267	580630	618541	675430	615014	703981	702609	295103	823458	491991	534563	587246	624392	275181	328908	1170512
M662	Eicosanoids	Lipoxins	13.542	353.232	[M+H]+	C20H32O5	UXVRTOKOJOMENI-UHFFFAOYNA-N	CCCCCC(O)C(O)C=CC=CC=CC=CC(O)CCCC(O)=O	100	5.76	353.23169:48274 354.23504:11896 355.2384:0		41905	43910	58373	54065	6381	17312	45540	66834	89986	99126	46131	34897	56419	65308	128368	132469	63533	70598	79106	74718	89194	97319	70181	76035	82182	64895	93121	82081	46005	30178	138464	124978	58123	57246	61655	63728	127928
M663	Eicosanoids_9-HOTrE_C18H30O3	Lineolic acids and derivatives	4.307	317.209	[M+H]+	C18H30O3	RIGGEAZDTKMXSI-UHFFFAOYNA-N	CCC=CCC=CC=CC(O)CCCCCCCC(O)=O	100	5.94	317.20911:47709 318.21246:11182 319.21582:0		161815	171723	183292	185301	175515	174065	160655	175187	175465	186481	128634	149462	152250	143168	184561	181005	161095	165380	163867	162663	156632	157776	213965	197118	169491	166527	183075	173515	150478	158811	421377	386080	214719	219767	192539	179803	175313
M664	Eleutheroside E	Lignan glycosides	5.792	765.266	[M+H]+	C34H46O18	FFDULTAFAQRACT-JSGUJALWSA-N	OCC1OC(OC2=C(OC)C=C(C=C2OC)C3OCC4C(OCC34)C5=CC(OC)=C(OC6OC(CO)C(O)C(O)C6O)C(OC)=C5)C(O)C(O)C1O	97.3	128	765.26581:19497 766.26916:10231 767.27252:0		5725	5737	0	0	12691	11311	24029	20665	20202	21654	19002	21877	47111	46682	39349	38652	12408	19844	18711	19120	38332	45783	13203	11498	26931	18983	24046	29389	0	0	18831	13275	25842	21443	0	0	60566
M665	Enoxolone	Triterpenoids	25.191	471.421	[M+H]+	C30H46O4	MPDGHEJMBKOTSU-YKLVYJNSSA-N	O=C(O)C1(C)CCC2(C)CCC3(C(=CC(=O)C4C5(C)CCC(O)C(C)(C)C5CCC43C)C2C1)C	94.4	7.21	471.42065:95890 472.424:30199 473.42736:33136		721403	416460	383911	90116	141288	55752	542293	282433	1321655	763311	2670235	356457	2583916	1561648	144461	154172	895580	885607	3161172	1819621	1845402	1918880	732684	367041	661901	89418	0	0	2480410	2344800	0	0	0	0	0	0	0
M666	epicatechin 8-C-beta-D-glucopyranoside	Flavonoid 8-C-glycosides	5.025	453.141	[M+H]+	C21H24O11	XWDHVYPMZCGHNM-UHFFFAOYNA-N	OCC1OC(C(O)C(O)C1O)C1=C(O)C=C(O)C2=C1OC(C(O)C2)C1=CC(O)=C(O)C=C1	99.6	155.99	453.14124:25058 454.14459:7179 455.14795:0		5705	6691	69173	75441	6297	11835	29934	32818	36896	35164	0	11502	36869	33566	87162	91808	36502	25309	17649	24949	149513	171368	105010	105709	66573	50968	46045	54815	0	0	69958	65233	43362	49826	65631	52228	94310
M667	Epifriedelanol	Triterpenoids	23.052	451.378	[M+H]+	C30H52O	XCDQFROEGGNAER-PFOIMGGJSA-N	OC1CCC2C(C)(CCC3C2(C)CCC4(C)C5CC(C)(C)CCC5(C)CCC34C)C1C	89.9	257.82	451.37845:19635 452.3818:6992 453.38516:0		11314	16969	12879	12091	33720	41293	5882	11890	13143	22218	0	0	0	10476	13534	22672	19516	18270	6156	5101	0	0	18564	17868	38892	38320	84335	85357	0	5164	215509	212532	109329	116035	81053	85252	80370
M668	Epigallocatechin	Epigallocatechins	9.934	307.088	[M+H]+	C15H14O7	XMOCLSLCDHWDHP-UHFFFAOYNA-N	OC1CC2=C(O)C=C(O)C=C2OC1C1=CC(O)=C(O)C(O)=C1	96.5	70.52	307.08789:15412 308.09124:7235 309.0946:0		5290	0	11630	5856	0	0	18764	20638	5841	7798	37344	46942	46503	45795	143512	131907	38862	53823	34292	18214	61953	75245	25665	19703	35424	30930	118911	104073	0	0	17072	24796	11051	17250	17844	5770	37223
M669	Episyringaresinol 4'-O-beta-D-glncopyranoside	Lignan glycosides	7.425	603.21	[M+H]+	C28H36O13	WEKCEGQSIIQPAQ-QVYKXMJQSA-N	OC1=C(OC)C=C(C=C1OC)C2OCC3C(OCC23)C4=CC(OC)=C(OC5OC(CO)C(O)C(O)C5O)C(OC)=C4	100	126.7	603.20978:16606 604.21313:5352 605.21649:0		0	0	0	5127	0	0	0	0	0	0	0	0	5100	0	17201	20278	0	0	0	0	49386	46170	11991	11586	11576	11002	11675	0	0	0	35414	43168	30754	22620	11308	11139	51708
M670	epiyangambin	Furanoid lignans	21.563	447.202	[M+H]+	C24H30O8	HRLFUIXSXUASEX-UHFFFAOYSA-N	O(C=1C=C(C=C(OC)C1OC)C2OCC3C(OCC23)C4=CC(OC)=C(OC)C(OC)=C4)C	99.9	51.07	447.20233:45597 448.20568:11735 449.20904:5673		30032	20209	107634	109083	11876	18697	51903	51153	65046	67463	28635	36120	77674	74720	75119	85225	47897	32421	33802	35604	30259	31014	23761	17337	83133	94454	63165	62308	41713	37839	322432	277319	38080	38141	92935	90820	69793
M671	Eplerenone	Spironolactones and derivatives	14.402	415.214	[M+H]+	C24H30O6	JUKPWJGBANNWMW-UHFFFAOYNA-N	COC(=O)C1CC2=CC(=O)CCC2(C)C23OC2CC2(C)C(CCC22CCC(=O)O2)C13	99.4	4.74	415.21423:78871 416.21758:26735 417.22094:5442		438494	375668	272889	308118	406946	389987	385149	381990	336707	327538	392678	405118	190394	186024	388826	373908	258757	252547	231669	228151	422923	408514	232484	243270	348075	327748	546261	517942	454302	452939	598432	598351	433056	444527	552025	554613	554593
M672	Ergosterol Acetate		10.051	505.339	[M+H]+	C32H50O2	NZNSOPHQRHNYSM-ZHACJKMWSA-N	O=C(OC1CCC2(C(=CC=C3C2CCC4(C)C3CCC4C(C=CC(C)C(C)C)C)C1(C)C)C)C	97.7	919.9	505.33881:350982 506.34216:107893 507.34552:18100		1251393	1261457	1282412	1264923	1204099	1197036	1478546	1478696	1160097	1175958	1096109	1133546	1238320	1259778	1363499	1337585	1397383	1391308	1170082	1151136	1198344	1299177	1171673	1145198	1350240	1343072	1226744	1243578	1128593	1130774	4029475	3976707	1473098	1474002	1162864	1161143	1186722
M673	Ergosterol Peroxide_120246	Ergosterols and derivatives	19.899	429.336	[M+H]+	C28H44O3	VXOZCESVZIRHCJ-UHFFFAOYNA-N	CC(C)C(C)C=CC(C)C1CCC2C1(C)CCC1C3(C)CCC(O)CC33OOC21C=C3	100	6.71	429.33606:47217 430.33941:13669 431.34277:62642		127807	126033	51639	113253	95461	109091	856232	233485	628316	829211	179271	189118	252755	256219	608904	541222	837814	780800	211631	839214	284297	298161	430472	553673	270218	241756	0	0	950298	246453	0	0	0	0	0	0	0
M674	Erianin	Stilbenes	15.251	341.129	[M+H]+	C18H22O5	UXDFUVFNIAJEGM-UHFFFAOYSA-N	OC1=CC(=CC=C1OC)CCC2=CC(OC)=C(OC)C(OC)=C2	100	108.46	341.12939:9430 342.13274:0 343.1361:8314		39039	40518	37148	39081	0	0	0	0	10826	5552	0	0	0	0	24492	19113	0	0	0	0	11501	17278	0	0	0	0	5462	0	0	0	0	0	0	0	0	0	0
M675	Esculin	Coumarins and derivatives	7.165	341.082	[M+H]+	C15H16O9	XHCADAYNFIFUHF-TVKJYDDYSA-N	O=C1OC=2C=C(O)C(OC3OC(CO)C(O)C(O)C3O)=CC2C=C1	99.5	84.82	341.08249:18163 342.08584:0 343.0892:0		0	0	0	0	5132	0	12260	0	25045	19893	71018	67232	40173	50288	31678	38717	16466	21107	27883	26363	0	0	0	0	0	0	57322	51484	0	0	88388	74950	121244	117495	34761	10966	6367
M676	Eseroline Fumarate	Pyrroloindoles	20.606	357.149	[M+H]+	C17H22N2O5	PBZRRADJWNBPNY-WLHGVMLRSA-N	O=C(O)C=CC(=O)O.OC1=CC=C2C(=C1)C3(C)CCN(C)C3N2C	96.1	61.52	357.14911:64745 358.15246:18464 359.15582:0		47481	46533	275801	283174	45794	47264	143384	124321	142427	143413	98395	101939	152170	160535	183503	197822	138825	126961	76381	79725	62426	64116	48826	51509	222408	220322	179416	179669	93768	99560	516159	515344	102480	108811	239036	243750	142827
M677	Ethyl ?-D-glucuronide	O-glucuronides	1.919	261.03	[M+H]+	C8H14O7	IWJBVMJWSPZNJH-UQGZVRACSA-N	O=C(O)C1OC(OCC)C(O)C(O)C1O	99.9	299.7	261.0303:22648 262.03365:0 263.03701:0		163046	163404	155359	136801	32340	24899	74395	76818	69309	60389	78844	98230	24805	24637	112894	133384	64332	61338	87083	96545	256892	243786	206520	197353	60197	57530	146689	159517	93084	80167	38014	31569	22452	22291	214125	213668	150562
M678	eudesmin	Furanoid lignans	3.584	409.187	[M+H]+	C22H26O6	PEUUVVGQIVMSAW-RZTYQLBFSA-N	O(C1=CC=C(C=C1OC)C2OCC3C(OCC23)C4=CC=C(OC)C(OC)=C4)C	99.5	74.41	409.18668:233722 410.19003:43656 411.19339:22639		0	0	27410	48894	193575	818197	52825	162227	37854	87172	387289	203181	61763	180820	218055	134717	2725763	3880880	58181	24744	1700466	1836467	89402	468377	125526	75725	36111	73026	9779	22098	6616272	6117584	935286	3300843	318485	461724	51879
M679	EUGENOL	Methoxyphenols	6.82	165.091	[M+H]+	C10H12O2	RRAFCDWBNXTKKO-UHFFFAOYSA-N	OC1=CC=C(C=C1OC)CC=C	100	3.13	165.09148:14620 166.09483:0 167.09819:9372		0	0	12954	4333	0	0	50199	36522	5076	5219	0	0	193	0	115370	88745	39113	26568	1695	0	94398	130987	28371	129711	73841	120641	10567	22349	0	0	180188	262445	158262	135172	138891	162094	67456
M680	Euphol Acetate	Triterpenoids	18.81	491.379	[M+H]2+	C32H52O2	BQPPJGMMIYJVBR-KMDRULEYSA-N	O=C(OC1CCC2(C3=C(CCC2C1(C)C)C4(C)CCC(C(C)CCC=C(C)C)C4(C)CC3)C)C	96.3	31.56	491.37906:374879 492.38241:104975 493.38577:10853		834022	806900	886022	902592	724248	737126	977102	791658	839520	811119	966447	951895	1131533	1123021	1007669	1012354	1128790	1119868	926236	940416	1023207	1018424	945562	967674	896457	900213	1056360	1086607	952836	972066	2363356	2311170	1074892	1082989	819146	846828	788726
M681	Euphorbia factor L8 - Lathyrane diterpenoid - likely	Diterpenoids	6.895	541.304	[M+H]2+	C30H37NO7	PJHBZROILRCFRB-UHFFFAOYNA-N	CC1CC2(OC(C)=O)C(C1OC(=O)C1=CN=CC=C1)C(OC(C)=O)C(=C)CCC1C(C=C(C)C2=O)C1(C)C	87.5	880.46	541.30377:69154 542.30712:22118 543.31048:0		346177	337448	436571	428078	273107	256826	425940	392497	414203	409852	408908	421661	312454	323581	320071	343413	329409	335461	380105	373096	457329	493643	483221	461522	297454	302499	447525	471102	269932	278304	297100	326254	338522	342603	289995	273663	394661
M682	eupomatenoid 5	2-arylbenzofuran flavonoids	1.767	295.131	[M+ACN+H]+	C19H18O3	HMGCTPMQYVGXSC-SNAWJCMRSA-N	OC=1C=CC(=CC1OC)C=2OC3=CC=C(C=CC)C=C3C2C	99.8	112.79	295.13135:168939 296.1347:47932 297.13806:0		702659	711247	473023	476150	296867	322585	261218	271506	344752	378092	280212	303987	272028	264332	431543	418712	304138	289622	434535	441695	1094057	1352753	808424	791303	168864	175865	549553	559841	368958	388630	139724	121443	134676	137888	280345	278778	498810
M683	Excavatin L	Coumarins and derivatives	1.899	381.082	[M+H]+	C19H18O7	SREZIYPRWBLGDH-QOKNQOGYSA-N	O=C1OC=2C=C(OCC3OC3(C)CC4OC(=O)C(=C4)CO)C=CC2C=C1	95.6	247.24	381.08249:99181 382.08584:14743 383.0892:10848		23367	14605	134109	131828	0	0	182559	170115	136477	125394	190702	178683	137187	158164	422467	380156	126453	120232	264718	259399	614559	687006	274971	279117	0	0	258472	290388	7072	3497	0	0	0	0	22143	11408	667213
M684	Excavatin M	Coumarins and derivatives	8.206	361.126	[M+H]+	C19H20O7	UMYAEKVHXDURJS-SVYNMNNPSA-N	O=C1OC=2C=C(OCC3OC3(C)CC4OC(=O)C(O)(C)C4)C=CC2C=C1	98.9	61.44	361.12628:3910 362.12963:0 363.13299:0		0	0	5908	10769	0	0	0	0	0	0	0	0	0	0	5072	5237	0	0	0	0	75541	47277	10692	16140	6295	5502	0	0	0	0	33213	40018	59816	30387	70684	175572	0
M685	falcarindiol	Long-chain fatty alcohols	16.147	261.184	[M+H]+	C17H24O2	QWCNQXNAFCBLLV-RCQSYPNMSA-N	OC(C#CC#CC(O)C=CCCCCCCC)C=C	99.9	9.01	261.18399:36693 262.18734:6463 263.1907:46966		178560	161641	94668	117537	70554	81078	574866	310418	323127	331491	298452	568915	227585	231452	222157	227846	351644	349244	406601	315401	447116	398044	301944	284202	55459	49193	31350	39000	317362	316292	0	0	0	0	0	0	0
M686	Ferulic Acid		4.829	195.066	[M+H]+	C10H10O4	KSEBMYQBYZTDHS-HWKANZROSA-N	O=C(O)C=CC1=CC=C(O)C(OC)=C1	100	194.93	195.06633:96625 196.06968:12238 197.07304:0		270557	287864	239855	248047	216361	208848	376608	380139	982497	1020212	237608	226344	800578	842088	374103	337107	274836	229472	617853	615612	541994	450770	508232	508369	572711	548002	232027	241417	88930	86065	191339	198112	216744	210707	104896	116971	819518
M687	feruloyltyramine	Methoxyphenols	1.041	352.131	[M+H]+	C18H19NO4	NPNNKDMSXVRADT-WEVVVXLNSA-N	OC(=NCCC1=CC=C(O)C=C1)C=CC2=CC=C(O)C(OC)=C2	98.3	182.43	352.13123:16323 353.13458:0 354.13794:0		51344	60992	65272	59605	18295	28397	44045	45340	98678	88078	48437	48320	81877	88224	94921	90023	25887	30921	68957	67464	28936	14463	41466	44075	44779	45929	89383	86523	35866	35447	55896	50936	22972	24562	41395	30577	38564
M688	Fisetin	Flavonols	1.753	309.051	[M+H]+	C15H10O6	XHEFDIBZLJXQHF-UHFFFAOYSA-N	O=C1C(O)=C(OC2=CC(O)=CC=C12)C=3C=CC(O)=C(O)C3	90	58.04	309.05148:31360 310.05483:6006 311.05819:0		48634	55231	59453	57241	131000	134595	88836	86806	97838	87668	173421	183383	165621	183479	65088	64653	59752	55505	131432	152798	24496	18591	47027	41252	83414	89343	167473	194283	166353	159458	56699	49221	40400	40421	64112	75728	90860
M689	Flavokawain B	2'-Hydroxychalcones	1.564	307.09	[M+H]+	C17H16O4	QKQLSQLKXBHUSO-CMDGGOBGSA-N	O=C(C=CC=1C=CC=CC1)C=2C(O)=CC(OC)=CC2OC	100	61.72	307.08975:23439 308.0931:10139 309.09646:11726		19616	17923	51909	43669	0	0	32074	33183	20260	21439	24425	34113	10867	6938	81821	89232	44901	40337	69365	74817	11185	6138	140098	135494	28369	25412	72326	85674	50681	53728	90182	80782	31036	27930	141866	138718	64605
M690	flavone		7.713	223.076	[M+H]+	C15H10O2	VHBFFQKBGNRLFZ-UHFFFAOYSA-N	O=C1C=C(OC=2C=CC=CC12)C=3C=CC=CC3	100	5.54	223.07613:62077 224.07948:8009 225.08284:19996		710047	680652	167612	163275	265943	244985	135250	132395	88391	70528	160184	141530	126698	128216	109103	125518	237015	225048	110660	107441	241755	240953	268682	275190	665087	717079	229905	242006	114645	92552	530826	545968	279520	258498	297899	300138	299111
M691	Flemiphilippinin A	6-prenylated isoflavanones	9.572	489.221	[M+H]+	C30H32O6	VBTMMYSERQFPPK-UHFFFAOYSA-N	O=C1C(=COC=2C1=C(O)C=3C=C(C(OC3C2CC=C(C)C)(C)C)C(C=C)(C)C)C=4C=CC(O)=C(O)C4	99.9	128.15	489.22113:12560 490.22448:5443 491.22784:5693		10522	10601	66852	73103	17447	11098	18411	12007	0	0	17711	11041	0	5063	39626	43979	18748	12160	23995	29397	77393	92204	55433	51717	26884	33569	11989	22848	27731	27332	60773	69105	32215	24321	64366	93009	55116
M692	FORMONONETIN	4'-O-methylisoflavones	6.36	286.113	[M+H]+	C16H12O4	HKQYGTCOTHHOMP-UHFFFAOYSA-N	O=C1C(=COC2=CC(O)=CC=C21)C=3C=CC(OC)=CC3	97.9	98.42	286.11252:12810 287.11587:6318 288.11923:0		5905	5055	44552	48304	0	0	12640	23140	5283	5093	0	0	5919	0	100455	124158	11436	24423	6280	5425	113406	162116	108376	116065	61794	62057	32036	52307	0	0	103659	90315	82543	59775	57080	84779	38117
M693	forskolin	Triterpenoids	1.765	433.229	[M+ACN+H]+	C22H34O7	OHCQJHSOBUTRHG-KGGHGJDLSA-N	O=C(OC1C(O)C2C(C)(C)CCC(O)C2(C)C3(O)C(=O)CC(OC13C)(C=C)C)C	97.2	8.21	433.22897:44799 434.23232:19711 435.23568:26979		202852	200820	108753	112740	64119	60969	59370	57924	96869	100904	69293	80483	59333	60263	95241	106318	70000	68902	95604	90615	276412	323947	247518	204244	24312	22731	128120	144421	107889	117161	18563	19846	19574	19439	56223	66144	112442
M694	Fraxetin	7,8-dihydroxycoumarins	3.197	231.02	[M+H]+	C10H8O5	HAVWRBANWNTOJX-UHFFFAOYSA-N	O=C1OC=2C(O)=C(O)C(OC)=CC2C=C1	100	566.16	231.01993:54748 232.02328:6361 233.02664:0		759488	780137	743346	690452	1029938	1040062	868875	923526	795010	742688	925323	1022850	1031116	1013024	699741	804654	845034	944281	1087676	1146756	343344	362396	552970	503800	903241	797806	770601	791120	1317189	1257362	741578	769460	842718	835448	726640	718655	604980
M695	fraxin	Coumarins and derivatives	1.852	409.048	[M+H]+	C16H18O10	CRSFLLTWRCYNNX-QBNNUVSCSA-N	O=C1OC=2C(OC3OC(CO)C(O)C(O)C3O)=C(O)C(OC)=CC2C=C1	98.2	248.65	409.04843:46601 410.05178:16324 411.05514:9375		122146	85931	101768	151075	0	0	0	0	14046	144973	0	0	0	0	75630	59056	0	0	44561	53048	397220	391324	262061	268557	0	0	143673	152235	5585	5134	0	0	0	0	0	0	208990
M696	friedelin	Triterpenoids	24.345	427.382	[M+H]+	C30H50O	OFMXGFHWLZPCFL-SVRPQWSVSA-N	O=C1CCC2C(C)(CCC3C2(C)CCC4(C)C5CC(C)(C)CCC5(C)CCC34C)C1C	94.4	243.04	427.3815:33393 428.38485:12535 429.38821:0		66233	68085	65176	62474	66688	54841	91174	88671	78398	89203	72369	84548	87442	82523	75659	80808	86092	88111	76067	75444	99208	92391	85251	84266	71183	77664	66694	78599	71346	69199	197357	189643	79081	82884	68237	63675	72549
M697	Fucosterol	Stigmastanes and derivatives	23.567	413.365	[M+H-H2O]+	C29H48O	OSELKOCHBMDKEJ-QPSGOUHRSA-N	OC1CC2=CCC3C(CCC4(C)C(CCC34)C(C)CCC(=CC)C(C)C)C2(C)CC1	98.3	202.04	413.36536:27630 414.36871:10417 415.37207:6854		41152	45684	45101	44179	34673	42523	58367	62181	72507	63336	58810	62407	56857	57699	55531	59032	59339	68953	64387	65708	70883	65432	67601	72243	52583	56592	46520	44253	57532	53344	156114	158821	60334	61539	55127	51619	49612
M698	Fucoxanthin	Xanthophylls	13.512	659.295	[M+H]+	C42H58O6	SJWWTRQNNRNTPU-ABBNZJFMSA-N	O=C(OC1CC(O)(C(=C=CC(=CC=CC(=CC=CC=C(C=CC=C(C(=O)CC23OC3(C)CC(O)CC2(C)C)C)C)C)C)C(C)(C)C1)C)C	80	173.29	659.2948:16862 660.29815:6965 661.30151:0		0	0	0	0	0	0	0	0	0	0	0	0	0	0	0	0	0	0	0	0	33090	41758	5436	5643	19260	7309	0	0	0	0	103593	103742	64061	58852	58849	66024	0
M699	Furanodienon	Germacrane sesquiterpenoids	11.318	231.128	[M+H]+	C15H18O2	XVOHELPNOXGRBQ-NXAIOARDSA-N	O=C1C=C(C)CCC=C(C)CC=2OC=C(C12)C	99.8	101.31	231.12831:8235 232.13166:0 233.13502:0		15249	30628	23469	46257	56269	14592	56204	64906	34693	7131	55067	43105	26564	32844	55360	62649	85232	57889	123645	51296	157490	59506	141197	60723	74416	56098	46982	56339	79273	44721	113575	80690	38091	47882	97275	53841	34679
M700	FUSIDIC ACID	Steroid esters	7.213	555.302	[M+H]2+	C31H48O6	IECPWNUMDGFDKC-MZJAQBGESA-N	O=C(O)C(=C1C(OC(=O)C)CC2(C)C1CC(O)C3C4(C)CCC(O)C(C)C4CCC32C)CCC=C(C)C	97.3	6102.53	555.30243:525026 556.30578:139672 557.30914:11532		2220466	2130606	2533113	2576869	2391956	2392153	3067902	3056336	2929247	3057208	2669602	2707970	1893257	1861751	2667957	2570296	2387928	2379234	2504248	2428307	2253474	2405841	2888356	2895850	2374556	2287972	2565910	2583524	1873013	1814007	1700486	1676958	2296088	2368390	1895925	1816658	3389418
M701	Fuziline	Aconitane-type diterpenoid alkaloids	12.081	454.287	[M+2H]2+	C24H39NO7	FPECZWKKKKZPPP-NIYPSSDPSA-N	OC1C2CC3C1C(O)(C(O)C2OC)C4C(OC)C5C6(COC)CN(CC)C4C35C(O)CC6	96.3	96.09	454.28687:18541 455.29022:0 456.29358:0		32620	24222	31834	36432	27510	23358	51060	48343	32347	31709	29414	40441	35180	34186	40736	47154	45022	48592	35603	36877	46605	42548	39884	35345	40181	11937	32851	28475	37160	32332	159558	158671	46402	44365	40237	34871	31650
M702	galbulin	Aryltetralin lignans	1.768	357.215	[M+H-H2O]+	C22H28O4	WYBOVISLCPAJFV-QLEMLULZSA-N	O(C1=CC=C(C=C1OC)C2C3=CC(OC)=C(OC)C=C3CC(C)C2C)C	98	20.53	357.215:92282 358.21835:0 359.22171:124615		420781	428570	386495	363935	120079	136282	108742	112946	224409	236532	176960	213891	168689	182382	372968	384754	145360	144973	347616	338653	718715	771301	597078	583910	64829	56714	366486	390465	292225	295606	33176	28253	25694	30812	79748	73894	287817
M703	Gamma-Aminobutyric Acid	Gamma amino acids and derivatives	5.392	104.063	[M+H]+	C4H9NO2	BTCSSZJGUNDROE-UHFFFAOYSA-N	O=C(O)CCCN	95.5	4.64	104.063:10759 105.06635:16609 106.06971:0		23878	19949	43587	39720	25972	28676	10855	13987	28217	25147	78703	81729	18392	18276	66859	55843	78439	61340	75254	81729	57485	76473	55570	56382	52493	79055	26504	41493	19241	20339	77045	83605	34796	29825	63417	64973	38684
M704	gamma-mangostin	8-prenylated xanthones	3.158	414.187	[M+H-H2O]+	C23H24O6	VEZXFTKZUMARDU-UHFFFAOYSA-N	O=C1C2=C(O)C(=C(O)C=C2OC3=CC(O)=C(O)C(=C13)CC=C(C)C)CC=C(C)C	98.4	1934.92	414.18658:487315 415.18993:112499 416.19329:174834		375813	371860	1219367	1226409	380735	742988	2721158	2678684	1251123	1413047	712080	764443	621821	595162	2118845	2110116	2401880	2396864	481414	475656	314628	358857	613394	630035	3597067	3650080	307712	365481	481228	498125	9558410	9508624	3155583	3213568	1916019	2428088	1139292
M705	gamma-sitosterol	Stigmastanes and derivatives	22.914	453.358	[M+H]+	C29H50O	KZJWDPNRJALLNS-VJSFXXLFSA-N	OC1CC2=CCC3C(CCC4(C)C(CCC34)C(C)CCC(CC)C(C)C)C2(C)CC1	94.3	649.29	453.35788:106136 454.36123:38378 455.36459:8382		609330	619131	536522	552937	635910	622927	142897	141560	252693	252816	246578	247587	484240	474360	155365	164254	63855	57351	298721	292199	76387	73748	155701	143637	183266	188172	535430	524326	235475	235028	199145	203704	75595	57078	41318	42172	87940
M706	Ganoderal A	Triterpenoids	18.509	459.312	[M+H]+	C30H44O2	RHNFCIPJKSUUES-FLXXZUNSSA-N	O=CC(=CCCC(C)C1CCC2(C3=CCC4C(C(=O)CCC4(C3=CCC12C)C)(C)C)C)C	94.8	11.93	459.3118:45002 460.31515:13091 461.31851:0		450114	458724	329949	338470	257091	301359	565653	489856	421395	431519	376944	358736	473794	547499	449570	455141	489476	438574	520522	544542	488301	551738	434216	428340	371148	359075	308679	324588	490619	474456	776902	774757	339799	344418	295500	127580	119747
M707	Ganoderenic acid C	Triterpenoids	17.697	539.281	[M+H]+	C30H44O7	DIEUZIPSDUGWLD-OVMOFELOSA-N	O=C(O)C(C)CC(=O)C=C(C)C1CC(O)C2(C3=C(C(=O)CC12C)C4(C)CCC(O)C(C)(C)C4CC3O)C	93.8	62.77	539.28107:4219 540.28442:0 541.28778:0		0	0	0	0	0	0	0	0	0	0	0	0	0	0	0	10763	0	0	0	0	0	0	0	0	17457	18737	0	0	0	0	22121	14061	11529	12800	12192	11554	17489
M708	Ganoderic Acid B	Triterpenoids	11.377	541.308	[M+H-H2O]+	C30H46O7	RERVSJVGWKIGTJ-FCNXCHFWSA-N	O=C(O)C(C)CC(=O)CC(C)C1CC(O)C2(C3=C(C(=O)CC12C)C4(C)CCC(O)C(C)(C)C4CC3O)C	99.8	451.82	541.30841:37285 542.31176:13231 543.31512:0		147374	161910	169748	174464	108703	111071	179476	181188	186467	192843	215824	243199	219892	226123	290871	278912	265970	261166	196657	198220	165144	175269	124507	116489	155725	188113	216169	240079	128915	139338	209205	224000	197725	186566	156635	170134	216591
M709	Ganoderic acid D2	Triterpenoids	14.63	531.278	[M+ACN+H]+	C30H42O8	LCIUOVOXWPIXOR-IYLGIJJASA-N	O=C(O)C(C)CC(=O)CC(C)C1CC(=O)C2(C3=C(C(=O)C(O)C12C)C4(C)CCC(=O)C(C)(C)C4CC3O)C	89.1	230.68	531.27795:28195 532.2813:16592 533.28466:0		88104	85954	75893	77984	150834	152055	75057	76386	60370	58051	44950	42435	21164	21376	72596	76248	44254	42928	48116	54193	88036	93311	38143	43570	84454	70030	90049	88951	107439	102692	137442	139692	87298	91301	78350	73572	68055
M710	Ganoderic Acid G	Triterpenoids	7.035	533.305	[M+2H]2+	C30H44O8	BPJPBLZKOVIJQD-UHFFFAOYSA-N	O=C(O)C(C)CC(=O)CC(C)C1CC(=O)C2(C3=C(C(=O)C(O)C12C)C4(C)CCC(O)C(C)(C)C4CC3O)C	97.9	220.47	533.30487:16579 534.30822:0 535.31158:0		121031	126568	144524	141202	99249	92466	134185	119803	191517	163944	116661	122113	98402	100248	116233	112034	110445	93327	153587	146428	106390	97636	122944	115818	90605	88526	109518	116767	108930	117518	68117	71595	83862	82749	72947	68246	98335
M711	Ganoderic acid LM2	Triterpenoids	23.65	515.305	[M+H]+	C30H42O7	YVIVANDTNNUXRH-UGRVWEMWSA-N	O=C(O)C(=CC(O)CC(C)C1CC(=O)C2(C3=C(C(=O)CC12C)C4(C)CCC(=O)C(C)(C)C4CC3O)C)C	98	64.32	515.30505:4815 516.3084:0 517.31176:0		10995	6115	12047	10895	5149	5218	0	0	5357	0	0	0	0	0	5457	11815	11093	5269	0	5627	5145	0	16907	11068	6459	11469	12126	19604	0	0	42393	32088	25186	20505	6626	11055	16345
M712	Ganodermanondiol	Triterpenoids	23.254	457.345	[M+H-2H2O]+	C30H48O3	AAJIHHYEPHRIET-JNAHJFNHSA-N	O=C1CCC2(C3=CCC4(C)C(CCC4(C3=CCC2C1(C)C)C)C(C)CCC(O)C(O)(C)C)C	84.2	19.41	457.34531:36188 458.34866:13010 459.35202:0		79286	77806	139994	126043	176745	156584	0	0	63400	84797	0	0	0	0	110247	137608	94807	94142	33291	32891	0	0	127073	108729	173957	154332	202309	191226	0	0	250957	253567	220502	211081	201581	209931	197536
M713	Ganolactone B	Triterpenoids	4.541	481.245	[M+H]+	C27H38O6	FXUVJKGSDBTXTJ-XDNGZHBUSA-N	O=C1OC(C)(CC1)C2CC(=O)C3(C4=C(C(=O)CC23C)C5(C)CCC(O)C(C)(C)C5CC4O)C	97.6	218.14	481.24454:72401 482.24789:67451 483.25125:13294		0	0	0	19213	0	0	0	0	0	0	0	0	0	0	0	19900	0	0	0	21331	0	0	49169	64279	0	0	29877	170	0	0	0	0	289841	0	13970	11215	0
M714	Garcinone C	8-prenylated xanthones	7.317	415.167	[M+H-H2O]+	C23H26O7	HLOCLVMUASBDDP-UHFFFAOYSA-N	O=C1C2=C(O)C(=C(O)C=C2OC3=CC(O)=C(O)C(=C13)CCC(O)(C)C)CC=C(C)C	99.3	32.19	415.16702:238086 416.17037:65983 417.17373:14372		1528507	1566812	1764353	1776997	952201	970645	957600	950728	1693587	1486587	1412066	1239859	638735	657741	1337687	1385446	1463986	1444313	1358999	1465553	528723	540699	806228	670267	742032	918511	557581	528372	1097298	1087391	698056	644698	519170	425677	633019	760574	1148894
M715	Gaultherin	Phenolic glycosides	6.625	153.055	[M+H]+	C19H26O12	VHUNCYDAXJGCLO-AHMNSWSSSA-N	O=C(OC)C=1C=CC=CC1OC2OC(COC3OCC(O)C(O)C3O)C(O)C(O)C2O	100	7.1	153.05531:53586 154.05866:6516 155.06202:0		136257	122719	109961	161508	61234	60402	134603	160914	222430	247416	156444	212112	164046	133864	275169	241720	222596	262614	278646	329307	571481	640593	182887	147285	133221	181271	177956	140359	294840	305609	199084	162341	122203	124419	105196	110637	164577
M716	Geniposide	Iridoid O-glycosides	6.867	389.137	[M+H]+	C17H24O10	IBFYXTRXDNAPMM-BVTMAQQCSA-N	O=C(OC)C1=COC(OC2OC(CO)C(O)C(O)C2O)C3C(=CCC13)CO	99.3	140.81	389.13715:15361 390.1405:5627 391.14386:0		0	0	0	0	0	0	18547	19525	17294	18150	39468	36547	0	0	140628	122373	26479	31913	17299	12827	190546	158287	0	0	0	0	0	0	19535	18535	0	0	0	0	0	0	0
M717	Geniposidic acid	Iridoid O-glycosides	5.237	375.129	[M+H]+	C16H22O10	ZJDOESGVOWAULF-OGJQONSISA-N	O=C(O)C1=COC(OC2OC(CO)C(O)C(O)C2O)C3C(=CCC13)CO	100	127.41	375.1293:14592 376.13265:0 377.13601:0		0	0	71197	75696	0	0	0	0	0	0	0	0	0	0	44512	34738	15838	12278	0	0	125502	127047	96549	103620	10524	10361	11832	11650	0	0	70980	78110	28906	25361	57254	70612	63018
M718	Genistein	Isoflavones	9.756	293.028	[M+H]+	C15H10O5	TZBJGXHYKVUXJN-UHFFFAOYSA-N	O=C1C(=COC=2C=C(O)C=C(O)C12)C=3C=CC(O)=CC3	89.9	233.08	293.02844:19580 294.03179:0 295.03515:12464		64900	56815	148641	163261	76529	80483	81697	65627	32903	33438	42867	49777	39454	36357	103984	103227	41038	38904	77696	73755	165790	192242	169605	148529	81674	84562	79606	83954	130730	116816	62984	65937	39077	46760	66954	74350	146371
M719	geraniol	Acyclic monoterpenoids	10.57	177.128	[M+H]+	C10H18O	GLZPCOQZEFWAFX-JXMROGBWSA-N	OCC=C(C)CCC=C(C)C	99.8	37.33	177.12845:98955 178.1318:16420 179.13516:28148		121744	110348	122818	119110	74321	73704	171041	181037	197283	195683	205193	207194	248574	254844	731564	723090	278603	273544	231696	236997	355842	379338	233855	238577	284946	275129	549882	554256	99420	106342	249597	232171	147348	160956	191638	186040	285230
M720	germacrone	Germacrane sesquiterpenoids	1.761	241.157	[M+H-H2O]+	C15H22O	CAULGCQHVOVVRN-UPAULDTKSA-N	O=C1C(=C(C)C)CC=C(C)CCC=C(C)C1	99.2	98.27	241.15677:377336 242.16012:91166 243.16348:0		469623	480630	572046	571558	519057	500508	537836	523610	716516	693144	435860	448045	527022	490336	957021	987915	655586	649521	497484	488035	1181376	1215945	921843	964700	856459	855701	603321	626416	304665	300730	1072334	1086607	601013	606551	592338	575384	1102701
M721	Gibberellic acid	C19-gibberellin 6-carboxylic acids	7.304	347.149	[M+H]+	C19H22O6	IXORZMNAPKEEDV-UHFFFAOYNA-N	CC12C3C(C(O)=O)C45CC(=C)C(O)(C4)CCC5C3(OC1=O)C=CC2O	100	3.35	347.14929:27913 348.15264:10348 349.156:13539		0	0	173713	203896	16061	5349	84831	86371	23820	20677	26411	20173	40081	50903	191322	133429	129117	123597	41261	43465	302741	275477	190085	168275	364097	249590	23916	28720	73391	71100	402659	274710	286761	267113	487486	481543	106029
M722	Gibberellin A4&A7	C19-gibberellin 6-carboxylic acids	1.761	348.179	[M+H]+	C19H22O5	SEEGHKWOBVVBTQ-UKJRIFTCSA-N	O=C(O)C1C2C3(OC(=O)C2(C)C(O)C=C3)C4CCC5C(=C)CC14C5	99.9	191.12	348.17941:173398 349.18276:42103 350.18612:38948		888814	894629	684602	668581	420884	421292	299555	316986	542712	521554	406667	410413	375791	364608	527016	623777	458836	407322	623730	609204	1281097	1442407	1164206	1116206	174281	168592	816084	827636	576610	595037	105446	106837	157258	165346	347121	351234	754219
M723	Gigantol	Stilbenes	8.617	275.123	[M+H]+	C16H18O4	SDXKZPQOVUDXIY-UHFFFAOYSA-N	OC=1C=C(OC)C=C(C1)CCC2=CC=C(OC)C(O)=C2	99.2	102.51	275.12308:6959 276.12643:0 277.12979:12025		31224	23870	194153	73883	18040	19099	108247	95009	18300	28465	31480	38377	80967	43897	144790	79030	120401	118450	50150	61838	26689	48368	171626	13393	18618	158901	2229	18305	62896	55829	316923	168224	227285	188156	129297	198213	96356
M724	Ginkgolic Acid C13-0	Salicylic acids	19.834	321.242	[M+H]+	C20H32O3	VEPUCZUJLKAVNM-UHFFFAOYSA-N	O=C(O)C=1C(O)=CC=CC1CCCCCCCCCCCCC	99.8	181.61	321.24161:18293 322.24496:5108 323.24832:5810		53506	44535	31031	49065	79479	129513	100808	101736	103022	104847	13723	42519	24676	21712	80837	120526	118146	112041	31418	59989	87732	90257	168048	148339	56641	63066	43284	80760	28704	48646	260603	262775	133295	97027	125171	101338	130065
M725	Ginkgolic Acid C15-1	Salicylic acids	18.642	369.243	[M+H-H2O]+	C22H34O3	YXHVCZZLWZYHSA-FPLPWBNLSA-N	O=C(O)C=1C(O)=CC=CC1CCCCCCCC=CCCCCCC	99.2	110.55	369.24313:315647 370.24648:83221 371.24984:52088		1745351	1760720	1757528	1813308	2273405	2209284	1756031	1843177	1728112	1748294	119678	120580	1887297	1886302	1953684	1985696	2101350	2138034	1631512	1640248	1586273	1545614	1858465	1873808	1851771	1821230	2444796	2481208	1723229	1757707	1437130	1592192	2368767	2370133	2282714	2383377	2364042
M726	Ginkgolic Acid C17-1	Salicylic acids	19.899	375.289	[M+H]+	C24H38O3	MBYNDKVOZOAOIS-FPLPWBNLSA-N	O=C(O)C=1C(O)=CC=CC1CCCCCCCCCC=CCCCCCC	100	3.69	375.28934:68084 376.29269:18068 377.29605:21478		357322	296918	207403	245924	140316	224312	589621	661309	523192	523485	110066	510510	277082	573425	479939	504412	575461	579495	676160	724989	883615	965495	470678	440556	266693	255414	0	0	696321	692370	0	0	0	0	0	0	0
M727	Ginsenoside Rh1	Triterpenoids	19.073	661.447	[M+H]+	C36H62O9	RAQNTCRNSXYLAH-RFCGZQMISA-N	OCC1OC(OC2CC3(C)C(CC(O)C4C(CCC43C)C(O)(C)CCC=C(C)C)C5(C)CCC(O)C(C)(C)C25)C(O)C(O)C1O	80	328.44	661.44672:32580 662.45007:16888 663.45343:40436		167243	162773	185008	187151	152275	160934	160919	158751	204555	187245	144816	148298	152246	158234	150100	156795	175187	173175	182371	168440	155891	153895	154642	153011	128852	139446	153977	161346	169532	174910	264095	271275	179235	178390	142950	158214	152046
M728	Ginsenoside Rh2	Triterpene saponins	23.625	623.454	[M+H]+	C36H62O8	CKUVNOCSBYYHIS-IRFFNABBSA-N	OCC1OC(OC2CCC3(C)C(CCC4(C)C3CC(O)C5C(CCC54C)C(O)(C)CCC=C(C)C)C2(C)C)C(O)C(O)C1O	98.7	206.25	623.4541:13723 624.45745:6192 625.46081:0		62638	55528	65970	69056	41981	40710	11628	23370	32195	22410	44035	45267	54964	66758	20280	18144	0	0	38402	39204	10960	16243	24443	12391	26682	25447	84639	80636	40417	44352	0	0	0	0	0	0	0
M729	Ginsenoside Rh4	Triterpenoids	11.778	621.424	[M+H]+	C36H60O8	OZTXYFOXQFKYRP-TXRYYSRHSA-N	OCC1OC(OC2CC3(C)C(CC(O)C4C(C(=CCC=C(C)C)C)CCC43C)C5(C)CCC(O)C(C)(C)C25)C(O)C(O)C1O	97.3	1245.48	621.42419:99138 622.42754:32771 623.4309:7571		1002539	1012151	1017648	1007300	901544	915743	1176377	1190707	932985	923917	890799	912163	971232	966795	1057437	1067274	1116605	1132027	963330	954051	942975	1001644	948477	941083	1098383	274941	960056	998082	917323	903868	3354911	3268408	1138184	1171434	924404	940231	990922
M730	Ginsenoside Rh8	Triterpenoids	18.149	659.412	[M+H]+	C36H60O9	VGJOYFZLAIERID-UHFFFAOYSA-N	O=C1CC2C3(C)CCC(O)C(C)(C)C3C(O)CC2(C)C4(C)CCC(C14)C(OC5OC(CO)C(O)C(O)C5O)(C)CCC=C(C)C	99.7	180.3	659.41174:12189 660.41509:6213 661.41845:7438		21391	52413	77185	30528	44073	46656	69590	34595	51443	30515	44397	57517	69108	59109	52178	46816	76852	62619	27616	18469	67379	69259	53372	52409	47873	49602	52109	48130	61661	51545	52453	39006	47159	46526	59672	50681	58570
M731	Gitogenin	Triterpenoids	17.126	433.331	[M+H]+	C27H44O4	FWCXELAAYFYCSR-UHFFFAOYSA-N	OC1CC2CCC3C(CCC4(C)C3CC5OC6(OCC(C)CC6)C(C)C54)C2(C)CC1O	99.9	3.74	433.33124:55201 434.33459:15908 435.33795:22565		560155	820044	249963	330444	120897	126602	688530	685450	377729	415901	64733	66929	783243	857034	571252	577992	369407	881273	546049	516633	567020	1325817	444698	284076	183597	169228	0	0	1146413	725181	0	0	0	0	0	0	0
M732	gitoxigenin	Cardenolides and derivatives	15.706	391.248	[M+H]+	C23H34O5	PVAMXWLZJKTXFW-VQMOFDJESA-N	O=C1OCC(=C1)C2C(O)CC3(O)C4CCC5CC(O)CCC5(C)C4CCC23C	99.8	4.14	391.24826:42540 392.25161:12789 393.25497:0		120177	134103	102293	99348	87004	78943	177523	132976	123034	151877	143580	188469	139579	153068	120859	122460	143294	140439	167169	214141	178811	149301	124810	118205	94021	93169	97751	94704	146344	156269	270623	257061	103791	107973	86477	99616	80276
M733	Gitoxigenin Diacetate		4.495	497.24	[M+H]+	C27H38O7	FYZCUGVROGLOCP-ICIBFRGGSA-N	O=C1OCC(=C1)C2C(OC(=O)C)CC3(OC(=O)C)C4CCC5CC(O)CCC5(C)C4CCC23C	90.6	1273.86	497.23987:266230 498.24322:59859 499.24658:30555		0	0	32125	114001	226553	237178	345385	361959	201388	134818	558247	579528	154298	285882	311902	326539	2420465	2342106	138378	112035	154436	789699	564136	539109	287096	394698	325760	325820	43648	30866	3899786	3996009	1284759	2166900	349574	359972	607786
M734	Gitoxin	Cardenolide glycosides and derivatives	7.217	798.471	[M+H]+	C41H64O14	LKRDZKPBAOKJBT-CNPIRKNPSA-N	O=C1OCC(=C1)C2C(O)CC3(O)C4CCC5CC(OC6OC(C)C(OC7OC(C)C(OC8OC(C)C(O)C(O)C8)C(O)C7)C(O)C6)CCC5(C)C4CCC23C	95.3	269.54	798.47113:31476 799.47448:16938 800.47784:0		53840	57770	89800	87581	73968	59675	110688	111814	88994	86882	77340	90742	45489	48505	93083	97999	83579	78824	72808	75206	98772	113135	106055	107322	85240	87841	73134	81555	55953	48754	116849	119324	101034	98328	72576	72824	140415
M735	Glabrol	8-prenylated flavanones	1.298	393.212	[M+H]+	C25H28O4	CUFAXDWQDQQKFF-UHFFFAOYSA-N	O=C1C2=CC=C(O)C(=C2OC(C3=CC=C(O)C(=C3)CC=C(C)C)C1)CC=C(C)C	99.5	68.42	393.21249:221902 394.21584:43979 395.2192:8809		0	0	34656	23575	276839	274067	36540	34254	10928	11604	86738	93258	57858	63693	31257	31496	219892	217782	11910	26940	47804	62792	89345	94902	80311	80920	47270	43839	25705	24791	368103	358943	210483	212156	59211	61823	57871
M736	Glabrone	Pyranoisoflavonoids	15.577	337.107	[M+H]+	C20H16O5	COLMVFWKLOZOOP-UHFFFAOYSA-N	O=C1C2=CC=C(O)C=C2OC=C1C=3C=CC=4OC(C=CC4C3O)(C)C	99.9	111.92	337.10703:17483 338.11038:0 339.11374:0		28493	37808	42551	43406	45715	46786	38014	28908	38842	33837	30181	30319	87415	89270	36412	31283	49025	38830	79702	91908	29760	37914	42639	41264	32849	32513	57223	64574	33390	34567	105504	104293	55750	53947	48313	57458	56506
M737	Gliocladic acid_130132	Monoterpenoids	9.542	237.148	[M+H]+	C14H22O4	SLVSUVFUFJKMCV-UHFFFAOYNA-N	CC(C)C1CCC(CO)=CC1C=C(CO)C(O)=O	100	2.15	237.1479:40771 238.15125:6533 239.15461:12519		252412	236609	111005	142496	115039	163901	296073	356938	313568	548749	437099	502697	303795	310219	544703	588011	559372	588358	544325	601074	697313	621192	306603	254830	128816	291950	125762	164582	337939	320768	108945	52865	32442	16149	15768	15640	64723
M738	Glucosaminic Acid	D-alpha-amino acids	1.767	196.099	[M+H]+	C6H13NO6	UFYKDFXCZBTLOO-TXICZTDVSA-N	O=C(O)C(N)C(O)C(O)C(O)CO	99.4	13.13	196.09915:44323 197.1025:16665 198.10586:0		132215	153129	169164	169585	124784	124363	319825	271064	339622	250412	204112	229449	242222	191566	355916	368259	329265	222130	203140	205154	491638	426404	249896	343685	270915	288197	186580	212324	204480	234042	365105	583162	482167	335263	560814	518283	309869
M739	Glutamic acid	Glutamic acid and derivatives	3.795	148.061	[M+H]+	C5H9NO4	WHUUTDBJXJRKMK-UHFFFAOYNA-N	NC(CCC(O)=O)C(O)=O	100	35.78	148.06071:9839 149.06406:6408 150.06742:0		0	0	11984	16924	0	0	0	0	0	0	0	0	0	0	85377	82695	0	0	0	5617	135063	125819	11128	11194	0	0	0	0	0	0	0	0	0	0	0	0	18595
M740	Glutamine (D)	D-alpha-amino acids	1.229	168.95	[M+H]+	C5H10N2O3	ZDXPYRJPNDTMRX-GSVOUGTGSA-N	O=C(O)C(N)CCC(=N)O	82.8	59.64	168.94969:4018 169.95304:0 170.9564:0		0	0	0	0	0	0	0	0	0	0	0	0	0	0	14341	6516	0	0	0	0	0	0	0	0	0	0	0	0	0	0	0	6024	0	0	0	0	0
M741	Glutamine (L)	L-alpha-amino acids	1.566	185.031	[M+H]+	C5H10N2O3	ZDXPYRJPNDTMRX-VKHMYHEASA-N	O=C(O)C(N)CCC(=N)O	99.8	22.94	185.0307:69432 186.03405:19835 187.03741:34867		121640	134209	292710	282449	72399	77435	150461	151874	160090	173283	175074	185272	86057	94680	338353	335161	163060	159637	223314	227283	204480	239188	422566	397596	138768	137737	334132	326705	157002	159401	240104	228390	141750	150780	454670	450568	341047
M742	Glutathione	Peptides	6.375	325.116	[M+H]+	C10H17N3O6S	RWSXRVCMGQZWBV-WDSKDSINSA-N	O=C(O)CN=C(O)C(N=C(O)CCC(N)C(=O)O)CS	99.9	207.08	325.11646:18912 326.11981:7023 327.12317:0		98662	103126	179122	168802	73821	81333	151370	147880	181333	161343	124044	138962	91412	99652	137544	127453	93524	72292	129369	127805	189114	205781	182261	211990	118347	131031	144673	137255	86581	81068	104058	125196	149813	116733	96094	91548	168490
M743	Glyasperin D	7-O-methylated isoflavonoids	11.373	393.166	[M+H]+	C22H26O5	DDMAUIOCNQXFHL-AWEZNQCLSA-N	OC1=CC=C(C(O)=C1)C2COC3=CC(OC)=C(C(OC)=C3C2)CC=C(C)C	98.8	7.83	393.16614:13345 394.16949:0 395.17285:8407		89986	99528	103342	105510	79438	87096	104073	114330	108334	103773	118035	121368	110037	112851	132303	129405	139543	138112	106718	111778	116927	133709	111325	107519	112048	117465	165740	176668	85757	86588	146612	133559	139625	134247	120656	131803	142242
M744	Glyceryl linolenate	Lineolic acids and derivatives	20.449	391.285	[M+H]+	C21H36O4	GGJRAQULURVTAJ-PDBXOOCHSA-N	O=C(OCC(O)CO)CCCCCCCC=CCC=CCC=CCC	96.9	30.6	391.28543:191793 392.28878:60068 393.29214:10488		468860	459202	520536	524794	518754	512933	476690	466019	481775	471678	469911	467187	490013	492729	473484	513300	550112	546534	462179	467991	534606	534889	538652	553202	547190	578108	599552	611678	470913	477211	1189074	1182039	680008	686978	608671	626114	553171
M745	Glyceryl tridecanoate	Triacylglycerols	20.347	572.493	[M+H]+	C33H62O6	LADGBHLMCUINGV-UHFFFAOYSA-N	CCCCCCCCCC(=O)OCC(COC(=O)CCCCCCCCC)OC(=O)CCCCCCCCC	98.2	239.53	572.49316:56374 573.49651:22229 574.49987:6124		156008	155569	165576	155974	141025	144337	194620	192903	172284	170466	167528	171346	173346	167350	179696	186335	199896	187586	182898	164748	171262	193120	154569	152218	178256	190923	171475	167369	169877	157130	598730	578649	207575	202648	148566	159735	166584
M746	Glyceryl trimyristate	Triacylglycerols	1.148	740.679	[M+H]+	C45H86O6	DUXYWXYOBMKGIN-UHFFFAOYSA-N	CCCCCCCCCCCCCC(=O)OCC(COC(=O)CCCCCCCCCCCCC)OC(=O)CCCCCCCCCCCCC	99.3	205.8	740.67926:15568 741.68261:0 742.68597:12788		0	0	0	0	0	0	63292	72024	17024	27884	68129	63570	0	0	37625	32894	104772	112466	5322	0	0	0	0	0	0	0	0	0	0	0	55649	58745	65776	60723	0	0	91339
M747	Glyceryl trioctanoate	Triacylglycerols	20.163	488.38	[M+H]+	C27H50O6	VLPFTAMPNXLGLX-UHFFFAOYSA-N	CCCCCCCC(=O)OCC(COC(=O)CCCCCCC)OC(=O)CCCCCCC	85.4	13.58	488.38049:27103 489.38384:78976 490.3872:25646		89406	117996	10234	17661	0	0	124902	194698	124061	133319	199459	149826	236586	227559	117187	142115	140473	146336	198655	163261	225951	188851	14043	80533	27624	18823	0	0	147851	204846	0	0	0	0	0	0	0
M748	glycyrrhetic acid	Triterpenoids	19.305	493.333	[M+H]+	C30H46O4	MPDGHEJMBKOTSU-YKLVYJNSSA-N	O=C(O)C1(C)CCC2(C)CCC3(C(=CC(=O)C4C5(C)CCC(O)C(C)(C)C5CCC43C)C2C1)C	99.1	113.28	493.33344:45603 494.33679:5242 495.34015:19328		143188	152854	171612	159417	113775	129474	158941	152416	131034	149325	178475	166160	149246	156379	159294	179570	186555	169853	158863	171531	170967	228500	202964	168984	189233	186222	217415	204453	173488	171701	271662	271426	199153	185017	178682	188321	181644
M749	gmelinol	Furanoid lignans	7.317	441.131	[M+ACN+H]+	C22H26O7	MEIWPHMJWJAVIY-UHFFFAOYSA-N	OC12COC(C3=CC=C(OC)C(OC)=C3)C2COC1C4=CC=C(OC)C(OC)=C4	100	171.94	441.13074:17171 442.13409:7571 443.13745:15565		60911	64093	93189	91851	46227	42364	42862	46354	92618	96555	60437	70009	21959	29003	67254	65700	65421	75807	58106	58856	29572	32713	41582	39958	45383	37917	22139	30698	48469	47735	34071	31863	25766	24479	45913	42834	54749
M750	Gomisin H	Hydrolyzable tannins	18.84	441.191	[M+H]+	C23H30O7	NLJJSPKWNBUDNS-DAOPMYJZSA-N	OC1=C(OC)C(OC)=CC2=C1C3=C(OC)C(OC)=C(OC)C=C3CC(O)(C)C(C)C2	99.8	96.58	441.19141:7967 442.19476:0 443.19812:5880		0	0	0	0	6040	11851	0	0	0	0	0	0	0	0	0	0	0	0	43253	38198	0	0	13241	17479	0	0	29649	28169	0	0	0	5024	17226	22447	11148	17668	18434
M751	Gossypol	Sesquiterpenoids	23.724	557.156	[M+H]+	C30H30O8	QBKSWRVVCFFDOT-UHFFFAOYSA-N	O=CC1=C(O)C(O)=C(C2=CC(=C(C(O)=C12)C3=C(O)C4=C(C=O)C(O)=C(O)C(=C4C=C3C)C(C)C)C)C(C)C	99.9	110.32	557.15594:9265 558.15929:8199 559.16265:6275		0	0	14786	18736	22966	22151	0	0	0	0	0	0	0	0	0	0	0	0	0	0	0	0	11839	12260	17658	14331	29813	33649	0	0	46936	44111	28052	23711	36549	38216	31045
M752	Grandisin	7,7'-epoxylignans	1.765	433.229	[M+ACN+H]+	C24H32O7	ZPINJJOPURFFNV-UHFFFAOYNA-N	COC1=CC(=CC(OC)=C1OC)C1OC(C(C)C1C)C1=CC(OC)=C(OC)C(OC)=C1	96.3	8.21	433.22897:44799 434.23232:19711 435.23568:26979		202852	200820	108753	112740	64119	60969	59370	57924	96869	100904	69293	80483	59333	60263	95241	106318	70000	68902	95604	90615	276412	323947	247518	204244	24312	22731	128120	144421	107889	117161	18563	19846	19574	19439	56223	66144	112442
M753	Guaiacin	Aryltetralin lignans	1.762	329.185	[M+H]+	C20H24O4	TZAAYUCUPIYQBR-JGRMJRGVSA-N	OC1=CC=C(C=C1OC)C2C3=CC(O)=C(OC)C=C3CC(C)C2C	98.2	7.25	329.18472:43898 330.18807:0 331.19143:112052		152353	151308	128865	133515	59025	58261	58308	58264	120847	108578	73593	81143	60029	66985	126645	115976	76605	85148	107648	109560	283461	294109	212766	218453	34563	24689	137493	125550	100212	96866	18823	26853	24618	19217	53829	50132	124709
M754	GUANIDINOACETATE	Alpha amino acids and derivatives	1.963	118.066	[M+H]+	C3H7N3O2	BPMFZUMJYQTVII-UHFFFAOYSA-N	NC(N)=NCC(O)=O	98.4	11.17	118.06564:45776 119.06899:32095 120.07235:7905900		306484	279830	473525	483178	98749	96313	215458	211954	233343	228862	127305	136981	162089	147876	373191	388127	176790	190412	266392	257273	478639	502493	394737	402149	12325	58027	312886	332875	196418	200572	50944	76881	2127	12024	54407	68938	395759
M755	GUANINE	Purines and purine derivatives	2.243	152.057	[M+H]+	C5H5N5O	UYTPUPDQBNUYGX-UHFFFAOYSA-N	NC1=NC(=O)C2=C(N1)N=CN2	100	52.24	152.05728:65924 153.06063:7709 154.06399:6123		335834	346514	575253	568070	118368	111865	206371	184146	213685	196927	177680	180459	121132	132014	399484	435099	107025	114054	217078	231599	850089	864807	540922	543785	82995	74176	470395	515368	187320	204617	30524	30645	117962	123542	29452	42652	584388
M756	GUANOSINE 5'-MONOPHOSPHATE	Purine ribonucleoside monophosphates	7.327	364.064	[M+H-2H2O]+	C10H14N5O8P	RQFCJASXJCIDSX-UHFFFAOYNA-N	NC1=NC(=O)C2=C(N1)N(C=N2)C1OC(COP(O)(O)=O)C(O)C1O	99.8	82.97	364.06369:7376 365.06704:0 366.0704:0		11129	10459	5536	12226	24801	29867	19383	11333	18142	19505	31993	46070	6113	12694	18370	11592	51626	52529	31799	27218	0	0	0	0	5721	11161	0	0	5428	0	36133	26798	5128	12909	10990	17424	6191
M757	Gymnemagenin	Triterpenoids	23.161	507.37	[M+H]+	C30H50O6	VKJLHZZPVLQJKG-ABHKXHSUSA-N	OCC1(C)C(O)CCC2(C)C3CC=C4C5CC(C)(C)C(O)C(O)C5(CO)C(O)CC4(C)C3(C)CCC12	93	265.89	507.36954:17632 508.37289:6941 509.37625:0		70825	70193	85953	86094	70749	64249	25343	21006	40342	46309	46127	59231	74331	69684	22953	42630	0	5224	51793	49131	19172	18899	31129	28377	38377	33022	102643	96734	54983	44552	0	0	0	0	0	0	5974
M758	Harpagide	Iridoid O-glycosides	17.493	365.139	[M+H]+	C15H24O10	XUWSHXDEJOOIND-YYDKPPGPSA-N	OCC1OC(OC2OC=CC3(O)C(O)CC(O)(C)C23)C(O)C(O)C1O	99.9	142.84	365.13892:79460 366.14227:21220 367.14563:0		665500	606429	695486	701552	697445	695549	599490	617719	636923	633109	589513	575011	612803	581836	581744	642308	650231	666743	877389	794262	625759	687115	630950	652026	636344	706664	766500	764951	642093	621858	664412	657479	663257	673999	692086	706958	706024
M759	havanensin	Limonoids	19.886	453.256	[M+H]+	C26H38O5	BKVDVQYVPMCYQR-JUMBCEOHSA-N	OC1CC(O)C2(C)C(CC(O)C3(C)C2CCC4(C)C(C5=COC=C5)CC6OC643)C1(C)C	98.5	146.09	453.25571:23163 454.25906:6562 455.26242:0		84938	83724	121864	120185	125493	119690	170493	166094	149470	147181	5146	0	145780	139843	164986	190440	184810	187917	150031	149261	153282	145889	161733	151944	160526	173478	124182	119727	160703	165511	133386	129945	160794	164963	161474	155888	162331
M760	Hecogenin	Triterpenoids	17.13	431.316	[M+H]+	C27H42O4	QOLRLLFJMZLYQJ-LOBDNJQFSA-N	O=C1CC2C(CCC3CC(O)CCC32C)C4CC5OC6(OCC(C)CC6)C(C)C5C14C	100	2.72	431.31586:47752 432.31921:15410 433.32257:58657		326807	356880	135994	125340	71332	62072	396560	445807	430309	430358	72655	74342	1060615	943982	368103	387735	564428	382909	519239	492419	1182680	479181	262545	265577	130227	140641	0	0	492589	510036	0	0	0	0	0	0	0
M761	HECOGENIN ACETATE	Triterpenoids	15.826	473.412	[M+H]+	C29H44O5	CVKZWRTYHCDWTE-XXJMSXTOSA-N	O=C(OC1CCC2(C)C(CCC3C2CC(=O)C4(C)C3CC5OC6(OCC(C)CC6)C(C)C54)C1)C	97.7	76.92	473.41214:5154 474.41549:0 475.41885:0		0	0	21259	16187	0	0	0	0	0	0	0	0	0	0	0	0	0	0	0	0	0	0	0	0	0	0	0	5242	0	0	35115	36658	17023	18069	5265	0	5617
M762	Hederagenin	Triterpenoids	18.504	473.363	[M+H]+	C30H48O4	PGOYMURMZNDHNS-MYPRUECHSA-N	O=C(O)C12CCC(C)(C)CC2C3=CCC4C5(C)CCC(O)C(C)(CO)C5CCC4(C)C3(C)CC1	100	2.61	473.36285:38772 474.3662:13318 475.36956:43523		90013	92374	74291	66361	24803	19040	324343	320081	272366	268879	125118	124013	267162	275729	260198	291239	381883	239492	324251	324810	331274	378435	153335	165777	98571	118482	0	0	278906	339843	0	0	0	0	0	0	0
M763	Helicide	Phenolic glycosides	3.186	285.093	[M+H]+	C13H16O7	OLZAGZCCJJBKNZ-UJPOAAIJSA-N	O=CC1=CC=C(OC2OC(CO)C(O)C(O)C2O)C=C1	99.4	108.45	285.09277:10600 286.09612:0 287.09948:0		76212	81333	53471	65967	91258	86086	87289	89218	79261	85073	75653	82152	92285	86588	84739	72368	63409	61478	108919	100265	35264	42837	18412	34616	95034	95355	54195	68932	112875	104479	201242	223438	82494	94021	70124	66794	57567
M764	Heneicosanoic acid (21:0)	Long-chain fatty acids	22.055	365.344	[M+H]+	C21H42O2	CKDDRHZIAZRDBW-UHFFFAOYSA-N	O=C(O)CCCCCCCCCCCCCCCCCCCC	95.9	8.71	365.34384:61480 366.34719:17482 367.35055:11213		371922	275406	32585	66868	15096	0	670630	649856	413596	371789	521753	857896	921601	877248	269527	369437	691714	376623	361681	568064	1265800	1184019	177157	63448	74883	89100	0	0	986692	583040	0	0	0	0	0	0	0
M765	heptadecanoic acid	Long-chain fatty acids	17.033	293.248	[M+H]+	C17H34O2	KEMQGTRYUADPNZ-UHFFFAOYSA-N	O=C(O)CCCCCCCCCCCCCCCC	99.6	148.07	293.24786:37959 294.25121:8165 295.25457:12211		375331	334275	249942	166964	344066	341550	375818	372020	600202	487781	353079	512999	293161	308970	250780	446127	279533	318356	508752	635036	466530	583698	322455	474195	209038	199004	35784	38442	731779	418939	0	0	0	0	0	0	0
M766	Heptelidic acid chlorohydrin_130129	Terpene lactones	17.522	317.117	[M+H]+	C15H21ClO5	BJGUEPXNQKBVBW-UHFFFAOYNA-N	CC(C)C1CCC(O)(CCl)C2C1C=C(COC2=O)C(O)=O	99.7	11.64	317.11703:86742 318.12038:16136 319.12374:7923		280457	300763	172835	180027	543582	510282	195055	203654	378288	374012	238190	245547	162040	166405	214839	231872	284288	263346	394273	415325	163244	165477	409540	406467	286672	286288	838185	800348	185674	183548	680312	688832	782601	764470	648170	645685	580967
M767	Hesperetin	4'-O-methylated flavonoids	7.638	303.092	[M+H]+	C16H14O6	AIONOLUJZLIMTK-AWEZNQCLSA-N	O=C1C=2C(O)=CC(O)=CC2OC(C3=CC=C(OC)C(O)=C3)C1	99.8	175.72	303.09167:12581 304.09502:0 305.09838:0		103266	42559	51986	52269	137331	119691	261258	50713	240063	286316	119723	125180	36797	126311	64781	63763	225755	48201	167028	139937	65197	55228	69212	75616	62273	54779	52148	55600	29343	45823	61440	65592	49882	257888	48620	41079	62750
M768	hexadecanedioic acid	Long-chain fatty acids	11.541	287.223	[M+H]+	C16H30O4	QQHJDPROMQRDLA-UHFFFAOYSA-N	O=C(O)CCCCCCCCCCCCCCC(=O)O	99.1	3.35	287.22345:14256 288.2268:0 289.23016:0		0	0	16690	17613	0	0	0	0	0	0	0	0	0	0	53429	49369	0	0	0	0	87758	96409	53782	47110	39138	27475	0	0	0	0	0	0	0	0	11069	5761	118140
M769	Himeic acid A_120102	Long-chain fatty acids	11.37	436.189	[M+H]+	C22H29NO8	OKGLROPOZIVCCZ-UHFFFAOYNA-N	CC(CC(=O)NC(=O)C1=COC(C=CCCCCCCCCC(O)=O)=CC1=O)C(O)=O	95.9	181.02	436.18939:13890 437.19274:8000 438.1961:0		48896	45852	63008	69107	57079	48458	83020	75518	60830	64153	67360	66479	63615	66222	87776	100406	97142	90985	64299	61006	90227	98815	65045	53903	76683	79634	68225	71695	59511	59596	90237	90247	86264	97042	81382	77472	91178
M770	Himeic acid B_120101	Long-chain fatty acids	3.519	322.178	[M+H]+	C17H23NO5	CFCNZKAZHHLTLD-UHFFFAOYSA-N	NC(=O)C1=COC(C=CCCCCCCCCC(O)=O)=CC1=O	87.5	24.66	322.17783:34257 323.18118:13460 324.18454:7079		153103	154274	313715	298771	59135	66871	130325	137574	78594	87173	131818	128786	90551	86340	227044	229007	48054	127514	139740	161097	498450	673597	370505	355684	10995	18251	195918	202709	147314	158547	82100	28444	47910	33627	65782	9914	184141
M771	hippeastrine	Homolycorine-type amaryllidaceae alkaloids	8.298	316.12	[M+H]+	C17H17NO5	DGQPIOQRPAGNGB-BJKJVOPESA-N	O=C1OC2C(O)C=C3CCN(C)C3C2C4=CC=5OCOC5C=C14	100	104.25	316.11975:10201 317.1231:7932 318.12646:6211		0	0	0	0	0	0	11657	0	0	0	0	0	0	0	22927	5529	0	0	0	0	70326	67897	11180	16618	29714	23058	0	0	0	0	96987	60348	82769	94317	87971	89548	11979
M773	Homovanillic acid	Methoxyphenols	6.384	183.065	[M+H-2H2O]+	C9H10O4	QRMZSPFSDQBLIX-UHFFFAOYSA-N	O=C(O)CC1=CC=C(O)C(OC)=C1	98.3	3.44	183.06456:19956 184.06791:0 185.07127:0		0	0	0	0	0	0	5197	11252	0	0	11639	23945	0	11130	5292	11872	23518	16813	7050	0	0	0	20651	17116	5281	5105	48992	51494	0	0	166846	196855	179984	172098	88862	98614	28578
M774	HUMULENE (alpha)	Sesquiterpenoids	2.596	227.177	[M+H]+	C15H24	FAMPSKZZVDUYOS-UCSRMCRJSA-N	C1=CC(C)(C)CC=C(C)CCC=C(C)C1	100	387.87	227.1765:269945 228.17985:42173 229.18321:5252		4130466	4650800	5657072	5509303	5363887	5570535	5679887	6355848	5024030	5040003	4539241	4786871	6008306	6094268	1179944	5417396	1146487	5136246	5712382	5448174	895698	818622	4080764	3936169	4842737	4970112	4130444	4077472	5132080	1013635	1940908	2023389	5576628	5405268	4154444	846895	4543641
M775	HYDRANGENOSIDE C	Terpene glycosides	7.217	579.247	[M+H]+	C29H38O12	GGNFGJZLCXTJLH-UHFFFAOYSA-N	O=C(OC)C1=COC(OC2OC(CO)C(O)C(O)C2O)C(C=C)C1CC3OC(CC(=O)C3)CCC4=CC=C(O)C=C4	99.1	94.45	579.24689:9698 580.25024:6474 581.2536:0		0	0	10851	17751	10567	11380	31141	26071	10899	12297	11692	25778	5039	0	23246	19739	12129	12543	10537	10450	40461	26022	34359	23277	11107	11109	20458	12588	5216	0	12514	16181	28253	28215	5591	23614	48515
M776	hydroquinidine	Cinchona alkaloids	3.783	327.204	[M+H]+	C20H26N2O2	LJOQGZACKSYWCH-NIHZBZNOSA-N	OC(C=1C=CN=C2C=CC(OC)=CC21)C3N4CCC(C3)C(C4)CC	99.6	83.1	327.20374:1848923 328.20709:325856 329.21045:53019		320806	334735	724927	645098	6127670	6176505	1492552	1476915	1177840	1122295	2568284	2654172	1330834	1297800	1208572	1236218	10071585	9953549	778575	856995	4221586	4543376	2879322	2847194	1852056	1826587	1701638	1672623	666931	640855	19302548	18721742	7614510	8959960	1346153	1456052	2782402
M777	Hydroxyvalerenic Acid	Sesquiterpenoids	14.151	289.123	[M+H]+	C15H22O3	XJNQXTISSHEQKD-UNXUOHHUSA-N	O=C(O)C(=CC1C2=C(C)CC(O)C2C(C)CC1)C	99.1	16.29	289.12347:98004 290.12682:23639 291.13018:39150		757387	781862	276593	278349	350597	331077	240360	239446	317354	288537	231761	230011	190587	192803	224780	253633	380580	383565	265620	268132	396314	419566	390880	390666	700549	689215	342643	363216	259771	241699	572734	573076	362342	363888	340772	336476	403589
M778	Hymecromone	7-hydroxycoumarins	1.575	199.046	[M+H]+	C10H8O3	HSHNITRMYYLLCV-UHFFFAOYSA-N	O=C1OC=2C=C(O)C=CC2C(=C1)C	92.5	7	199.04645:30908 200.0498:13403 201.05316:0		118917	118465	121444	112312	25117	33777	54850	52372	96932	82531	58620	65526	17907	26347	90690	99921	69331	68932	92453	95306	243235	261937	256085	248845	50576	64619	116880	111987	78440	78457	73352	80252	51094	49282	170205	171938	126439
M779	Hyoscyamine	Tropane alkaloids	1.759	290.172	[M+H]+	C17H23NO3	RKUNBYITZUJHSG-LGGPCSOHSA-N	O=C(OC1CC2N(C)C(CC2)C1)C(C=3C=CC=CC3)CO	99.6	272.8	290.17212:137250 291.17547:30097 292.17883:0		542188	614059	501980	480379	242081	213952	209511	226529	321368	327482	268006	308369	220361	227698	436872	418970	253108	251057	411978	399894	793986	874044	737091	736324	0	0	516544	541984	417376	409690	20233	0	0	0	0	0	385230
M780	Hypaconitine	Aconitane-type diterpenoid alkaloids	7.021	638.295	[M+2H]2+	C33H45NO10	FIDOCHXHMJHKRW-ILSCITHTSA-N	O=C(OC1C2C3CC1(O)C(OC)C(O)C2(OC(=O)C)C4C(OC)C5C6(COC)CN(C)C4C35C(OC)CC6)C=7C=CC=CC7	98.3	843.24	638.29462:78353 639.29797:32849 640.30133:27666		549814	556125	639502	666069	421564	411076	462543	471926	737019	785043	571892	619240	369300	367710	542898	513079	544265	540863	610414	629925	234869	272639	325866	335347	322032	309045	295402	326181	478781	463977	258715	253960	262356	258502	295811	303166	388433
M781	hyperin	Flavonoid-3-O-glycosides	23.584	465.396	[M+H]+	C21H20O12	OVSQVDMCBVZWGM-DTGCRPNFSA-N	O=C1C(OC2OC(CO)C(O)C(O)C2O)=C(OC=3C=C(O)C=C(O)C13)C=4C=CC(O)=C(O)C4	84.5	134.55	465.39551:8241 466.39886:0 467.40222:0		0	0	0	0	39720	46997	0	0	12478	12538	0	0	0	5932	6017	19316	24726	17300	5141	0	0	0	17760	12408	19425	18571	36206	37542	5359	0	40350	41516	40929	43534	28408	28042	31976
M782	Icaritin	8-prenylated flavones	16.925	391.113	[M+H]+	C21H20O6	TUUXBSASAQJECY-UHFFFAOYSA-N	O=C1C(O)=C(OC=2C1=C(O)C=C(O)C2CC=C(C)C)C=3C=CC(OC)=CC3	99.2	71.47	391.11307:5871 392.11642:0 393.11978:0		11685	5730	0	0	30411	27813	0	0	19001	18687	0	0	0	0	0	0	0	0	0	0	0	0	0	0	0	0	24415	18264	0	0	12960	17550	10969	11443	5024	5353	10838
M783	icos-19-ene-1,2,4-triol	Long-chain fatty alcohols	18.487	351.289	[M+H]+	C20H40O3	QVLYXPULBWQTJW-UHFFFAOYSA-N	OCC(O)CC(O)CCCCCCCCCCCCCCC=C	99.8	2.49	351.2887:35136 352.29205:8388 353.29541:0		183728	255196	70420	76768	46360	55605	293131	311418	319771	307134	174299	272118	252352	268429	250306	248352	299362	304064	309287	351051	424640	411656	235285	232453	144615	123396	35415	17858	348263	343088	6146	6537	0	0	14364	13653	6874
M784	Idebenone	Ubiquinones	9.742	339.217	[M+H]+	C19H30O5	JGPMMRGNQUBGND-UHFFFAOYSA-N	COC1=C(OC)C(=O)C(CCCCCCCCCCO)=C(C)C1=O	100	47.67	339.21652:180746 340.21987:40797 341.22323:8172		312216	302614	783825	804051	343690	362604	475695	515145	480786	520935	530886	552750	506038	521828	981042	977338	766972	797284	527520	561502	1435884	1536264	645842	653644	555725	526972	497688	473828	445683	408576	895785	851220	833111	846566	568023	546052	907091
M785	Incensole	Sesquiterpenoids	21.396	329.245	[M+ACN+H]+	C20H34O2	SSBZLMMXFQMHDP-OZJOCWMRSA-N	OC1CCC(=CCCC(=CCC2(OC1(C)CC2)C(C)C)C)C	98.2	95.46	329.24478:39894 330.24813:11149 331.25149:0		88602	93348	102118	102667	132143	120932	100405	100591	75629	73102	62762	60944	64958	72159	86629	95043	102481	97978	61738	65593	162065	159202	93119	97977	115971	105559	189478	188671	67888	65497	227606	220694	182318	186049	185456	193617	181052
M786	Incensole acetate	Sesquiterpenoids	19.952	349.271	[M+2H]2+	C22H36O3	HVBACKJYWZTKCA-HAAHKLBQSA-N	O=C(OC1CCC(=CCCC(=CCC2(OC1(C)CC2)C(C)C)C)C)C	99.9	10.43	349.27109:62344 350.27444:11852 351.2778:0		202235	207986	54342	58966	246466	252632	208050	223698	222201	235544	249587	281048	161769	137287	110341	129769	241129	205147	179315	165533	118568	119198	151872	139971	138861	145370	341644	371447	194347	219133	268788	266536	256322	264677	317481	284557	203921
M787	INDOLE-3-ACETATE	Indoles and derivatives	8.41	176.072	[M+H]+	C10H9NO2	SEOVTRFCIGRIMH-UHFFFAOYSA-N	OC(=O)CC1=CNC2=CC=CC=C12	99.9	30.6	176.07153:9337 177.07488:0 178.07824:0		5320	10909	35762	29103	11272	0	19332	11648	6227	5455	0	0	0	5693	40215	41646	40011	52302	12171	12698	35726	6362	45289	42263	31155	21084	0	0	13787	18543	76061	77265	24093	29815	26465	32313	5399
M788	Ingenol-5,20-acetonide-3-O-angelate	Fatty acid esters	3.511	493.26	[M+H]+	C28H38O6	STFFIQHUWFISBB-RHKHLFRASA-N	O=C(OC1C(=CC23C(=O)C(C=C4COC(OC4C12O)(C)C)C5C(CC3C)C5(C)C)C)C(=CC)C	91.8	83.06	493.26035:9225 494.2637:0 495.26706:0		41685	34911	56071	52540	0	0	37431	24935	4920	11311	36868	36307	0	0	49111	56452	26795	28768	17555	0	182891	238823	92858	106207	0	0	40656	45754	16898	5161	0	0	0	0	56767	44249	80848
M789	INOSINE 5'-MONOPHOSPHATE	Purine ribonucleoside monophosphates	1.764	349.065	[M+H]+	C10H13N4O8P	GRSZFWQUAKGDAV-UHFFFAOYNA-N	OC1C(COP(O)(O)=O)OC(C1O)N1C=NC2=C1NC=NC2=O	91.2	90.41	349.06512:20453 350.06847:8252 351.07183:10347		93629	89583	124113	144223	12297	11053	29701	40585	40066	48194	56160	61694	4780	16561	68735	62097	0	10588	88408	75517	75947	69364	189785	184851	41335	34779	82093	85547	67431	71662	18312	14065	29853	26779	154683	156995	110678
M790	Iridin	Isoflavonoid O-glycosides	14.63	523.134	[M+H]+	C24H26O13	LNQCUTNLHUQZLR-UHFFFAOYSA-N	O=C1C(=COC=2C=C(OC3OC(CO)C(O)C(O)C3O)C(OC)=C(O)C12)C=4C=C(O)C(OC)=C(OC)C4	97.1	113.99	523.13391:8233 524.13726:0 525.14062:5521		33467	34682	22733	34459	47195	49134	27799	26541	17502	18379	17366	18807	11117	5106	32950	32604	19794	25786	11214	18595	29824	34232	18599	20665	30683	31072	40330	45845	34143	28852	44111	36945	35305	36537	32986	28332	33843
M791	isoabienol	Diterpenoids	19.504	291.27	[M+H]+	C20H34O	JTWQQJDENGGSBJ-KVPLUYHFSA-N	OC1(C)CCC2C(C)(C)CCCC2(C)C1CCC(=C)C=C	100	13.42	291.27005:144691 292.2734:46901 293.27676:6123		749443	801201	716883	712238	524021	518623	823602	894326	1080811	1034987	801272	881216	835348	815401	734215	854425	846797	899433	899274	881118	937711	973830	745273	765551	400134	419879	518325	512023	969414	809087	1143722	1061797	653747	641224	466093	447485	459802
M792	isodolichantoside	Terpene glycosides	11.212	545.249	[M+H]+	C28H36N2O9	SLMISZLSXLAAKK-UHFFFAOYNA-N	COC(=O)C1=COC(OC2OC(CO)C(O)C(O)C2O)C(C=C)C1CC1N(C)CCC2=C1NC1=CC=CC=C21	100	83.02	545.2486:7760 546.25195:0 547.25531:0		0	0	5244	5894	0	0	0	0	0	0	0	0	0	6336	0	0	0	0	0	0	0	0	0	0	0	0	6006	23884	0	0	0	5251	5196	0	0	0	20984
M793	Isoferulic Acid	Hydroxycinnamic acids	1.509	195.062	[M+H]+	C10H10O4	QURCVMIEKCOAJU-HWKANZROSA-N	O=C(O)C=CC1=CC=C(OC)C(O)=C1	99.5	245.56	195.06239:18888 196.06574:6143 197.0691:0		49195	63146	142265	159269	54814	56498	98962	86418	114638	120532	89585	98375	76036	100544	148282	140514	115803	106594	135470	134480	84599	94491	163127	139091	81571	93042	140030	150643	108341	89938	124888	162662	100916	93456	208969	215527	157812
M794	isofraxidin	7-hydroxycoumarins	5.281	240.087	[M+H]+	C11H10O5	HOEVRHHMDJKUMZ-UHFFFAOYSA-N	O=C1OC=2C(OC)=C(O)C(OC)=CC2C=C1	100	172.48	240.0865:15554 241.08985:0 242.09321:0		10388	5220	71727	72142	0	0	33835	24769	30694	32175	0	0	691	0	119960	111365	23193	22034	17444	21895	169882	173594	191715	150251	67166	59023	45422	45946	0	5339	129710	149344	114079	60379	136472	156292	112268
M795	Isoginsenoside Rh3	Triterpenoids	16.66	605.429	[M+2H]2+	C36H60O7	PHLXREOMFNVWOH-UJQJYVIBSA-N	OCC1OC(OC2CCC3(C)C(CCC4(C)C3CC(O)C5C(C(=CCC=C(C)C)C)CCC54C)C2(C)C)C(O)C(O)C1O	90.8	37.51	605.42902:89275 606.43237:36863 607.43573:10159		99773	104805	151893	150499	84458	82303	109894	114678	105559	108069	131436	126944	106907	108744	143468	140383	148339	140214	116594	117569	117222	130190	114994	109336	103192	113546	134941	135114	125501	111153	571205	549433	125311	125606	140717	136366	78206
M796	isoliquiritigenin	2'-Hydroxychalcones	1.229	274.107	[M+H]+	C15H12O4	DXDRHHKMWQZJHT-FPYGCLRLSA-N	O=C(C=CC1=CC=C(O)C=C1)C2=CC=C(O)C=C2O	100	384.68	274.1069:180179 275.11025:36134 276.11361:22530		960167	971428	42641	49795	113752	106618	74177	68332	63202	63771	45088	48129	49931	50938	47402	45447	57427	68832	66419	59825	38069	33299	62534	68902	38438	46611	64576	67469	89257	85178	38912	41863	54715	59516	41719	43391	105672
M797	ISOPALMITIC ACID	Long-chain fatty acids	15.881	257.249	[M+H]+	C16H32O2	ZONJATNKKGGVSU-UHFFFAOYSA-N	O=C(O)CCCCCCCCCCCCC(C)C	99.9	139.45	257.24854:9090 258.25189:0 259.25525:0		28291	29034	0	0	0	0	31988	29491	37394	46876	44100	38587	17289	24080	21171	18753	25166	28168	48423	52795	41600	52814	12828	19479	0	0	0	0	41526	38787	0	0	0	0	0	0	0
M798	Isopimpinellin	8-methoxypsoralens	5.789	269.036	[M+H]+	C13H10O5	DFMAXQKDIGCMTL-UHFFFAOYSA-N	O=C1OC=2C(OC)=C3OC=CC3=C(OC)C2C=C1	99	142.56	269.03647:16092 270.03982:0 271.04318:0		93008	88374	48147	54197	32868	38129	46362	40398	131351	132266	70714	71327	52542	49577	73242	70142	58520	68951	79910	81983	87111	75005	68692	67199	32751	32238	55782	54610	91996	88170	62982	59294	25912	27682	31446	26626	124423
M799	Isopongaflavone	Pyranoflavonoids	17.739	335.127	[M+H]+	C21H18O4	DPAGRPSAFDXQDN-UHFFFAOYSA-N	O=C1C=C(OC2=C3C=CC(OC3=CC(OC)=C12)(C)C)C=4C=CC=CC4	100	4.81	335.12735:16665 336.1307:0 337.13406:0		32636	30278	32814	39185	49443	47562	18373	18501	37317	38986	16989	11680	23998	18354	28195	18991	25704	27483	54953	55029	16554	19072	43874	42405	33888	29344	77949	82802	13493	17421	100219	97942	68002	81687	65103	65752	59289
M800	Isopropyl ferulate	Coumaric acids and derivatives	5.608	259.083	[M+H]+	C13H16O4	KBTWMQRNUHIETA-FNORWQNLSA-N	O=C(OC(C)C)C=CC1=CC=C(O)C(OC)=C1	96.5	73.19	259.08328:17732 260.08663:6247 261.08999:0		19304	22796	67876	78642	19690	28224	77644	72076	72191	64130	43020	36240	25166	33513	58164	53000	49849	45096	40098	42263	105482	67407	90459	82942	34028	54068	61138	64477	10809	6860	40747	40497	45514	52844	46133	31080	114808
M801	Isorhamnetin-3-O-beta-D-Glucoside	Flavonoid-3-O-glycosides	18.957	501.091	[M+H-2H2O]+	C22H22O12	CQLRUIIRRZYHHS-LFXZADKFSA-N	O=C1C(OC2OC(CO)C(O)C(O)C2O)=C(OC=3C=C(O)C=C(O)C13)C=4C=CC(O)=C(OC)C4	93.2	249.82	501.09061:19292 502.09396:13769 503.09732:10444		48233	50440	44410	38650	56285	53717	48683	53609	34592	35189	43751	49609	38699	36826	45388	51777	56276	54698	32844	33526	54969	54966	53230	64533	70134	68679	97519	99023	33572	33810	80446	96622	90300	92702	78789	87394	84609
M802	isorhapontin	Stilbene glycosides	7.318	443.131	[M+H]+	C21H24O9	KLPUXMNQDCUPNO-DXKBKAGUSA-N	OC=1C=C(OC2OC(CO)C(O)C(O)C2O)C=C(C=CC3=CC=C(O)C(OC)=C3)C1	100	124.34	443.13104:11121 444.13439:0 445.13775:0		42295	41219	63668	60762	22217	28788	24493	28384	56454	56861	43974	40405	12750	18579	40045	43109	47840	42375	42266	37002	20873	26739	22623	26813	35464	21647	5617	19033	23628	31970	32259	26631	17272	17383	30865	29900	41589
M803	isosakuranetin	4'-O-methylated flavonoids	1.518	286.994	[M+H]+	C16H14O5	HMUJXQRRKBLVOO-AWEZNQCLSA-N	O=C1C=2C(O)=CC(O)=CC2OC(C3=CC=C(OC)C=C3)C1	99.9	358.13	286.99445:34859 287.9978:11869 289.00116:9274		64304	67428	169505	176314	52729	50779	104859	103141	98063	97465	171163	161474	92250	88225	45787	217849	85042	92711	168099	171004	11363	12624	140222	132866	104300	107263	211365	215043	138995	142137	72308	65670	54417	58898	119188	114506	137903
M804	Isotectorigenin, 7-Methyl Ether	7-O-methylisoflavones	3.186	329.103	[M+H]+	C18H16O6	WVKDAMAQNQRJFP-UHFFFAOYSA-N	O=C1C(=COC2=C(OC)C(OC)=CC(O)=C12)C=3C=CC(OC)=CC3	100	140.29	329.10269:16958 330.10604:0 331.1094:8830		152198	150310	108878	112078	183096	185060	133939	140142	157696	162297	159735	150211	163012	169350	120442	121568	110129	112175	191358	174816	49582	70746	81482	78029	129956	141326	117387	144869	192189	200511	213710	221554	112727	120598	78579	94320	92423
M805	jaeschkeanadiol	Sesquiterpenoids	10.582	239.201	[M+H]+	C15H26O2	SUAPQGLGNKUSLY-LJISPDSOSA-N	OC1CC(=CCC2(C)CCC(O)(C(C)C)C12)C	99.9	1.95	239.20148:23022 240.20483:0 241.20819:15489		216417	204106	35922	53219	15869	0	260541	287017	308206	344535	255491	327671	227637	218721	214691	194484	121201	187044	334973	315697	320427	391331	211628	154465	32562	40920	0	10846	312241	346262	0	0	0	0	0	0	0
M806	Jervine	Jerveratrum-type alkaloids	10.593	426.31	[M+H]+	C27H39NO3	CLEXYFLHGFJONT-UHFFFAOYSA-N	O=C1C2=C(C)C3(OC4CC(C)CNC4C3C)CCC2C5CC=C6CC(O)CCC6(C)C15	92.9	264.01	426.30957:49718 427.31292:11969 428.31628:11722		184074	171084	183304	170649	162494	161315	214011	213071	191881	192429	153008	160995	176817	177758	193217	195725	199581	199930	168754	165481	172578	182896	156652	153985	189310	185310	160533	172114	164384	159622	559428	527441	194909	195129	148764	140891	167488
M807	Jujuboside B	Triterpenoids	7.045	1045.55	[M+2H]2+	C52H84O21	OAVAUZCEOWCYCC-VHRIIAKOSA-N	OCC1OC(OC2C(O)COC(OC3CCC4(C)C(CCC5(C)C4CCC6C7C(O)(C)CC(OC87OCC65C8)C=C(C)C)C3(C)C)C2OC9OC(C)C(O)C(O)C9O)C(OC%10OCC(O)C(O)C%10O)C(O)C1O	98.5	90.34	1045.55444:7769 1046.55779:7708 1047.56115:0		18045	25664	23153	39626	0	10683	28514	37538	41884	31620	35560	42289	13754	14269	20428	26966	17302	20725	30243	29760	0	0	0	10548	0	0	17800	23085	6314	11241	0	0	0	0	0	0	12978
M808	Kaempferol	Flavonols	1.769	287.18	[M+2H]2+	C15H10O6	IYRMWMYZSQPJKC-UHFFFAOYSA-N	O=C1C(O)=C(OC=2C=C(O)C=C(O)C12)C=3C=CC(O)=CC3	97.1	9.02	287.18008:53300 288.18343:224631 289.18679:36093		274481	280114	213909	207296	76591	76186	71481	74850	0	316	91422	94861	80440	81154	146621	170772	7904	33767	162393	162960	462186	477337	361451	327039	13808	19671	239358	250881	146965	138424	13336	21376	0	6780	36408	49255	139743
M809	kaempferol 7-neohesperidoside	Flavonoid-7-O-glycosides	19.814	594.912	[M+H]+	C27H30O15	ZEJXENDZTYVXDP-CSJHBIPPSA-N	O=C1C(O)=C(OC2=CC(OC3OC(CO)C(O)C(O)C3OC4OC(C)C(O)C(O)C4O)=CC(O)=C12)C=5C=CC(O)=CC5	100	82.81	594.91193:7351 595.91528:38905 596.91864:8108		0	0	0	0	5445	6570	5471	0	0	0	0	0	0	0	10672	13795	0	5780	0	0	0	0	0	0	13593	14863	25051	26498	0	0	31628	36801	14332	6315	5418	6129	14808
M810	Kainic Acid		10.72	214.121	[M+H]+	C10H15NO4	VLSMHEGGTFMBBZ-OOZYFLPDSA-N	O=C(O)CC1C(NCC1C(=C)C)C(=O)O	86.1	117.53	214.12135:10878 215.1247:0 216.12806:0		24331	27300	38703	27585	63370	55959	28283	34522	25244	23094	33063	35088	18488	20834	45843	48480	44640	45888	33471	27332	50160	46297	39993	44878	20056	20512	78865	80000	32113	26772	143662	143314	81925	82034	82647	76480	67825
M811	Kanakugiol	2'-Hydroxychalcones	3.569	383.099	[M+H]+	C19H20O6	LETBAZLAGJPEIM-ZHACJKMWSA-N	O=C(C=CC=1C=CC=CC1)C2=C(O)C(OC)=C(OC)C(OC)=C2OC	99.9	106.39	383.09851:13713 384.10186:0 385.10522:0		0	0	0	0	0	0	0	0	0	0	0	0	0	5529	10914	11032	0	0	0	0	30797	38160	0	0	0	5326	5235	11133	0	0	0	0	0	0	0	0	36472
M812	karakoline	Aconitane-type diterpenoid alkaloids	18.509	400.263	[M+H]+	C22H35NO4	HKQZUYOVMYOFIT-IRAFXRDMSA-N	OC1CCC2(C)CN(CC)C3C4CC2C13C5CC6C(O)C5C4(O)CC6OC	87.6	89.73	400.26285:6467 401.2662:11681 402.26956:0		11438	16143	18737	17184	23708	18158	55427	38974	30280	47290	0	0	33851	42803	43668	46510	56739	48119	29887	32008	50991	56789	51413	38742	42037	57969	49282	43982	41786	45289	19166	33548	65222	36743	30982	52881	54391
M813	Karanjin	Furanoflavones	1.555	293.074	[M+H]+	C18H12O4	LKPQNZRGGNOPPU-UHFFFAOYSA-N	O=C1C(OC)=C(OC2=C3C=COC3=CC=C12)C=4C=CC=CC4	99.3	311.57	293.07379:141715 294.07714:59929 295.0805:41233		128264	134700	500355	480420	30061	27376	319915	321223	233125	231314	435100	463442	207296	217715	637553	755400	370764	363089	485163	469080	169267	182579	413141	403313	147470	145982	545660	547444	276016	271764	561327	552977	254326	264774	832538	790665	664669
M814	Khivorin	Limonoids	11.377	587.292	[M+H]+	C32H42O10	ODLCLZLDYDHRGT-NEGPAABLSA-N	O=C(OC1CC(OC(=O)C)C2(C)C(CC(OC(=O)C)C3(C)C2CCC4(C)C(OC(=O)C5OC543)C6=COC=C6)C1(C)C)C	95.7	167.97	587.29248:13113 588.29583:0 589.29919:0		26081	25723	56056	41361	6396	5310	50892	53620	56892	67046	65947	65040	60618	68055	100628	99745	100514	97134	65417	63322	49062	59299	17944	18153	50269	41992	52603	62676	26357	19415	88883	99179	70068	72975	60929	67064	62940
M815	Kinetin	6-alkylaminopurines	9.763	233.115	[M+H]+	C10H9N5O	QANMHLXAZMSUEX-UHFFFAOYSA-N	N=1C=NC=2C1NC=NC2NCC=3OC=CC3	100	7.28	233.11499:15270 234.11834:0 235.1217:13374		134872	80194	70556	83918	89502	127740	100071	143129	134013	121555	75859	78989	13454	35808	126268	87540	75740	95141	89179	89733	156053	52188	125256	150674	127993	117122	218193	132215	94979	116989	312923	238999	215616	215162	219621	161084	192041
M816	Kirenol	Diterpenoids	14.853	339.253	[M+H]+	C20H34O4	NRYNTARIOIRWAB-JPDRSCFKSA-N	OCC(O)C1(C=C2CCC3C(C)(CO)CC(O)CC3(C)C2CC1)C	99.4	145.86	339.25275:44054 340.2561:12288 341.25946:5917		149045	145495	30799	25237	5864	0	95843	74042	307954	325684	91962	89628	61089	69419	58450	46963	45375	52277	126890	138490	82885	117376	44430	43953	24214	18966	177898	174603	67026	79917	52981	48513	17191	11859	11152	17477	26195
M817	kojic acid	Pyranones and derivatives	1.23	180.968	[M+H]+	C6H6O4	BEJNERDRQOWKJM-UHFFFAOYSA-N	O=C1C=C(OC=C1O)CO	95.6	69.98	180.9682:4666 181.97155:0 182.97491:0		21138	17780	0	0	0	0	11653	5953	0	0	0	0	0	0	18571	12757	5723	6687	0	0	0	0	11905	13227	0	0	0	0	0	5660	20595	19753	14144	11130	5926	0	0
M818	Koparin	3'-hydroxy,4'-methoxyisoflavonoids	13.427	301.137	[M+H]+	C16H12O6	SMOFGXHPWCTYQD-UHFFFAOYSA-N	O=C1C(=COC2=CC(O)=CC=C12)C=3C=CC(OC)=C(O)C3O	99.4	18.26	301.13672:6661 302.14007:0 303.14343:0		45370	35160	21797	21650	45994	44549	39774	39906	34834	32927	42943	44806	29278	34056	629	20935	49305	51680	67513	49045	36457	13565	6791	38856	17163	13873	51152	51512	25146	40067	109415	96770	60625	76056	54833	67678	53203
M819	Kukoamine A	Catechols	6.818	553.303	[M+2H]2+	C28H42N4O6	IOLDDENZPBFBHV-UHFFFAOYSA-N	O=C(NCCCNCCCCNCCCNC(=O)CCC1=CC=C(O)C(O)=C1)CCC2=CC=C(O)C(O)=C2	99.2	161.6	553.30316:12911 554.30651:6033 555.30987:0		54111	38233	72587	67507	18088	12533	41562	31817	100098	77275	26282	28680	18764	6591	19749	25556	18004	5546	88179	72959	39917	34702	33195	32109	5422	5401	17968	26752	48513	37170	0	0	5341	0	0	0	18100
M820	Kushenol A	8-prenylated flavanones	4.437	431.197	[M+H]+	C25H28O5	OGBMVWVBHWHRGD-MWTRTKDXSA-N	O=C1C2=C(O)C=C(O)C(=C2OC(C=3C=CC=CC3O)C1)CC(C(=C)C)CC=C(C)C	86.2	86.98	431.19662:16888 432.19997:6951 433.20333:11043		36255	45835	69909	80439	0	0	26344	39671	5785	6178	20929	26143	0	0	53126	55871	41707	42519	17696	6270	137225	154525	109290	88928	35757	33259	30182	24384	11372	18203	24106	36486	48248	33037	69791	73199	67325
M821	Kushenol F	8-prenylated flavanones	18.144	425.189	[M+H]+	C25H28O6	XRYVAQQLDYTHCL-CMJOXMDJSA-N	O=C1C2=C(O)C=C(O)C(=C2OC(C3=CC=C(O)C=C3O)C1)CC(C(=C)C)CC=C(C)C	99.9	115.32	425.18896:6430 426.19231:0 427.19567:0		40644	26823	43341	40994	31554	39674	38955	31284	38095	35340	31980	29693	34353	37987	33014	42442	46407	47321	32053	44045	11494	11838	12236	23771	24923	26476	40548	37698	36420	38067	5113	3218	36237	41650	31309	34839	32649
M822	Kuwanon C	8-prenylated flavones	7.241	440.212	[M+H]+	C25H26O6	UWQYBLOHTQWSQD-UHFFFAOYSA-N	O=C1C2=C(O)C=C(O)C(=C2OC(C=3C=CC(O)=CC3O)=C1CC=C(C)C)CC=C(C)C	97.8	292.38	440.21198:28902 441.21533:9830 442.21869:7910		129050	131280	163309	156591	136455	119350	148121	149148	190219	169332	141952	126637	76545	84883	152566	152120	146676	145180	125612	151178	119585	144414	148928	120053	109756	129411	97747	86865	96134	99182	98194	98058	104888	86916	88959	113551	200280
M823	Kuwanon E	3'-prenylated flavanones	4.644	447.187	[M+H]+	C25H28O6	GJFHZVPRFLHEBR-VIZOYTHASA-N	O=C1C=2C(O)=CC(O)=CC2OC(C3=CC(=C(O)C=C3O)CC=C(C)CCC=C(C)C)C1	96	122.94	447.18713:44492 448.19048:11855 449.19384:0		119272	122017	360390	416685	82815	90679	119898	124156	121991	113003	29601	17722	59821	59751	94271	90605	73623	68684	17969	25568	411337	427995	552583	567679	192774	171533	53369	51345	66877	67220	656474	608305	102318	110569	139110	140869	236791
M824	L-2,3-DIAMINOPROPIONIC ACID	L-alpha-amino acids	9.217	105.07	[M+H]+	C3H8N2O2	PECYZEOJVXMISF-UHFFFAOYNA-N	NCC(N)C(O)=O	98.8	6.32	105.06978:89174 106.07313:11581 107.07649:7512		137705	109878	238759	227930	105204	79220	106037	188700	123527	160056	197757	177891	131384	86484	244384	175170	239737	192721	62282	203152	988649	945200	396483	363668	274149	212298	82573	132092	166319	207474	373519	406916	239202	201259	489658	500992	145577
M825	L-ARGININE	L-alpha-amino acids	1.559	175.12	[M+H]+	C6H14N4O2	ODKSFYDXXFIFQN-UHFFFAOYNA-N	NC(CCCN=C(N)N)C(O)=O	100	44.32	175.1196:64100 176.12295:7354 177.12631:0		459338	445838	543898	536667	9250	1982	265520	265138	324279	296475	292377	299797	219698	240375	376798	386041	178837	176010	383255	362320	403282	372969	212551	216908	0	0	323458	342846	373258	378033	24265	30379	0	7620	0	0	206631
M826	L-ASPARAGINE	Asparagine and derivatives	7.039	133.05	[M+H]+	C4H8N2O3	DCXYFEDJOCDNAF-UHFFFAOYNA-N	NC(CC(N)=O)C(O)=O	90.7	13.64	133.04976:26807 134.05311:0 135.05647:7249		179569	171802	241053	256578	151957	163149	239023	231682	196735	195940	207654	219696	248307	202972	240378	200287	184745	191082	231983	210236	162412	169578	177018	182398	138760	154730	232885	197488	179141	151300	132495	125627	160062	156229	158301	160570	202136
M827	L-CARNITINE	Carnitines	1.503	162.113	[M+H]+	C7H15NO3	PHIQHXFUZVPYII-UHFFFAOYNA-N	C[N+](C)(C)CC(O)CC([O-])=O	100	68.29	162.11307:10191 163.11642:0 164.11978:8245		5263	0	10722	12148	0	0	0	0	0	5655	0	0	0	0	0	0	0	0	0	0	0	0	0	0	25927	31035	0	0	5272	6073	98285	94501	23027	10923	0	0	5698
M828	L-citrulline	L-alpha-amino acids	1.774	193.135	[M+H]+	C6H13N3O3	RHGKLRLOHDJJDR-BYPYZUCNSA-N	O=C(O)C(N)CCCNC(=N)O	97.6	11.04	193.13501:60924 194.13836:0 195.14172:0		136714	133399	428290	421092	98306	94030	115097	122546	90590	87930	76923	73319	82464	83767	93070	88814	69791	64150	74886	90195	371044	369217	508768	497334	127868	141103	289858	290911	78309	86022	143599	152893	91546	88496	181079	173515	207039
M829	L-Cystine	L-cysteine-S-conjugates	1.778	263.01	[M+H-H2O]+	C6H12N2O4S2	LEVWYRKDKASIDU-IMJSIDKUSA-N	O=C(O)C(N)CSSCC(N)C(=O)O	100	96.24	263.00967:36791 264.01302:0 265.01638:11529		144012	150806	124987	133232	0	0	68706	66925	157771	146306	125031	138158	151208	150095	106744	97871	0	0	206513	196648	29868	37464	114460	108175	0	0	344608	349300	185057	188119	0	0	17962	23805	0	0	106217
M830	L-KYNURENINE	Alkyl-phenylketones	10.334	209.097	[M+ACN+H]+	C10H12N2O3	YGPSJZOEDVAXAB-UHFFFAOYNA-N	NC(CC(=O)C1=CC=CC=C1N)C(O)=O	98	6.54	209.09712:28239 210.10047:0 211.10383:0		0	0	0	0	123582	93941	0	0	0	0	138311	151267	0	0	0	0	414479	409166	0	0	5883	5270	5140	0	0	0	35517	57053	0	0	195398	199037	260064	222552	11787	17670	0
M831	L-LYSINE	D-alpha-amino acids	1.539	147.113	[M+H]+	C6H14N2O2	KDXKERNSBIXSRK-UHFFFAOYNA-N	NCCCCC(N)C(O)=O	100	4.07	147.11345:18886 148.1168:0 149.12016:0		116119	143089	181352	186981	29859	27128	54966	54546	71083	66580	65061	62913	66911	81123	98591	91970	36574	34402	125983	102642	111975	37813	125450	110015	0	0	154254	160653	117907	87612	0	0	0	0	11834	6610	80951
M832	L-METHIONINE	Monoterpenoids	1.688	150.059	[M+H]+	C5H11NO2S	FFEARJCKVFRZRR-UHFFFAOYNA-N	CSCCC(N)C(O)=O	100	15.58	150.05888:91336 151.06223:6999 152.06559:34120		690757	708407	600193	629315	151526	172710	296064	305650	301664	409572	193495	200816	195060	204631	489634	476910	195699	207948	395581	399440	960240	937071	868110	875668	180894	197199	468221	472954	567381	359842	254404	242216	124837	134124	401311	395039	843172
M833	L-PIPECOLIC ACID	Alpha amino acids	1.547	130.087	[M+H]+	C6H11NO2	HXEACLLIILLPRG-UHFFFAOYNA-N	OC(=O)C1CCCCN1	100	6.01	130.08687:54284 131.09022:0 132.09358:905747		314940	312027	536309	536571	163472	191839	190959	195194	275394	240745	235569	244074	209430	210176	299938	293888	222818	209699	264370	257627	93900	86823	475550	461905	146334	168339	427427	462373	234665	230053	194328	189172	176624	184159	264700	241328	247406
M834	Lactobionic Acid	Fatty acyl glycosides of mono- and disaccharides	4.269	381.119	[M+H]+	C12H22O12	JYTUSYBCFIZPBE-AMTLMPIISA-N	O=C(O)C(O)C(O)C(OC1OC(CO)C(O)C(O)C1O)C(O)CO	99.2	87.5	381.11902:12753 382.12237:0 383.12573:6674		0	0	0	0	0	0	0	0	0	0	0	0	5140	5976	0	0	0	0	0	0	105551	94716	10875	13011	5180	5999	0	0	0	0	19533	14905	5553	0	39893	5762	44056
M835	Lafutidine	Alkyl aryl ethers	14.412	454.175	[M+H]+	C22H29N3O4S	KMZQAVXSMUKBPD-UHFFFAOYNA-N	O=C(CS(=O)CC1=CC=CO1)NCC=CCOC1=CC(CN2CCCCC2)=CC=N1	99.6	291.74	454.17484:23341 455.17819:10742 456.18155:0		108300	118004	82622	82036	146455	153025	70461	73560	60018	58078	96851	94352	43469	42993	102568	94874	60390	57759	36725	28830	75714	83446	62944	59627	85518	86924	221877	211791	91589	101533	136465	141082	121255	141004	138512	144141	218336
M836	Lagochilin		15.153	357.264	[M+ACN+H]+	C20H36O5	XYPPDQHBNJURHU-RHFXQVJCSA-N	OCCC1(OC2(CC1)C(C)CCC3C(C)(CO)C(O)CCC32C)CO	100	254.28	357.26392:1694752 358.26727:414618 359.27063:62672		51985	54532	19733	16846	40676	37794	2294158	2264026	7327832	7307070	1367358	1385074	1076963	1064354	204668	177519	1219002	1214555	2744332	2764839	308575	351608	8071759	8279294	103902	101775	113993	124282	2758915	2932873	1302025	1273592	693970	697757	1085752	1222072	9335920
M837	lamalbid	Iridoid O-glycosides	3.704	423.229	[M+H]+	C17H26O12	HHDWDLBSGSYIQQ-GNDDPXJISA-N	O=C(OC)C1=COC(OC2OC(CO)C(O)C(O)C2O)C3C1C(O)C(O)C3(O)C	99	94.65	423.22861:10298 424.23196:0 425.23532:0		26494	33221	81299	60733	0	0	29392	26957	11251	27655	16582	16694	5112	10599	49625	32852	26423	18747	11437	11581	124461	156375	88092	84172	0	0	30600	31690	33641	32593	0	0	0	0	0	0	32207
M838	Lanatoside C	Cardenolide glycosides and derivatives	7.027	1002.54	[M+H]+	C49H76O20	JAYAGJDXJIDEKI-UHFFFAOYSA-N	O=C1OCC(=C1)C2CCC3(O)C4CCC5CC(OC6OC(C)C(OC7OC(C)C(OC8OC(C)C(OC9OC(CO)C(O)C(O)C9O)C(OC(=O)C)C8)C(O)C7)C(O)C6)CCC5(C)C4CC(O)C23C	89.7	78.16	1002.53845:7433 1003.5418:0 1004.54516:0		5594	0	18881	19778	0	0	12017	18553	5314	10497	5131	0	0	0	6151	0	0	5732	6219	5578	20647	30988	10521	5961	5328	5152	17114	18686	0	0	23144	25373	16712	23105	5482	0	12575
M839	Lancerin	Xanthones	4.953	407.1	[M+H]+	C19H18O10	JUZGXATTXYZBGK-HBVDJMOISA-N	O=C1C2=CC(O)=CC=C2OC=3C1=C(O)C=C(O)C3C4OC(CO)C(O)C(O)C4O	93	100.29	407.09955:8515 408.1029:0 409.10626:195259		0	0	0	0	0	0	18460	24197	0	0	0	0	12026	5057	0	0	0	0	0	0	0	0	0	0	0	0	0	0	0	0	0	0	0	0	0	0	16087
M840	lapidin	Sesquiterpenoids	15.973	335.219	[M+H]+	C20H30O4	YMWBTMBPEHUMBA-GULXXORSSA-N	O=C(OC1CC(=CC(=O)C2(C)CCC(O)(C(C)C)C12)C)C(=CC)C	100	2.23	335.21939:26472 336.22274:12308 337.2261:0		207855	139992	202578	198053	114999	112819	141695	129736	284534	240152	148725	84646	189657	113143	147961	196524	135487	212933	222006	244274	196030	181933	127490	154822	236846	224980	173097	213879	233467	105671	106586	115016	50009	58155	63712	76322	78516
M841	Lappaconitine	Lappaconitine-type diterpenoid alkaloids	4.14	602.344	[M+H]+	C32H44N2O8	NWBWCXBPKTTZNQ-BAERZWJTSA-N	O=C(OC12CN(CC)C3C4CC1C3(C(OC)CC2)C5CC6C(OC)CC4(O)C5(O)C6OC)C=7C=CC=CC7N=C(O)C	100	122.1	602.3443:9874 603.34765:0 604.35101:0		5505	0	10990	11911	0	0	0	0	0	0	0	0	0	0	0	5679	0	0	0	0	65862	72804	34624	41604	0	0	5115	5356	0	0	0	0	0	0	0	0	11406
M842	Larixol Acetate		18.508	387.289	[M+H]+	C22H36O3	WCNCDVQMEQJFGH-ZZVYCOLKSA-N	O=C(OC1CC(=C)C(CCC(O)(C=C)C)C2(C)CCCC(C)(C)C12)C	97.2	2.64	387.28925:73990 388.2926:21471 389.29596:156561		169353	170027	111721	86628	132606	116985	860192	697108	849979	797429	264650	491150	552285	639806	592761	532796	718085	810366	871384	826023	950570	1108858	703530	571810	250016	157249	26737	17280	631560	560006	0	0	0	0	0	0	0
M843	leonurine	Gallic acid and derivatives	3.443	334.142	[M+H]+	C14H21N3O5	WNGSUWLDMZFYNZ-UHFFFAOYSA-N	O=C(OCCCCNC(=N)N)C1=CC(OC)=C(O)C(OC)=C1	99.7	8.38	334.14182:32075 335.14517:10643 336.14853:6343		99814	91035	177830	167193	47098	55213	65409	77827	32088	35216	68555	80910	36844	35574	136711	145761	86194	70741	74254	79499	371028	354650	258336	253074	92312	88323	114050	124994	55655	58178	22267	13608	38100	39040	118627	94266	161801
M844	Leptosin A_130037	Pyrroloindoles	19.106	805.067	[M+2H]2+	C32H32N6O7S6	HEIXSBSYEOOAIS-UHFFFAOYNA-N	CC(C)C12SSC3(C(O)C4(C(NC5=C4C=CC=C5)N3C1=O)C13C(O)C45SSSSC(CO)(N(C)C4=O)C(=O)N5C1NC1=C3C=CC=C1)C(=O)N2C	96.8	169.09	805.06653:11471 806.06988:7504 807.07324:0		32887	34221	33458	38893	21015	25544	40231	38697	30108	30917	47629	52236	46043	38698	48961	47832	53114	54553	40672	27658	48518	61237	49992	45056	54155	46200	59088	59291	45477	45596	87469	91084	53448	47491	37841	45267	42251
M846	LEVODOPA	Tyrosine and derivatives	16.003	215.108	[M+H]+	C9H11NO4	WTDRDQBEARUVNC-LURJTMIESA-N	O=C(O)C(N)CC1=CC=C(O)C(O)=C1	98	4.09	215.10767:9968 216.11102:0 217.11438:19584		0	0	0	0	0	0	0	0	0	0	0	0	0	0	0	0	0	0	0	0	0	0	0	0	0	0	0	0	0	0	56179	58784	36221	31223	35901	29630	5903
M847	Licarin A	2-arylbenzofuran flavonoids	16.481	327.159	[M+H]+	C20H22O4	ITDOFWOJEDZPCF-UHFFFAOYNA-N	COC1=CC(C=CC)=CC2=C1OC(C2C)C1=CC(OC)=C(O)C=C1	100	19.08	327.15906:253980 328.16241:51708 329.16577:7629		0	0	77709	170338	6174	18358	0	0	19171	30702	76530	80922	80895	77040	395715	424248	302598	301733	2152878	2198940	0	0	2913583	2923986	160704	155254	1313854	1337694	0	0	396760	408848	656138	663591	0	0	0
M848	licoflavanone	3'-prenylated flavanones	10.046	341.14	[M+H]+	C20H20O5	CGKWSLSAYABZTL-UHFFFAOYSA-N	O=C1C=2C(O)=CC(O)=CC2OC(C3=CC=C(O)C(=C3)CC=C(C)C)C1	100	2.21	341.13977:21831 342.14312:7251 343.14648:8682		17260	12551	28241	12398	0	5633	5483	6173	0	0	5325	0	0	0	17898	16081	40473	17100	0	5742	114785	84641	34931	47639	125426	79013	5084	17892	0	5227	254390	184755	49584	74902	125932	134773	54397
M849	Licoflavone B	6-prenylated flavones	9.748	413.181	[M+H]+	C25H26O4	GLDVIKFETPAZNV-UHFFFAOYSA-N	O=C1C=C(OC2=CC(O)=C(C=C12)CC=C(C)C)C=3C=CC(O)=C(C3)CC=C(C)C	94.5	85.19	413.1814:9705 414.18475:0 415.18811:0		0	0	0	0	0	0	0	0	0	0	0	0	0	0	0	5263	0	0	0	0	29131	9490	24853	17719	11432	17486	60548	47374	0	0	31255	18977	76745	31336	82759	7023	15866
M850	Licoricidin	5-O-methylated isoflavonoids	18.498	425.225	[M+H]+	C26H32O5	GBRZTUJCDFSIHM-KRWDZBQOSA-N	OC1=CC=C(C(O)=C1CC=C(C)C)C2COC3=CC(O)=C(C(OC)=C3C2)CC=C(C)C	97.9	78.64	425.22485:41244 426.2282:10333 427.23156:0		190496	195095	242681	247817	225047	234325	334027	336775	300967	297955	30051	34861	272209	274483	329420	313406	384377	378928	304323	302996	304699	292414	307547	307711	327317	330094	276306	281777	322194	316583	306383	302848	357126	334247	349499	322612	322330
M851	Limonin	Limonoids	5.608	471.212	[M+2H]2+	C26H30O8	KBDSLGBFQAGHBE-MSGMIQHVSA-N	O=C1OCC23C(OC(C)(C)C3CC(=O)C4(C)C2CCC5(C)C(OC(=O)C6OC645)C7=COC=C7)C1	99.9	182.09	471.2124:24209 472.21575:7763 473.21911:0		54977	59161	92202	104701	55542	61217	115874	125306	111457	101461	79293	84204	46738	49803	83450	82522	65321	77231	68300	77866	86786	83359	97971	86698	55125	55849	111653	120538	40006	31943	52692	48604	70394	60080	53066	46540	126146
M852	Linagliptin (BI-1356)	Xanthines	9.567	473.241	[M+H]+	C25H28N8O2	LTXREWYXXSTFRX-UHFFFAOYNA-N	CC#CCN1C(=NC2=C1C(=O)N(CC1=NC3=CC=CC=C3C(C)=N1)C(=O)N2C)N1CCCC(N)C1	100	67.05	473.24088:6194 474.24423:0 475.24759:7127		0	0	17480	17442	0	0	0	0	0	0	0	0	0	0	15535	11713	0	0	0	0	34250	34679	5413	10924	5059	0	0	0	0	0	17616	26787	12254	5584	6538	6791	10741
M853	Linalool (+)	Acyclic monoterpenoids	9.84	155.143	[M+H]+	C10H18O	CDOSHBSSFJOMGT-SNVBAGLBSA-N	OC(C=C)(C)CCC=C(C)C	100	121.83	155.14346:15313 156.14681:0 157.15017:0		0	0	0	0	0	0	18001	17997	5172	6430	23090	26807	0	0	46265	44238	127862	132191	53462	42705	37193	30178	43335	47214	0	0	0	0	32179	25121	0	0	0	0	0	0	0
M854	linoleic acid	Lineolic acids and derivatives	19.538	281.25	[M+H]+	C18H32O2	OYHQOLUKZRVURQ-HZJYTTRNSA-N	O=C(O)CCCCCCCC=CCC=CCCCCC	100	196.52	281.24969:33205 282.25304:0 283.2564:0		34419	33234	27925	19870	27655	28908	72424	76511	85282	140600	80872	78304	81379	49558	139487	147499	120847	122451	83549	101596	155261	150355	65514	78350	86264	92117	83613	90732	106563	104793	190332	202551	57137	63838	43213	35982	57387
M855	linolenic acid	Lineolic acids and derivatives	17.15	279.233	[M+H]+	C18H30O2	DTOSIQBPPRVQHS-PDBXOOCHSA-N	O=C(O)CCCCCCCC=CCC=CCC=CCC	99.2	3.45	279.23318:43180 280.23653:9972 281.23989:15482		281614	312960	178334	176419	119148	94489	287243	272440	374791	374928	239698	233695	238522	237053	371859	363861	380385	372934	372054	516212	406086	605158	378654	287319	123627	124533	138900	115075	325336	488620	37886	28897	0	0	0	11169	53718
M856	Lirioprolioside B	Steroidal saponins	16.76	765.426	[M+H]+	C41H64O13	KSIVGTKSVYIZEB-GDUJLLAZSA-N	O=C(OC1C(O)C(OC(C)C1O)OC2C(OC(C)C(O)C2O)OC3CC(O)CC4=CCC5C(CCC6(C)C5CC7OC8(OCC(C)CC8)C(C)C76)C43C)C	85.1	93.67	765.42578:7263 766.42913:0 767.43249:0		0	0	0	0	0	0	0	0	0	0	0	0	0	0	0	0	21463	24290	0	0	0	0	0	0	0	0	0	0	0	0	13205	18201	14663	19975	0	0	0
M857	Lobeline Hydrochloride	Alkyl-phenylketones	10.577	355.238	[M+H]+	C22H27NO2	MXYUKLILVYORSK-HBMCJLEFSA-N	O=C(C=1C=CC=CC1)CC2N(C)C(CCC2)CC(O)C=3C=CC=CC3	100	88.11	355.23807:42265 356.24142:6411 357.24478:0		221437	216287	261841	264578	110858	108010	210287	208160	283246	277576	273915	277910	322605	325980	735937	721858	329800	313634	246938	271545	394519	433450	273651	269641	320909	313463	648934	655956	133153	131495	355262	347014	293232	285216	269889	267057	407067
M858	loganic acid	Iridoid O-glycosides	1.755	399.133	[M+H-H2O]+	C16H24O10	JNNGEAWILNVFFD-FZLBYPCMSA-N	O=C(O)C1=COC(OC2OC(CO)C(O)C(O)C2O)C3C1CC(O)C3C	99.4	109.26	399.13266:9669 400.13601:0 401.13937:5227		0	0	0	0	0	0	0	0	0	0	0	0	0	0	24246	19083	11303	5697	0	0	48866	51218	32222	31980	0	0	0	5130	0	0	0	0	0	0	0	0	29316
M859	Loureirin A	Retro-dihydrochalcones	3.125	287.121	[M+H]+	C17H18O4	RSAIVLRELNGZEY-UHFFFAOYSA-N	O=C(C1=CC=C(O)C=C1)CCC2=CC=C(OC)C=C2OC	99.9	29.24	287.12094:22855 288.12429:7857 289.12765:0		0	0	17290	5186	0	0	73302	86650	5242	0	71551	12341	13101	5145	76001	72870	90633	98085	1660	4711	0	0	0	0	151346	156970	0	0	6018	4899	492161	501754	152585	167197	119927	132084	34076
M860	Loureirin B	Retro-dihydrochalcones	7.317	317.139	[M+H]+	C18H20O5	ZPFRAPVRYLGYEC-UHFFFAOYSA-N	O=C(C1=CC=C(O)C=C1)CCC=2C(OC)=CC(OC)=CC2OC	99.9	1.07	317.13885:15357 318.1422:0 319.14556:14595		0	0	95263	59416	0	0	46950	30558	0	0	0	0	5135	0	51995	30693	50666	41101	16229	0	51004	123427	36283	73333	172213	22382	0	0	33769	3507	184687	120873	113715	204223	252917	182710	52879
M861	Lucidenic acid B	Triterpenoids	4.495	497.24	[M+H]+	C27H38O7	GYRDSOABOBCYST-HFAARYGVSA-N	O=C(O)CCC(C)C1CC(=O)C2(C3=C(C(=O)C(O)C12C)C4(C)CCC(=O)C(C)(C)C4CC3O)C	92.1	1273.86	497.23987:266230 498.24322:59859 499.24658:30555		0	0	32125	114001	226553	237178	345385	361959	201388	134818	558247	579528	154298	285882	311902	326539	2420465	2342106	138378	112035	154436	789699	564136	539109	287096	394698	325760	325820	43648	30866	3899786	3996009	1284759	2166900	349574	359972	607786
M862	Lucidenic acid D	Triterpenoids	13.375	537.251	[M+2H]2+	C29H38O8	LTJSBYAKDOGXLX-JTJCPSTFSA-N	O=C(OC1C(=O)C2=C(C(=O)CC3C(C(=O)CCC23C)(C)C)C4(C(=O)CC(C(C)CCC(=O)O)C14C)C)C	100	316.78	537.25055:27801 538.2539:8514 539.25726:0		76015	90650	121132	137970	71274	72752	79995	76517	122332	122979	87683	94435	74109	79236	114406	116970	94645	101132	91535	67298	172277	192528	140933	126473	76731	115391	139401	166771	49284	43812	98457	84321	95781	81486	62438	72586	191703
M863	Lusitanicoside	Phenolic glycosides	6.826	481.118	[M+H]+	C21H30O10	DAELTTGCCPRYTP-ZLQZEYEISA-N	OC1C(O)C(OCC2OC(OC3=CC=C(C=C3)CC=C)C(O)C(O)C2O)OC(C)C1O	88	86.6	481.11819:10353 482.12154:0 483.1249:0		5352	11084	30231	26590	0	5798	24469	24361	11567	0	10645	0	15853	11641	10903	10646	11962	5742	11382	5461	24443	34787	30385	5350	5297	31855	23284	10766	0	0	5470	5573	6108	0	5117	6138	38929
M864	Lychnopholic acid	Sesquiterpenoids	9.755	251.164	[M+H]+	C15H22O3	LMJMJHGFJXZGDE-UHFFFAOYNA-N	CC1(C)CC2C1C(O)CC(=CCCC2=C)C(O)=O	100	3.61	251.16359:65115 252.16694:13425 253.1703:18950		617632	526476	373288	431296	269883	388130	846966	951368	897786	773126	1107818	897303	484467	586571	790939	741107	945353	803456	1071053	1071316	1059035	1434330	849107	764574	321480	304159	212446	210408	960934	803671	164439	138675	132579	90082	115444	136592	139989
M865	LysoPhosphatidylcholine_16_0	1-acyl-sn-glycero-3-phosphocholines	16.158	496.344	[M+H]+	C24H50NO7P	ASWBNKHCZGQVJV-UHFFFAOYNA-N	CCCCCCCCCCCCCCCC(=O)OCC(O)COP([O-])(=O)OCC[N+](C)(C)C	98.7	400.5	496.34381:51556 497.34716:19570 498.35052:0		128892	136315	130520	138184	195722	200933	224080	224299	252742	243534	186504	188887	119219	133308	436639	440254	238236	235450	269005	275994	79702	70527	150414	137674	395146	354980	363303	359225	221849	228766	536207	511466	243716	252841	198221	195056	177238
[truncated: 346 more rows]
[truncated: 17 more columns]

## Sheet: Table S2
OPLS-DA for Cd vs C					OPLS-DA for Cd + AMF vs C					OPLS-DA for Cd + PGPR vs C
[truncated: 296 more rows]

[truncated: 5 more sheets: Table S3, Table S4, Table S5, Table S6, Table S7]
